# Supplementary material for: Bringing the MMFF force field to the RDKit: implementation and validation
Source: J Cheminform. 2014 Jul 12;6:37. doi: 10.1186/s13321-014-0037-3 (PMC4116604; doi:10.1186/s13321-014-0037-3)
Supplement: Additional file 1: — Source code. The file sources.zip contains: ● the C++ sources of the MMFF-related code implemented within the RDKit; ● the Python script mol2ToSdfAndSmi.py, which converts the MOL2 and formal charge files included in the original MMFF validation suite into SDF and SMILES representations; ● the Python script shuffleSdf.py, which shuffles the order of the atoms of molecules in a SDF file; ● the Bash script shuffleValidation.sh, that we used to test the robustness of the atom typing code against 100 random shuffles of the atom order in the input coordinate files; ● the commented Python scripts optFromSmiles.py, optLigandInProtein.py and torsionalScan.py which serve as examples of simple and constrained MMFF minimizations. [file s13321-014-0037-3-S1.zip]

Archive with 6 entries (6 files):
- sources/mol2ToSdfAndSmi.py
- sources/optFromSmiles.py
- sources/optLigandInProtein.py
- sources/shuffleSdf.py
- sources/shuffleValidation.sh
- sources/torsionalScan.py
