# Supplementary material for: Bringing the MMFF force field to the RDKit: implementation and validation
Source: J Cheminform. 2014 Jul 12;6:37. doi: 10.1186/s13321-014-0037-3 (PMC4116604; doi:10.1186/s13321-014-0037-3)
Supplement: Additional file 1: — Source code. The file sources.zip contains: ● the C++ sources of the MMFF-related code implemented within the RDKit; ● the Python script mol2ToSdfAndSmi.py, which converts the MOL2 and formal charge files included in the original MMFF validation suite into SDF and SMILES representations; ● the Python script shuffleSdf.py, which shuffles the order of the atoms of molecules in a SDF file; ● the Bash script shuffleValidation.sh, that we used to test the robustness of the atom typing code against 100 random shuffles of the atom order in the input coordinate files; ● the commented Python scripts optFromSmiles.py, optLigandInProtein.py and torsionalScan.py which serve as examples of simple and constrained MMFF minimizations. [file s13321-014-0037-3-S1.zip › sources/mol2ToSdfAndSmi.py]

#!/usr/bin/env python
#
#
# Copyright (C) 2013-2014 Paolo Tosco
#
# This Python script takes as input one of the MOL2 files
# of the official MMFF validation suite (MMFF94_dative.mol2,
# MMFF94_hypervalent.mol2, MMFF94s_dative.mol2,
# MMFF94s_hypervalent.mol2) together with the respective
# formal charge file (MMFF94.fc_dative or
# MMFF94.fc_hypervalent; they also work for the MMFF94s
# variant) and converts them into a SDF file.
# The SDF file is then converted into a list of SMILES
# strings by calling the MolToSmiles() RDKit function
#
# SDF and SMILES files constitute the input for the
# testMMFFForceField program, which carries out the
# validation of the RDKit MMFF implementation
#
# Usage: mol2ToSdfAndSmi.py -mol2 <mol2File> \
#   -fc <fcFile> [-sdf <sdfFile>] [-smi <smiFile>]
#
# Example: mol2ToSdfAndSmi.py -mol2 MMFF94_dative.mol2 \
#   -fc MMFF94.fc_dative
#
# will generate MMFF94_dative.sdf and MMFF94_dative.smi


import sys
from rdkit import Chem

class AtomInfo:
  def __init__(self):
    self.coord = [0.0, 0.0, 0.0]
    self.elem = ''
    self.fChg = 0
    self.bondedTo = 0
    self.orderTo = 0

class BondInfo:
  def __init__(self):
    self.idx = [0, 0]
    self.order = 0


# the getFChg() function reads the next formal charge
# definition from the .fc files included in the MMFF
# validation suite

def getFChg(fChgIn):
  haveFChg = False
  fChgAtomName = ''
  fChg = 0
  line = fChgIn.readline().strip()
  if (line):
    haveFChg = True
    tok = line.split()
    haveFChg = ((tok[0] == 'Atom') and (tok[2] == 'formal')
      and (tok[3] == 'charge') and (tok[4] == '='))
    fChgAtomName = tok[1].split(',')[0]
    fChg = int(tok[5])
  return [haveFChg, fChgAtomName, fChg]
    

# the parseCmdLine() function parses command line args

def parseCmdLine():
  mol2File = ''
  fcFile = ''
  sdfFile = ''
  smiFile = ''
  argc = len(sys.argv)
  error = (argc < 2);
  errorMsg = ''

  n = 0
  while ((not error) and ((n + 1) < argc)):
    n += 1
    arg = sys.argv[n]
    error = (arg[0] != '-')
    if (error):
      break
    error = ((arg == '-h') or (arg == '--help'))
    if (error):
      break
    elif (arg == '-mol2'):
      error = ((n + 1) >= argc)
      if (error):
        break
      mol2File = sys.argv[n + 1]
      n += 1
    elif (arg == '-fc'):
      error = ((n + 1) >= argc)
      if (error):
        break
      fcFile = sys.argv[n + 1]
      n += 1
    elif (arg == '-sdf'):
      error = ((n + 1) >= argc)
      if (error):
        break
      sdfFile = sys.argv[n + 1]
      n += 1
    elif (arg == '-smi'):
      error = ((n + 1) >= argc)
      if (error):
        break
      smiFile = sys.argv[n + 1]
      n += 1
  if (not error):
    error = (not (mol2File and fcFile))
  if (error):
    errorMsg = 'Usage: mol2ToSdfAndSmi.py -mol2 <mol2File> '\
      '-fc <fcFile> [-sdf <sdfFile>] [-smi <smiFile>]'
  else:
    if (not sdfFile):
      sdfFile = mol2File[:-4] + 'sdf'
    if (not smiFile):
      smiFile = mol2File[:-4] + 'smi'

  return [errorMsg, mol2File, fcFile, sdfFile, smiFile]


# the mol2ToSdf() function converts the MOL2 file mol2File
# into the SDF file sdfFile, taking into account formal
# charges defined in the .fc file fcFile

def mol2ToSdf(mol2File, fcFile, sdfFile):
  errorMsg = ''
  mol2In = open(mol2File, 'r')
  fChgIn = open(fcFile, 'r')
  sdfOut = open(sdfFile, 'w')
  nAtoms = 0;
  nBonds = 0;
  found = False
  haveFChg = False
  atomInfoVec = []
  bondInfoVec = []
  while (not found):
    line = mol2In.readline()
    while ((not found) and line):
      found = (line[:17] == '@<TRIPOS>MOLECULE')
      if (not found):
        line = mol2In.readline()
    if (not found):
      break
    molName = mol2In.readline().strip()
    error = not molName
    if (error):
      errorMsg = 'Cannot read molecule name'
      break
    found = False
    line = mol2In.readline()
    error = not line
    if (error):
      errorMsg = molName + ': cannot read number of atoms/bonds'
      break
    else:
      tok = line.split()
      nAtoms = int(tok[0])
      nBonds = int(tok[1])
    error = ((nAtoms <= 0) or (nBonds <= 0))
    if (error):
      errorMsg = 'Number of atoms/bonds must be > 0'
      break
    line = mol2In.readline()
    while ((not found) and line):
      found = (line[:13] == '@<TRIPOS>ATOM')
      if (not found):
        line = mol2In.readline()
    error = not found
    if (error):
      errorMsg = molName + ': cannot find atom block'
      break
    found = False
    sdfOut.write(molName
      + '\n     RDKit          3D\n' + molName
      + '\n{0:3d}{1:3d}  0  0  0  0  0  0  0  0999 V2000\n'.
      format(nAtoms, nBonds))
    haveFChg = False
    fChgIn.seek(0, 0)
    while (not found):
      line = fChgIn.readline()
      while ((not found) and line):
        found = (line[:8] == 'Molecule')
        if (not found):
          line = fChgIn.readline()
      if (not found):
        break
      tok = line.split()
      found = (tok[1] == molName)
      if (found):
        [haveFChg, fChgAtomName, fChg] = getFChg(fChgIn)
    found = False
    line = mol2In.readline()
    while (line):
      tok = line.split()
      atomName = tok[1]
      atom = AtomInfo()
      atom.coord[0] = float(tok[2])
      atom.coord[1] = float(tok[3])
      atom.coord[2] = float(tok[4])
      atom.elem = tok[5][0] + tok[5][1:].split('.')[0].lower()
      if (haveFChg and (atomName == fChgAtomName)):
        atom.fChg = fChg
        [haveFChg, fChgAtomName, fChg] = getFChg(fChgIn)
      atomInfoVec.append(atom)
      if (len(atomInfoVec) < nAtoms):
        line = mol2In.readline()
      else:
        break
    error = (len(atomInfoVec) < nAtoms)
    if (error):
      errorMsg = molName + ': not enough atoms in the atom block'
      break
    line = mol2In.readline()
    if (line):
      found = (line[:13] == '@<TRIPOS>BOND')
    if (not found):
      break
    found = False
    line = mol2In.readline()
    while (line):
      tok = line.split()
      bond = BondInfo()
      bond.idx[0] = int(tok[1])
      bond.idx[1] = int(tok[2])
      if (tok[3] == 'am'):
        bond.order = 1
      else:
        bond.order = int(tok[3])
      bond.idx[0] -= 1
      bond.idx[1] -= 1
      atomInfoVec[bond.idx[0]].bondedTo += 1
      atomInfoVec[bond.idx[1]].bondedTo += 1
      atomInfoVec[bond.idx[0]].orderTo += bond.order
      atomInfoVec[bond.idx[1]].orderTo += bond.order
      bondInfoVec.append(bond)
      if (len(bondInfoVec) < nBonds):
        line = mol2In.readline()
      else:
        break
    error = (len(bondInfoVec) < nBonds)
    if (error):
      errorMsg = molName + ': not enough bonds in the bond block'
      break
    for i in range(0, len(atomInfoVec)):
      if ((atomInfoVec[i].elem == 'N')
        or ((atomInfoVec[i].elem == 'P')
        and (atomInfoVec[i].orderTo != 5))):
        atomInfoVec[i].fChg = atomInfoVec[i].orderTo - 3
      elif ((atomInfoVec[i].elem == 'O')
        or ((atomInfoVec[i].elem == 'S')
        and (not ((atomInfoVec[i].orderTo == 4)
        and (atomInfoVec[i].bondedTo == 2)))
        and (atomInfoVec[i].orderTo != 6)
        and (not (atomInfoVec[i].fChg)))):
        atomInfoVec[i].fChg = atomInfoVec[i].orderTo - 2
      if (atomInfoVec[i].fChg):
        fChg = 4 - atomInfoVec[i].fChg
      else:
        fChg = 0
      sdfOut.write('{0:10.4f}{1:10.4f}{2:10.4f} {3:<2s}  0{4:3d}'
        '  0  0  0  0  0  0  0  0  0  0\n'.format
        (atomInfoVec[i].coord[0], atomInfoVec[i].coord[1],
        atomInfoVec[i].coord[2], atomInfoVec[i].elem, fChg))
    for bond in bondInfoVec:
      sdfOut.write('{0:3d}{1:3d}{2:3d}  0  0  0  0\n'.format
        (bond.idx[0] + 1, bond.idx[1] + 1, bond.order))
    i = 0
    for atom in atomInfoVec:
      i += 1
      if (atom.fChg):
        sdfOut.write('M  CHG  1{0:4d}{1:4d}\n'.format(i, atom.fChg))
    sdfOut.write('M  END\n$$$$\n')
    atomInfoVec = []
    bondInfoVec = []
  mol2In.close()
  fChgIn.close()
  sdfOut.close()

  return errorMsg


# the sdfToSmi() function converts the SDF file sdfFile
# into a list of SMILES strings (smiFile)

def sdfToSmi(sdfFile, smiFile):
  smiOut = open(smiFile, 'w')
  smiOut.write('SMILES Name\n')
  sdfSupplier = Chem.SDMolSupplier(sdfFile, True, False)
  for mol in sdfSupplier:
    name = mol.GetProp('_Name')
    molNoH = Chem.RemoveHs(mol)
    smiOut.write(Chem.MolToSmiles(molNoH) + ' ' + name + '\n')
  smiOut.close()
  
  return False


# main program

# parse command line args
[errorMsg, mol2File, fcFile, sdfFile, smiFile] = parseCmdLine()
if (errorMsg):
  sys.exit(errorMsg)
# convert the MOL2 file mol2File into the SDF file sdfFile
# using formal charges in fcFile
errorMsg = mol2ToSdf(mol2File, fcFile, sdfFile)
if (errorMsg):
  sys.exit(errorMsg + '\nmol2ToSdf failed')
# convert the SDF file sdfFile into a list of SMILES strings
# (smiFile)
errorMsg = sdfToSmi(sdfFile, smiFile)
if (errorMsg):
  sys.exit(errorMsg + '\nsdfToSmi failed')
