# Supplementary material for: Bringing the MMFF force field to the RDKit: implementation and validation
Source: J Cheminform. 2014 Jul 12;6:37. doi: 10.1186/s13321-014-0037-3 (PMC4116604; doi:10.1186/s13321-014-0037-3)
Supplement: Additional file 1: — Source code. The file sources.zip contains: ● the C++ sources of the MMFF-related code implemented within the RDKit; ● the Python script mol2ToSdfAndSmi.py, which converts the MOL2 and formal charge files included in the original MMFF validation suite into SDF and SMILES representations; ● the Python script shuffleSdf.py, which shuffles the order of the atoms of molecules in a SDF file; ● the Bash script shuffleValidation.sh, that we used to test the robustness of the atom typing code against 100 random shuffles of the atom order in the input coordinate files; ● the commented Python scripts optFromSmiles.py, optLigandInProtein.py and torsionalScan.py which serve as examples of simple and constrained MMFF minimizations. [file s13321-014-0037-3-S1.zip › sources/optFromSmiles.py]

#!/usr/bin/env python

# build 3D coordinates from SMILES and optimize
# geometry with the MMFF94s force field


from rdkit import Chem
from rdkit.Chem import AllChem

smi = 'O=C(O)C(c1ccc(cc1)CCN4CCC(c2nc3ccccc3n2CCOCC)CC4)(C)C'
mol = Chem.MolFromSmiles(smi)
molH = Chem.AddHs(mol)
AllChem.EmbedMolecule(molH)
AllChem.MMFFOptimizeMolecule(molH, 'MMFF94s')
# save MMFF-optimized 3D coordinates
Chem.MolToMolFile(molH, 'bilastine.mol')
