# Supplementary material for: Bringing the MMFF force field to the RDKit: implementation and validation
Source: J Cheminform. 2014 Jul 12;6:37. doi: 10.1186/s13321-014-0037-3 (PMC4116604; doi:10.1186/s13321-014-0037-3)
Supplement: Additional file 1: — Source code. The file sources.zip contains: ● the C++ sources of the MMFF-related code implemented within the RDKit; ● the Python script mol2ToSdfAndSmi.py, which converts the MOL2 and formal charge files included in the original MMFF validation suite into SDF and SMILES representations; ● the Python script shuffleSdf.py, which shuffles the order of the atoms of molecules in a SDF file; ● the Bash script shuffleValidation.sh, that we used to test the robustness of the atom typing code against 100 random shuffles of the atom order in the input coordinate files; ● the commented Python scripts optFromSmiles.py, optLigandInProtein.py and torsionalScan.py which serve as examples of simple and constrained MMFF minimizations. [file s13321-014-0037-3-S1.zip › sources/optLigandInProtein.py]

#!/usr/bin/env python


# Perform a constrained minimization of SC-558 in the COX-2 active site
# (PDB structure 1CX2). The aim is to transform the crystallographic pose
# of SC-558 in 1CX2 into the one visible in 6COX, which was proven by
# Plount Price and Jorgensen thorugh FEP simulations to be the correct one
# (see J. Am. Chem. Soc. 2000, 122(39), 9455-9466, DOI: 10.1021/ja001018c)


import sys
from rdkit import Chem
from rdkit.Chem import AllChem
import urllib2

CUTOFF = 6.0

# for a (x, y, z) coordinate tuple c, report
# if it is within cutoff from any atom of mol
def withinCutoff(c, mol, cutoff):
  wc = False
  sqCutoff = cutoff * cutoff
  conf = mol.GetConformer()
  for i in range(0, mol.GetNumAtoms()):
    resCoord = conf.GetAtomPosition(i)
    sqDist = (resCoord[0] - c[0]) * (resCoord[0] - c[0]) \
      + (resCoord[1] - c[1]) * (resCoord[1] - c[1]) \
      + (resCoord[2] - c[2]) * (resCoord[2] - c[2])
    wc = (sqDist < sqCutoff)
    if (wc):
      break
  return wc
  
# given a force field ff, add all heavy atoms of complex
# with index < nProtAtoms as fixed points
def addFixedAtoms(ff, complex, nProtAtoms):
  for i in range(0, complex.GetNumAtoms()):
    atom = complex.GetAtomWithIdx(i)
    if ((atom.GetAtomicNum() != 1) and (i < nProtAtoms)):
      ff.AddFixedPoint(i)

# main program
# retrieve 1CX2 from PDB
url = 'http://www.rcsb.org/pdb/download/downloadFile.do?fileFormat=pdb&compression=NO&structureId=1CX2'
hnd = urllib2.urlopen(url)
# keep only ATOM and HETATM records of chain A discarding hydrogens
line = hnd.readline()
pdbString = []
while (line):
  if (((line[0:6] == 'ATOM  ') or (line[0:6] == 'HETATM')) and (line[21] == 'A')):
    atomName = line[12:16].strip()
    if (atomName[0] != 'H'):
      pdbString.append(line)
  line = hnd.readline()
# retrieve SC-558 co-crystallized with 1CX2 from PDB as SDF
# so we get the correct connectivity
url = 'http://www.rcsb.org/pdb/download/downloadLigandFiles.do?ligandIdList=S58&structIdList=1CX2' \
  '&instanceType=all&excludeUnobserved=false&includeHydrogens=false'
hnd = urllib2.urlopen(url)
line = hnd.readline()
s58String = []
n = 0
nAtoms = 0
# keep only chain A, and reformat the element field to be
# left-justified rather than right-justified as in PDB or
# the RDKit will choke
while (line):
  n += 1
  if (n == 4):
    nAtoms = int(line[0:3])
  elif ((n > 4) and (n <= (4 + nAtoms))):
    elem = line[31:34].strip()
    line = list(line)
    line[31:34] = '{0:<3s}'.format(elem)
    line = ''.join(line)
  s58String.append(line)
  if (line[0:4] == '$$$$'):
    break
  line = hnd.readline()
s58String = ''.join(s58String)
s58 = Chem.MolFromMolBlock(s58String)
# keep only residues within CUTOFF angstrom from SC-558,
# except SC-558 itself since we have the SDF version
rl = []
rlType = []
rlAll = []
rlAllType = []
i = 0
for line in pdbString:
  resn = line[22:27].strip()
  resname = line[17:20].strip().lower()
  if (resname == 's58'):
    continue
  if (not (resn in rlAll)):
    rlAll.append(resn)
    rlAllType.append((i, line[0]))
    i += 1
  if (not (resn in rl)):
    c = (float(line[30:38]), float(line[38:46]), float(line[46:54]))
    if (withinCutoff(c, s58, CUTOFF)):
      rl.append(resn)
      # label residues as 'A' if ATOM or 'H' if HETATM
      rlType.append((resn, line[0]))
# replace the original resn with a progressive index (so we
# avoid trouble with residue 105A)
for i in range(0, len(rl)):
  rlType[i] = ((rlAll.index(rlType[i][0]), rlType[i][1]))
# cap the protein fragments with ACE and NME
resOld = None
rlCap = []
for i in range(0, len(rlType)):
  res = rlType[i]
  if ((not resOld) or (((res[0] - resOld[0]) > 1) and (resOld[1] == 'A'))):
    if (resOld):
      j = resOld[0] + 1
      if ((j < len(rlAllType)) and (rlAllType[j][1] == 'A')):
        rlCap.append((rlAll[rlAllType[j][0]], 'NME'))
    j = res[0] - 1
    if ((j >= 0) and (rlAllType[j][1] == 'A')):
      rlCap.append((rlAll[rlAllType[j][0]], 'ACE'))
  rlCap.append((rlAll[rlAllType[res[0]][0]], 'RES'))
  resOld = res
rlCapTuple = zip(*rlCap)[0]
pdbTrimmed = []
for line in pdbString:
  resn = line[22:27].strip()
  if (resn in rlCapTuple):
    idx = rlCapTuple.index(resn)
    if (rlCap[idx][1] == 'ACE'):
      atomName = line[12:16].strip()
      if ((atomName == 'CA') or (atomName == 'C') or (atomName == 'O')):
        pdbTrimmed.append(line)
    elif (rlCap[idx][1] == 'NME'):
      atomName = line[12:16].strip()
      if ((atomName == 'N') or (atomName == 'CA')):
        pdbTrimmed.append(line)
    else:
      pdbTrimmed.append(line)
pdbTrimmed = ''.join(pdbTrimmed)
# read in the trimmed protein
prot = Chem.MolFromPDBBlock(pdbTrimmed)
# add hydrogens
protH = Chem.AddHs(prot, addCoords = True)
nProtAtoms = protH.GetNumAtoms()
protConf = protH.GetConformer()
# identify NH1 in Arg513
for i in range(0, nProtAtoms):
  atom = protH.GetAtomWithIdx(i)
  pdbResInfo = atom.GetPDBResidueInfo()
  if (pdbResInfo.GetResidueNumber() == 513):
    atomMonomerInfo = atom.GetMonomerInfo()
    if (atomMonomerInfo.GetName().strip() == 'NH1'):
      arg513NH1 = i
      arg513NH1Coord = protConf.GetAtomPosition(i)
      break
# add hydrogens to S-558
s58H = Chem.AddHs(s58, addCoords = True)
s58Conf = s58H.GetConformer()
# identify the sulfonamide dihedral that we need to rotate by
# 90 degrees to mimic the conformation in 6COX
dihe = s58H.GetSubstructMatch(Chem.MolFromSmarts('cc-S=O'))
sulfur = s58H.GetAtomWithIdx(dihe[2])
oxygen = []
# identify the sulfonamide oxygens
for nbr in sulfur.GetNeighbors():
  if (nbr.GetAtomicNum() == 8):
    oxygen.append(nbr.GetIdx())
# identify the sulfonamide oxygen closest to Arg513 NH1
minDist = None
closestOxygen = None
for i in oxygen:
  oCoord = s58Conf.GetAtomPosition(i)
  dist = oCoord.Distance(arg513NH1Coord)
  if ((not minDist) or (dist < minDist)):
    minDist = dist
    closestOxygen = i
# since we are going to append SC-558 to the protein,
# increment the atom index of the sulfonamide oxygen
# by nProtAtoms
closestOxygen += nProtAtoms
# save the raw complex
w = Chem.SDWriter('1cx2_trimmed.sdf')
w.write(protH)
w.write(s58H)
w.close()
# rotate the sulfonamide group by 90 degrees
v = AllChem.GetDihedralDeg(s58Conf, dihe[0], dihe[1], dihe[2], dihe[3])
AllChem.SetDihedralDeg(s58Conf, dihe[0], dihe[1], dihe[2], dihe[3], v + 90)
# append SC-558 to the protein
complex = AllChem.CombineMols(protH, s58H)
# set up MMFF for the complex
mp = AllChem.MMFFGetMoleculeProperties(complex)
ff = AllChem.MMFFGetMoleculeForceField(complex, mp)
# set heavy atoms of the protein as fixed
addFixedAtoms(ff, complex, nProtAtoms)
# add a distance constraints to force the sulfonamide oxygen
# to be within hydrogen bonding distance from ARg513 NH1
ff.MMFFAddDistanceConstraint(closestOxygen, arg513NH1, False, 2.5, 3.0, 5.0)
# perform a constrained minimization
ff.Minimize()
# discard the distance constraint and re-minimize the complex
ff = AllChem.MMFFGetMoleculeForceField(complex, mp)
addFixedAtoms(ff, complex, nProtAtoms)
ff.Minimize()
# save the minimized complex
Chem.MolToMolFile(complex, '1cx2_trimmed_min.sdf')
