# Supplementary material for: Bringing the MMFF force field to the RDKit: implementation and validation
Source: J Cheminform. 2014 Jul 12;6:37. doi: 10.1186/s13321-014-0037-3 (PMC4116604; doi:10.1186/s13321-014-0037-3)
Supplement: Additional file 1: — Source code. The file sources.zip contains: ● the C++ sources of the MMFF-related code implemented within the RDKit; ● the Python script mol2ToSdfAndSmi.py, which converts the MOL2 and formal charge files included in the original MMFF validation suite into SDF and SMILES representations; ● the Python script shuffleSdf.py, which shuffles the order of the atoms of molecules in a SDF file; ● the Bash script shuffleValidation.sh, that we used to test the robustness of the atom typing code against 100 random shuffles of the atom order in the input coordinate files; ● the commented Python scripts optFromSmiles.py, optLigandInProtein.py and torsionalScan.py which serve as examples of simple and constrained MMFF minimizations. [file s13321-014-0037-3-S1.zip › sources/shuffleSdf.py]

#!/usr/bin/env python
#
#
# Copyright (C) 2014 Paolo Tosco
#
# This Python script takes as input one a SDF
# and shuffles the order of the atoms of its molecules
#
# Usage: shuffleSdf.py -sdf <sdfFile> [-shuffle <number of shuffles>]
#
# Example: shuffleSdf.py -sdf MMFF94_dative.sdf -shuffle 200
#
# will generate 200 files named 0001_MMFF94_dative.sdf,
# 0001_MMFF94_dative.sdf, ..., 0200_MMFF94_dative.sdf


import sys
import os
import random

def parseCmdLine():
  sdfFile = ''
  nShuffles = 100
  argc = len(sys.argv)
  error = (argc < 2);
  errorMsg = ''

  n = 0
  while ((not error) and ((n + 1) < argc)):
    n += 1
    arg = sys.argv[n]
    error = (arg[0] != '-')
    if (error):
      break
    error = ((arg == '-h') or (arg == '--help'))
    if (error):
      break
    elif (arg == '-sdf'):
      error = ((n + 1) >= argc)
      if (error):
        break
      sdfFile = sys.argv[n + 1]
      n += 1
    elif (arg == '-shuffle'):
      error = ((n + 1) >= argc)
      if (error):
        break
      nShuffles = int(sys.argv[n + 1])
      n += 1
  if (not error):
    error = (not sdfFile)
  if (error):
    errorMsg = 'Usage: shuffleSdf.py -sdf <sdfFile> ' \
      '[-shuffle <number of shuffles>]'
  
  return [errorMsg, sdfFile, nShuffles]


# the shuffleSdf() function randomly shuffles the order
# of atoms in the SDF file sdfFile (nShuffles) times,
# generating (nShuffles) SDF files named XXXX_sdfFile

def shuffleSdf(sdfFile, nShuffles):
  sdfIn = open(sdfFile, 'rb')
  shuffleNum = 0
  n = 0
  nAtoms = 0
  nBonds = 0
  while (shuffleNum < nShuffles):
    shuffleNum += 1
    sdfName = os.path.join(os.path.dirname(sdfFile),
      '{0:04d}_{1:s}'.format(shuffleNum, os.path.basename(sdfFile)))
    sdfOut = open(sdfName, 'wb')
    line = sdfIn.readline()
    bondList = []
    while (line):
      n += 1
      if (n == 4):
        nAtoms = int(line[0:3])
        nBonds = int(line[3:6])
        storedLine = []
      elif ((n > 4) and (n <= (4 + nAtoms))):
        storedLine.append(line)
      elif ((n > (4 + nAtoms)) and (n <= (4 + nAtoms + nBonds))):
        if (n == (5 + nAtoms)):
          order = range(0, nAtoms)
          random.shuffle(order)
          newPos = []
          for i in range(0, nAtoms):
            newPos.append((order[i], i))
            sdfOut.write(storedLine[order[i]])
          newPos.sort()
        bonds = [newPos[int(line[0:3]) - 1][1] + 1,
          newPos[int(line[3:6]) - 1][1] + 1]
        bonds.sort()
        bondList.append((bonds[0], bonds[1], line[6:]))
      elif (n == (5 + nAtoms + nBonds)):
        bondList.sort()
        for i in range(0, nBonds):
          sdfOut.write('{0:3d}{1:3d}{2:s}'.format
            (bondList[i][0], bondList[i][1], bondList[i][2]))
      if ((n <= 4) or (n > (4 + nAtoms + nBonds))):
        if (line[0:6] == 'M  CHG'):
          newLine = line[0:9]
          nChg = int(line[6:9])
          for i in range(0, nChg):
            chgAtom = newPos \
              [int(line[9 + i * 8 : 13 + i * 8]) - 1][1] + 1
            chgValue = int(line[13 + i * 8 : 17 + i * 8])
            newLine += '{0:4d}{1:4d}'.format(chgAtom, chgValue)
          line = newLine + '\n'
        sdfOut.write(line)
      if (line[0:4] == '$$$$'):
        n = 0
        nAtoms = 0
        nBonds = 0
        bondList = []
      line = sdfIn.readline()
    sdfOut.close()
    sdfIn.seek(0)
  sdfIn.close()


# main program

# parse command line args
[errorMsg, sdfFile, nShuffles] = parseCmdLine()
if (errorMsg):
  sys.exit(errorMsg)
shuffleSdf(sdfFile, nShuffles)
