# Supplementary material for: Bringing the MMFF force field to the RDKit: implementation and validation
Source: J Cheminform. 2014 Jul 12;6:37. doi: 10.1186/s13321-014-0037-3 (PMC4116604; doi:10.1186/s13321-014-0037-3)
Supplement: Additional file 1: — Source code. The file sources.zip contains: ● the C++ sources of the MMFF-related code implemented within the RDKit; ● the Python script mol2ToSdfAndSmi.py, which converts the MOL2 and formal charge files included in the original MMFF validation suite into SDF and SMILES representations; ● the Python script shuffleSdf.py, which shuffles the order of the atoms of molecules in a SDF file; ● the Bash script shuffleValidation.sh, that we used to test the robustness of the atom typing code against 100 random shuffles of the atom order in the input coordinate files; ● the commented Python scripts optFromSmiles.py, optLigandInProtein.py and torsionalScan.py which serve as examples of simple and constrained MMFF minimizations. [file s13321-014-0037-3-S1.zip › sources/shuffleValidation.sh]

#!/usr/bin/env bash


quitValidation()
{
	if [ $# = 0 ]; then
    echo
    echo "Validation aborted."
  fi
  for ff in MMFF94 MMFF94s; do
    for type in dative hypervalent; do
      if [ -e $RDBASE/Code/ForceField/MMFF/test_data/${ff}_${type}.sdf.bak ]; then
        rm -f $RDBASE/Code/ForceField/MMFF/test_data/${ff}_${type}.sdf
        mv $RDBASE/Code/ForceField/MMFF/test_data/${ff}_${type}.sdf.bak \
          $RDBASE/Code/ForceField/MMFF/test_data/${ff}_${type}.sdf
      fi
    done
  done
  rm -rf $tempdir
	exit
}


tempdir=`mktemp -d`
trap quitValidation SIGTSTP SIGINT SIGTERM SIGKILL
if [ -z $TESTMMFFFORCEFIELD ]; then
  TESTMMFFFORCEFIELD=$RDBASE/build/Code/ForceField/MMFF/testMMFFForceField
fi
failed=false
for ff in MMFF94 MMFF94s; do
  for type in dative hypervalent; do
    printf 1>&2 "$ff $type #"
    mkdir $tempdir/${ff}_${type}
    cp $RDBASE/Code/ForceField/MMFF/test_data/${ff}_${type}.sdf \
      $tempdir/${ff}_${type}
    mv $RDBASE/Code/ForceField/MMFF/test_data/${ff}_${type}.sdf \
      $RDBASE/Code/ForceField/MMFF/test_data/${ff}_${type}.sdf.bak
    ./shuffleSdf.py -sdf $tempdir/${ff}_${type}/${ff}_${type}.sdf
    n=1
    while [ $n -le 100 ]; do
      form_n=`printf %04d $n`
      printf 1>&2 "%s\b\b\b\b" $form_n
      ln -sf $tempdir/${ff}_${type}/${form_n}_${ff}_${type}.sdf \
        $RDBASE/Code/ForceField/MMFF/test_data/${ff}_${type}.sdf
      $TESTMMFFFORCEFIELD -L \
        >& $tempdir/log
      if (grep -q failed < $tempdir/log); then
        failed=true
        break
      fi
      let n=n+1
    done
    echo
    if [ $failed = true ]; then
      break
    fi
  done
  if [ $failed = true ]; then
    break
  fi
done
if [ $failed = true ]; then
  echo 1>&2 "The shuffle test failed on the file \
$tempdir/${ff}_${type}/${form_n}_${ff}_${type}.sdf"
else
  echo 1>&2 "The shuffle test completed successfully"
fi
quitValidation ok
