# Supplementary material for: Bringing the MMFF force field to the RDKit: implementation and validation
Source: J Cheminform. 2014 Jul 12;6:37. doi: 10.1186/s13321-014-0037-3 (PMC4116604; doi:10.1186/s13321-014-0037-3)
Supplement: Additional file 1: — Source code. The file sources.zip contains: ● the C++ sources of the MMFF-related code implemented within the RDKit; ● the Python script mol2ToSdfAndSmi.py, which converts the MOL2 and formal charge files included in the original MMFF validation suite into SDF and SMILES representations; ● the Python script shuffleSdf.py, which shuffles the order of the atoms of molecules in a SDF file; ● the Bash script shuffleValidation.sh, that we used to test the robustness of the atom typing code against 100 random shuffles of the atom order in the input coordinate files; ● the commented Python scripts optFromSmiles.py, optLigandInProtein.py and torsionalScan.py which serve as examples of simple and constrained MMFF minimizations. [file s13321-014-0037-3-S1.zip › sources/torsionalScan.py]

#!/usr/bin/env python


# Performs a torsional scan on n-butane
# by constraining the Ph-CH2-CH2-CH3 dihedral
# to fixed values and then minimizing the
# rest of the molecule


import sys
import copy
from rdkit import Chem
from rdkit.Chem import AllChem
import numpy as np
import matplotlib.pyplot as plt
from scipy.interpolate import interp1d

smi = 'CCCC'
mol = Chem.MolFromSmiles(smi)
molH = Chem.AddHs(mol)
AllChem.EmbedMolecule(molH)
pyMP = AllChem.MMFFGetMoleculeProperties(molH)
if (not pyMP):
  sys.exit('Failed to get MMFFMolProperties for molecule')
# choose MMFF94s
pyMP.SetMMFFVariant('MMFF94')
# perform an initial unconstrained minimization
ff = AllChem.MMFFGetMoleculeForceField(molH, pyMP)
ff.Minimize()
# identify the dihedral
dihe = molH.GetSubstructMatch(Chem.MolFromSmarts('CC-CC'))
# save the intermediate structures to an SD file
w = Chem.SDWriter('n-butane_scan.sdf')
v = -180
INC = 10
x = []
y = []
# scan the dihedral range from -180 to 180 degrees in 10-degree increments
molStart = None
while (v <= 180):
  conf = molH.GetConformer()
  # set the dihedral to the desired value
  AllChem.SetDihedralDeg(conf, dihe[0], dihe[1], dihe[2], dihe[3], v)
  ff = AllChem.MMFFGetMoleculeForceField(molH, pyMP)
  # constrain the dihedral
  ff.MMFFAddTorsionConstraint(dihe[0], dihe[1], dihe[2], dihe[3], True, 0.0, 0.0, 100.0)
  # do a constrained minimization
  ff.Minimize()
  # rebuild the force field without constraints
  ff = AllChem.MMFFGetMoleculeForceField(molH, pyMP)
  # store the energy and the dihedral value
  y.append(ff.CalcEnergy())
  x.append(v)
  w.write(molH)
  # save the initial molecule
  if (not molStart):
    molStart = copy.copy(molH)
  else:
    molH = copy.copy(molStart)
  v += INC
w.close()
yMin = min(y)
# we want energies relative to the global minimum
for i in range(len(y)):
  y[i] -= yMin
# plot with cubic interpolation and display
f = interp1d(x, y, kind='cubic')
xInt = np.linspace(-180, 180, 361)
plt.xticks(np.linspace(-180, 180, 7))
plt.plot(x, y, 'o', xInt, f(xInt), '-')
plt.show()
