# Supplementary material for: Bringing the MMFF force field to the RDKit: implementation and validation
Source: J Cheminform. 2014 Jul 12;6:37. doi: 10.1186/s13321-014-0037-3 (PMC4116604; doi:10.1186/s13321-014-0037-3)
Supplement: Additional file 2: — Structures. The file structures.zip contains: ● the SDF 3D coordinate files MMFF94_dative.sdf, MMFF94_hypervalent.sdf, MMFF94s_dative.sdf, MMFF94s_hypervalent.sdf, and the respective SMILES representations MMFF94_dative.smi, MMFF94_hypervalent.smi, MMFF94s_dative.smi, MMFF94s_hypervalent.smi, as generated by the mol2ToSdfAndSmi.py Python script; ● the SDF 3D coordinate files MMFF94_dative_min_from_SMILES.sdf, MMFF94_hypervalent_min_from_SMILES.sdf, MMFF94s_dative_min_from_SMILES.sdf, MMFF94s_hypervalent_min_from_SMILES.sdf, as rebuilt by the program testMMFFForceField out of the corresponding SMILES representations. [file s13321-014-0037-3-S2.zip]

Archive with 4 entries (4 files):
- structures/MMFF94_dative.sdf
- structures/MMFF94_hypervalent.sdf
- structures/MMFF94s_dative.sdf
- structures/MMFF94s_hypervalent.sdf
