# Supplementary material for: Bringing the MMFF force field to the RDKit: implementation and validation
Source: J Cheminform. 2014 Jul 12;6:37. doi: 10.1186/s13321-014-0037-3 (PMC4116604; doi:10.1186/s13321-014-0037-3)
Supplement: Additional file 2: — Structures. The file structures.zip contains: ● the SDF 3D coordinate files MMFF94_dative.sdf, MMFF94_hypervalent.sdf, MMFF94s_dative.sdf, MMFF94s_hypervalent.sdf, and the respective SMILES representations MMFF94_dative.smi, MMFF94_hypervalent.smi, MMFF94s_dative.smi, MMFF94s_hypervalent.smi, as generated by the mol2ToSdfAndSmi.py Python script; ● the SDF 3D coordinate files MMFF94_dative_min_from_SMILES.sdf, MMFF94_hypervalent_min_from_SMILES.sdf, MMFF94s_dative_min_from_SMILES.sdf, MMFF94s_hypervalent_min_from_SMILES.sdf, as rebuilt by the program testMMFFForceField out of the corresponding SMILES representations. [file s13321-014-0037-3-S2.zip › structures/MMFF94_hypervalent.sdf]

AGLYSL01
     RDKit          3D
AGLYSL01
 10  9  0  0  0  0  0  0  0  0999 V2000
   -1.6234    1.6965    8.8431 C   0  0  0  0  0  0  0  0  0  0  0  0
   -1.5438    0.1710    8.8960 C   0  0  0  0  0  0  0  0  0  0  0  0
   -1.5827    1.7640    6.8094 H   0  0  0  0  0  0  0  0  0  0  0  0
   -0.1271    1.8630    7.4736 H   0  0  0  0  0  0  0  0  0  0  0  0
   -2.6707    1.9987    8.9343 H   0  0  0  0  0  0  0  0  0  0  0  0
   -1.0462    2.1092    9.6756 H   0  0  0  0  0  0  0  0  0  0  0  0
   -2.3655    0.3289   10.6732 H   0  0  0  0  0  0  0  0  0  0  0  0
   -1.0818    2.2182    7.5784 N   0  0  0  0  0  0  0  0  0  0  0  0
   -2.0344   -0.3437   10.0478 O   0  0  0  0  0  0  0  0  0  0  0  0
   -1.0893   -0.5326    8.0048 O   0  0  0  0  0  0  0  0  0  0  0  0
  1  2  1  0  0  0  0
  1  5  1  0  0  0  0
  1  6  1  0  0  0  0
  1  8  1  0  0  0  0
  2  9  1  0  0  0  0
  2 10  2  0  0  0  0
  3  8  1  0  0  0  0
  4  8  1  0  0  0  0
  7  9  1  0  0  0  0
M  END
$$$$
AMHTAR01
     RDKit          3D
AMHTAR01
 15 14  0  0  0  0  0  0  0  0999 V2000
    6.0329    4.1505    3.0521 O   0  0  0  0  0  0  0  0  0  0  0  0
    6.0663    6.3454    3.3434 O   0  0  0  0  0  0  0  0  0  0  0  0
    3.3628    6.5809    2.4858 O   0  0  0  0  0  0  0  0  0  0  0  0
    3.0917    4.7690    4.8310 O   0  0  0  0  0  0  0  0  0  0  0  0
    1.4779    4.5967    1.7561 O   0  0  0  0  0  0  0  0  0  0  0  0
    0.9232    3.6514    3.7696 O   0  5  0  0  0  0  0  0  0  0  0  0
    5.4114    5.3557    3.0467 C   0  0  0  0  0  0  0  0  0  0  0  0
    3.9637    5.2827    2.5659 C   0  0  0  0  0  0  0  0  0  0  0  0
    3.1574    4.3301    3.4494 C   0  0  0  0  0  0  0  0  0  0  0  0
    1.7124    4.1626    2.9176 C   0  0  0  0  0  0  0  0  0  0  0  0
    4.0141    4.9060    1.5362 H   0  0  0  0  0  0  0  0  0  0  0  0
    3.6146    3.3340    3.4620 H   0  0  0  0  0  0  0  0  0  0  0  0
    2.4715    6.3966    2.1130 H   0  0  0  0  0  0  0  0  0  0  0  0
    2.1962    4.4581    5.1047 H   0  0  0  0  0  0  0  0  0  0  0  0
    6.9144    4.3825    3.4068 H   0  0  0  0  0  0  0  0  0  0  0  0
  1  7  1  0  0  0  0
  1 15  1  0  0  0  0
  2  7  2  0  0  0  0
  3  8  1  0  0  0  0
  3 13  1  0  0  0  0
  4  9  1  0  0  0  0
  4 14  1  0  0  0  0
  5 10  2  0  0  0  0
  6 10  1  0  0  0  0
  7  8  1  0  0  0  0
  8  9  1  0  0  0  0
  8 11  1  0  0  0  0
  9 10  1  0  0  0  0
  9 12  1  0  0  0  0
M  CHG  1   6  -1
M  END
$$$$
AMPTRB10
     RDKit          3D
AMPTRB10
 25 26  0  0  0  0  0  0  0  0999 V2000
   -8.1919   -2.5996   15.5208 N   0  3  0  0  0  0  0  0  0  0  0  0
   -7.3473   -2.9481   16.4744 C   0  0  0  0  0  0  0  0  0  0  0  0
   -7.0280   -2.0314   17.4497 N   0  0  0  0  0  0  0  0  0  0  0  0
   -6.8030   -4.1635   16.5533 N   0  0  0  0  0  0  0  0  0  0  0  0
   -7.1510   -5.0414   15.5932 C   0  0  0  0  0  0  0  0  0  0  0  0
   -6.4861   -6.2649   15.6298 N   0  0  0  0  0  0  0  0  0  0  0  0
   -8.0373   -4.7460   14.5496 C   0  0  0  0  0  0  0  0  0  0  0  0
   -8.3988   -5.6364   13.5890 N   0  0  0  0  0  0  0  0  0  0  0  0
   -9.2723   -5.2287   12.6323 C   0  0  0  0  0  0  0  0  0  0  0  0
   -9.6407   -6.2351   11.5828 C   0  0  0  0  0  0  0  0  0  0  0  0
   -9.7914   -3.9347   12.6414 C   0  0  0  0  0  0  0  0  0  0  0  0
  -10.7592   -3.4605   11.5968 C   0  0  0  0  0  0  0  0  0  0  0  0
   -9.4417   -3.0372   13.6053 N   0  0  0  0  0  0  0  0  0  0  0  0
   -8.5630   -3.4458   14.5572 C   0  0  0  0  0  0  0  0  0  0  0  0
   -8.6125   -1.6818   15.5170 H   0  0  0  0  0  0  0  0  0  0  0  0
   -6.8787   -1.0653   17.1879 H   0  0  0  0  0  0  0  0  0  0  0  0
   -6.2924   -2.3987   18.0542 H   0  0  0  0  0  0  0  0  0  0  0  0
   -5.9528   -6.4036   16.4824 H   0  0  0  0  0  0  0  0  0  0  0  0
   -7.0594   -7.0612   15.3599 H   0  0  0  0  0  0  0  0  0  0  0  0
  -10.7172   -6.4303   11.6018 H   0  0  0  0  0  0  0  0  0  0  0  0
   -9.1241   -7.1845   11.7587 H   0  0  0  0  0  0  0  0  0  0  0  0
   -9.3526   -5.8752   10.5905 H   0  0  0  0  0  0  0  0  0  0  0  0
  -11.0461   -2.4197   11.7801 H   0  0  0  0  0  0  0  0  0  0  0  0
  -11.6693   -4.0677   11.6153 H   0  0  0  0  0  0  0  0  0  0  0  0
  -10.3048   -3.5133   10.6028 H   0  0  0  0  0  0  0  0  0  0  0  0
  1 15  1  0  0  0  0
  1 14  2  0  0  0  0
  1  2  1  0  0  0  0
  2  4  2  0  0  0  0
  2  3  1  0  0  0  0
  3 17  1  0  0  0  0
  3 16  1  0  0  0  0
  4  5  1  0  0  0  0
  5  7  2  0  0  0  0
  5  6  1  0  0  0  0
  6 19  1  0  0  0  0
  6 18  1  0  0  0  0
  7 14  1  0  0  0  0
  7  8  1  0  0  0  0
  8  9  2  0  0  0  0
  9 11  1  0  0  0  0
  9 10  1  0  0  0  0
 10 22  1  0  0  0  0
 10 21  1  0  0  0  0
 10 20  1  0  0  0  0
 11 13  2  0  0  0  0
 11 12  1  0  0  0  0
 12 25  1  0  0  0  0
 12 24  1  0  0  0  0
 12 23  1  0  0  0  0
 13 14  1  0  0  0  0
M  CHG  1   1   1
M  END
$$$$
ARGIND11
     RDKit          3D
ARGIND11
 26 25  0  0  0  0  0  0  0  0999 V2000
   -9.4236   -3.9134   16.1526 C   0  0  0  0  0  0  0  0  0  0  0  0
   -7.8705   -3.8619   16.1247 C   0  0  0  0  0  0  0  0  0  0  0  0
   -7.3587   -3.4410   14.7361 C   0  0  0  0  0  0  0  0  0  0  0  0
   -7.5729   -4.4157   13.5579 C   0  0  0  0  0  0  0  0  0  0  0  0
   -8.8860   -4.2251   12.7890 C   0  0  0  0  0  0  0  0  0  0  0  0
  -11.2501   -4.1623   13.5988 C   0  0  0  0  0  0  0  0  0  0  0  0
   -7.9647   -5.8794   16.1666 H   0  0  0  0  0  0  0  0  0  0  0  0
   -7.5456   -3.1159   16.8598 H   0  0  0  0  0  0  0  0  0  0  0  0
   -7.4554   -5.2638   17.5407 H   0  0  0  0  0  0  0  0  0  0  0  0
   -7.7736   -2.4595   14.4740 H   0  0  0  0  0  0  0  0  0  0  0  0
   -6.2742   -3.2886   14.8304 H   0  0  0  0  0  0  0  0  0  0  0  0
   -6.7611   -4.2348   12.8412 H   0  0  0  0  0  0  0  0  0  0  0  0
   -7.4716   -5.4570   13.8808 H   0  0  0  0  0  0  0  0  0  0  0  0
   -9.0173   -3.1655   12.5477 H   0  0  0  0  0  0  0  0  0  0  0  0
   -8.8454   -4.7980   11.8571 H   0  0  0  0  0  0  0  0  0  0  0  0
   -9.8566   -5.3053   14.3719 H   0  0  0  0  0  0  0  0  0  0  0  0
  -11.0819   -3.0491   11.8990 H   0  0  0  0  0  0  0  0  0  0  0  0
  -12.5789   -2.8604   12.7633 H   0  0  0  0  0  0  0  0  0  0  0  0
  -11.5793   -4.8989   15.4167 H   0  0  0  0  0  0  0  0  0  0  0  0
  -12.9222   -4.0055   14.7891 H   0  0  0  0  0  0  0  0  0  0  0  0
   -7.3046   -5.1800   16.5326 N   0  0  0  0  0  0  0  0  0  0  0  0
  -11.6823   -3.3087   12.6644 N   0  0  0  0  0  0  0  0  0  0  0  0
  -10.0324   -4.7112   13.5460 N   0  3  0  0  0  0  0  0  0  0  0  0
  -12.0658   -4.4933   14.5978 N   0  0  0  0  0  0  0  0  0  0  0  0
   -9.9392   -5.0804   16.0320 O   0  0  0  0  0  0  0  0  0  0  0  0
  -10.0474   -2.8208   16.1127 O   0  5  0  0  0  0  0  0  0  0  0  0
  1 26  1  0  0  0  0
  1 25  2  0  0  0  0
  1  2  1  0  0  0  0
  2 21  1  0  0  0  0
  2  8  1  0  0  0  0
  2  3  1  0  0  0  0
  3 11  1  0  0  0  0
  3 10  1  0  0  0  0
  3  4  1  0  0  0  0
  4 13  1  0  0  0  0
  4 12  1  0  0  0  0
  4  5  1  0  0  0  0
  5 23  1  0  0  0  0
  5 15  1  0  0  0  0
  5 14  1  0  0  0  0
  6 24  1  0  0  0  0
  6 23  2  0  0  0  0
  6 22  1  0  0  0  0
  7 21  1  0  0  0  0
  9 21  1  0  0  0  0
 16 23  1  0  0  0  0
 17 22  1  0  0  0  0
 18 22  1  0  0  0  0
 19 24  1  0  0  0  0
 20 24  1  0  0  0  0
M  CHG  1  23   1
M  CHG  1  26  -1
M  END
$$$$
BAOXLM01
     RDKit          3D
BAOXLM01
  6  5  0  0  0  0  0  0  0  0999 V2000
   -8.4475   -5.5931   13.3076 O   0  0  0  0  0  0  0  0  0  0  0  0
   -9.3541   -5.5931   15.4096 O   0  5  0  0  0  0  0  0  0  0  0  0
   -8.9008   -5.0134   14.3586 C   0  0  0  0  0  0  0  0  0  0  0  0
   -8.9008   -3.4541   14.3586 C   0  0  0  0  0  0  0  0  0  0  0  0
   -8.4475   -2.8743   13.3076 O   0  0  0  0  0  0  0  0  0  0  0  0
   -9.3541   -2.8743   15.4096 O   0  5  0  0  0  0  0  0  0  0  0  0
  1  3  2  0  0  0  0
  2  3  1  0  0  0  0
  3  4  1  0  0  0  0
  4  5  2  0  0  0  0
  4  6  1  0  0  0  0
M  CHG  1   2  -1
M  CHG  1   6  -1
M  END
$$$$
BBSPRT10
     RDKit          3D
BBSPRT10
 24 25  0  0  0  0  0  0  0  0999 V2000
  -11.7206   -8.1007   15.0551 Br  0  0  0  0  0  0  0  0  0  0  0  0
   -9.2362   -1.6115   11.7041 S   0  0  0  0  0  0  0  0  0  0  0  0
   -7.3421   -3.5061   16.1557 S   0  0  0  0  0  0  0  0  0  0  0  0
   -9.1295   -4.1509   12.4379 O   0  0  0  0  0  0  0  0  0  0  0  0
   -7.8958   -2.5619   17.0995 O   0  0  0  0  0  0  0  0  0  0  0  0
   -6.0663   -4.1510   16.3659 O   0  0  0  0  0  0  0  0  0  0  0  0
   -7.2304   -2.7171   14.6762 N   0  0  0  0  0  0  0  0  0  0  0  0
   -8.9510   -2.9834   12.7050 C   0  0  0  0  0  0  0  0  0  0  0  0
   -8.3961   -2.1511   13.9087 C   0  0  0  0  0  0  0  0  0  0  0  0
   -8.0751   -0.9771   12.9464 C   0  0  0  0  0  0  0  0  0  0  0  0
   -8.5537   -4.7627   15.8442 C   0  0  0  0  0  0  0  0  0  0  0  0
   -8.1675   -5.9435   15.2018 C   0  0  0  0  0  0  0  0  0  0  0  0
   -9.1177   -6.9383   14.9634 C   0  0  0  0  0  0  0  0  0  0  0  0
  -10.4369   -6.7510   15.3784 C   0  0  0  0  0  0  0  0  0  0  0  0
  -10.8172   -5.5803   16.0366 C   0  0  0  0  0  0  0  0  0  0  0  0
   -9.8718   -4.5815   16.2766 C   0  0  0  0  0  0  0  0  0  0  0  0
   -6.4251   -3.0464   14.1407 H   0  0  0  0  0  0  0  0  0  0  0  0
   -9.2007   -1.8904   14.6120 H   0  0  0  0  0  0  0  0  0  0  0  0
   -7.0365   -0.9493   12.5974 H   0  0  0  0  0  0  0  0  0  0  0  0
   -8.3230    0.0106   13.3475 H   0  0  0  0  0  0  0  0  0  0  0  0
   -7.1391   -6.0958   14.8821 H   0  0  0  0  0  0  0  0  0  0  0  0
   -8.8222   -7.8521   14.4536 H   0  0  0  0  0  0  0  0  0  0  0  0
  -11.8433   -5.4410   16.3683 H   0  0  0  0  0  0  0  0  0  0  0  0
  -10.1698   -3.6760   16.8011 H   0  0  0  0  0  0  0  0  0  0  0  0
  1 14  1  0  0  0  0
  2 10  1  0  0  0  0
  2  8  1  0  0  0  0
  3 11  1  0  0  0  0
  3  7  1  0  0  0  0
  3  6  2  0  0  0  0
  3  5  2  0  0  0  0
  4  8  2  0  0  0  0
  7 17  1  0  0  0  0
  7  9  1  0  0  0  0
  8  9  1  0  0  0  0
  9 18  1  0  0  0  0
  9 10  1  0  0  0  0
 10 20  1  0  0  0  0
 10 19  1  0  0  0  0
 11 16  1  0  0  0  0
 11 12  2  0  0  0  0
 12 21  1  0  0  0  0
 12 13  1  0  0  0  0
 13 22  1  0  0  0  0
 13 14  2  0  0  0  0
 14 15  1  0  0  0  0
 15 23  1  0  0  0  0
 15 16  2  0  0  0  0
 16 24  1  0  0  0  0
M  END
$$$$
BEVJER10
     RDKit          3D
BEVJER10
 24 24  0  0  0  0  0  0  0  0999 V2000
   -8.5626   -3.4018   13.6992 C   0  0  0  0  0  0  0  0  0  0  0  0
   -8.2870   -4.8168   13.9343 C   0  0  0  0  0  0  0  0  0  0  0  0
   -8.4006   -2.5213   12.6800 C   0  0  0  0  0  0  0  0  0  0  0  0
   -7.8420   -2.8938   11.4184 C   0  0  0  0  0  0  0  0  0  0  0  0
   -7.4410   -3.2487   10.3907 N   0  0  0  0  0  0  0  0  0  0  0  0
   -8.9419   -1.1990   12.7078 C   0  0  0  0  0  0  0  0  0  0  0  0
   -9.4476   -0.1568   12.7430 N   0  0  0  0  0  0  0  0  0  0  0  0
   -7.3061   -5.6973   13.6137 C   0  0  0  0  0  0  0  0  0  0  0  0
   -6.1483   -5.3248   12.8632 C   0  0  0  0  0  0  0  0  0  0  0  0
   -5.1967   -4.9699   12.3053 N   0  0  0  0  0  0  0  0  0  0  0  0
   -7.2482   -7.0196   14.1526 C   0  0  0  0  0  0  0  0  0  0  0  0
   -7.2032   -8.0618   14.6575 N   0  0  0  0  0  0  0  0  0  0  0  0
   -9.2053   -3.4018   15.0108 C   0  0  0  0  0  0  0  0  0  0  0  0
   -9.4809   -4.8168   14.7757 C   0  0  0  0  0  0  0  0  0  0  0  0
   -9.3673   -2.5213   16.0300 C   0  0  0  0  0  0  0  0  0  0  0  0
  -10.4618   -5.6973   15.0963 C   0  0  0  0  0  0  0  0  0  0  0  0
   -9.9259   -2.8938   17.2916 C   0  0  0  0  0  0  0  0  0  0  0  0
   -8.8260   -1.1990   16.0022 C   0  0  0  0  0  0  0  0  0  0  0  0
  -11.6196   -5.3248   15.8468 C   0  0  0  0  0  0  0  0  0  0  0  0
  -10.5197   -7.0196   14.5574 C   0  0  0  0  0  0  0  0  0  0  0  0
  -10.3269   -3.2487   18.3193 N   0  0  0  0  0  0  0  0  0  0  0  0
   -8.3203   -0.1568   15.9670 N   0  0  0  0  0  0  0  0  0  0  0  0
  -12.5713   -4.9699   16.4047 N   0  0  0  0  0  0  0  0  0  0  0  0
  -10.5647   -8.0618   14.0525 N   0  0  0  0  0  0  0  0  0  0  0  0
  1  2  1  0  0  0  0
  1  3  2  0  0  0  0
  1 13  1  0  0  0  0
  2  8  2  0  0  0  0
  2 14  1  0  0  0  0
  3  4  1  0  0  0  0
  3  6  1  0  0  0  0
  4  5  3  0  0  0  0
  6  7  3  0  0  0  0
  8  9  1  0  0  0  0
  8 11  1  0  0  0  0
  9 10  3  0  0  0  0
 11 12  3  0  0  0  0
 13 14  1  0  0  0  0
 13 15  2  0  0  0  0
 14 16  2  0  0  0  0
 15 17  1  0  0  0  0
 15 18  1  0  0  0  0
 16 19  1  0  0  0  0
 16 20  1  0  0  0  0
 17 21  3  0  0  0  0
 18 22  3  0  0  0  0
 19 23  3  0  0  0  0
 20 24  3  0  0  0  0
M  END
$$$$
BEWCUB
     RDKit          3D
BEWCUB
 59 61  0  0  0  0  0  0  0  0999 V2000
   -9.4600   -4.5425   14.5213 N   0  0  0  0  0  0  0  0  0  0  0  0
   -8.1473   -4.4467   14.0828 C   0  0  0  0  0  0  0  0  0  0  0  0
   -7.9618   -5.0830   12.9159 C   0  0  0  0  0  0  0  0  0  0  0  0
   -9.2455   -5.6722   12.4107 C   0  0  0  0  0  0  0  0  0  0  0  0
  -10.2040   -5.4037   13.5710 C   0  0  0  0  0  0  0  0  0  0  0  0
  -11.2033   -4.2688   13.4898 C   0  0  0  0  0  0  0  0  0  0  0  0
  -10.3129   -3.4839   14.3486 C   0  0  0  0  0  0  0  0  0  0  0  0
  -12.3860   -4.0450   12.8869 C   0  0  0  0  0  0  0  0  0  0  0  0
   -6.4387   -5.1715   12.0259 S   0  2  0  0  0  0  0  0  0  0  0  0
   -5.5543   -6.3432   13.0558 C   0  0  0  0  0  0  0  0  0  0  0  0
   -5.9147   -7.6330   13.0506 C   0  0  0  0  0  0  0  0  0  0  0  0
   -5.2880   -8.5778   13.8276 N   0  0  0  0  0  0  0  0  0  0  0  0
   -5.6988   -9.8981   13.8837 C   0  0  0  0  0  0  0  0  0  0  0  0
   -6.6875  -10.3451   13.3093 O   0  0  0  0  0  0  0  0  0  0  0  0
   -4.8365  -10.7609   14.7670 C   0  0  0  0  0  0  0  0  0  0  0  0
   -6.7786   -5.9093   10.7644 O   0  0  0  0  0  0  0  0  0  0  0  0
  -13.1350   -2.7421   13.0269 C   0  0  0  0  0  0  0  0  0  0  0  0
  -13.1091   -5.0480   12.0072 C   0  0  0  0  0  0  0  0  0  0  0  0
  -12.3381   -6.2441   11.8532 O   0  0  0  0  0  0  0  0  0  0  0  0
  -12.9335   -7.1782   11.0618 C   0  0  0  0  0  0  0  0  0  0  0  0
  -14.0264   -7.0600   10.5278 O   0  0  0  0  0  0  0  0  0  0  0  0
  -12.0496   -8.3811   10.9366 C   0  0  0  0  0  0  0  0  0  0  0  0
  -10.2700   -2.3231   14.6953 O   0  0  0  0  0  0  0  0  0  0  0  0
   -7.1266   -3.6904   14.8642 C   0  0  0  0  0  0  0  0  0  0  0  0
   -5.9639   -3.5412   14.5182 O   0  0  0  0  0  0  0  0  0  0  0  0
   -7.6699   -3.2327   16.0185 O   0  0  0  0  0  0  0  0  0  0  0  0
   -6.8102   -2.4243   16.8301 C   0  0  0  0  0  0  0  0  0  0  0  0
   -6.8193   -0.9896   16.3597 C   0  0  0  0  0  0  0  0  0  0  0  0
   -5.6228   -0.3478   16.0074 C   0  0  0  0  0  0  0  0  0  0  0  0
   -5.6308    0.9795   15.5706 C   0  0  0  0  0  0  0  0  0  0  0  0
   -6.8457    1.6714   15.4843 C   0  0  0  0  0  0  0  0  0  0  0  0
   -8.0475    1.0441   15.8312 C   0  0  0  0  0  0  0  0  0  0  0  0
   -8.0283   -0.2823   16.2685 C   0  0  0  0  0  0  0  0  0  0  0  0
   -6.8579    3.0651   15.0242 N   0  3  0  0  0  0  0  0  0  0  0  0
   -5.7746    3.5765   14.7045 O   0  5  0  0  0  0  0  0  0  0  0  0
   -7.9487    3.6524   14.9858 O   0  0  0  0  0  0  0  0  0  0  0  0
   -9.5681   -5.1885   11.4826 H   0  0  0  0  0  0  0  0  0  0  0  0
   -9.1419   -6.7483   12.2370 H   0  0  0  0  0  0  0  0  0  0  0  0
  -10.5570   -6.3194   14.0629 H   0  0  0  0  0  0  0  0  0  0  0  0
   -4.7422   -5.9900   13.6810 H   0  0  0  0  0  0  0  0  0  0  0  0
   -6.7308   -7.9971   12.4261 H   0  0  0  0  0  0  0  0  0  0  0  0
   -4.4928   -8.2952   14.3885 H   0  0  0  0  0  0  0  0  0  0  0  0
   -3.8377  -10.3338   14.8926 H   0  0  0  0  0  0  0  0  0  0  0  0
   -5.3121  -10.8598   15.7462 H   0  0  0  0  0  0  0  0  0  0  0  0
   -4.7281  -11.7479   14.3085 H   0  0  0  0  0  0  0  0  0  0  0  0
  -14.1282   -2.9217   13.4518 H   0  0  0  0  0  0  0  0  0  0  0  0
  -12.6240   -2.0272   13.6771 H   0  0  0  0  0  0  0  0  0  0  0  0
  -13.2577   -2.2699   12.0466 H   0  0  0  0  0  0  0  0  0  0  0  0
  -14.0734   -5.2957   12.4672 H   0  0  0  0  0  0  0  0  0  0  0  0
  -13.2756   -4.6003   11.0198 H   0  0  0  0  0  0  0  0  0  0  0  0
  -11.8704   -8.8137   11.9242 H   0  0  0  0  0  0  0  0  0  0  0  0
  -12.5438   -9.1308   10.3122 H   0  0  0  0  0  0  0  0  0  0  0  0
  -11.1057   -8.0990   10.4633 H   0  0  0  0  0  0  0  0  0  0  0  0
   -7.1952   -2.4615   17.8557 H   0  0  0  0  0  0  0  0  0  0  0  0
   -5.7970   -2.8432   16.8657 H   0  0  0  0  0  0  0  0  0  0  0  0
   -9.0013    1.5629   15.7609 H   0  0  0  0  0  0  0  0  0  0  0  0
   -8.9688   -0.7717   16.5219 H   0  0  0  0  0  0  0  0  0  0  0  0
   -4.6758   -0.8828   16.0590 H   0  0  0  0  0  0  0  0  0  0  0  0
   -4.6897    1.4532   15.2986 H   0  0  0  0  0  0  0  0  0  0  0  0
  1  2  1  0  0  0  0
  1  5  1  0  0  0  0
  1  7  1  0  0  0  0
  2  3  2  0  0  0  0
  2 24  1  0  0  0  0
  3  4  1  0  0  0  0
  3  9  1  0  0  0  0
  4  5  1  0  0  0  0
  4 37  1  0  0  0  0
  4 38  1  0  0  0  0
  5  6  1  0  0  0  0
  5 39  1  0  0  0  0
  6  7  1  0  0  0  0
  6  8  2  0  0  0  0
  7 23  2  0  0  0  0
  8 17  1  0  0  0  0
  8 18  1  0  0  0  0
  9 10  1  0  0  0  0
  9 16  2  0  0  0  0
 10 11  2  0  0  0  0
 10 40  1  0  0  0  0
 11 12  1  0  0  0  0
 11 41  1  0  0  0  0
 12 13  1  0  0  0  0
 12 42  1  0  0  0  0
 13 14  2  0  0  0  0
 13 15  1  0  0  0  0
 15 43  1  0  0  0  0
 15 44  1  0  0  0  0
 15 45  1  0  0  0  0
 17 46  1  0  0  0  0
 17 47  1  0  0  0  0
 17 48  1  0  0  0  0
 18 19  1  0  0  0  0
 18 49  1  0  0  0  0
 18 50  1  0  0  0  0
 19 20  1  0  0  0  0
 20 21  2  0  0  0  0
 20 22  1  0  0  0  0
 22 51  1  0  0  0  0
 22 52  1  0  0  0  0
 22 53  1  0  0  0  0
 24 25  2  0  0  0  0
 24 26  1  0  0  0  0
 26 27  1  0  0  0  0
 27 28  1  0  0  0  0
 27 54  1  0  0  0  0
 27 55  1  0  0  0  0
 28 29  2  0  0  0  0
 28 33  1  0  0  0  0
 29 30  1  0  0  0  0
 29 58  1  0  0  0  0
 30 31  2  0  0  0  0
 30 59  1  0  0  0  0
 31 32  1  0  0  0  0
 31 34  1  0  0  0  0
 32 33  2  0  0  0  0
 32 56  1  0  0  0  0
 33 57  1  0  0  0  0
 34 35  1  0  0  0  0
 34 36  2  0  0  0  0
M  CHG  1   9   2
M  CHG  1  34   1
M  CHG  1  35  -1
M  END
$$$$
BEWKUJ04
     RDKit          3D
BEWKUJ04
 28 29  0  0  0  0  0  0  0  0999 V2000
  -10.6591   -4.9168   12.3108 S   0  0  0  0  0  0  0  0  0  0  0  0
  -11.3221   -6.1340   11.8625 O   0  0  0  0  0  0  0  0  0  0  0  0
  -10.7467   -3.8106   11.3483 O   0  0  0  0  0  0  0  0  0  0  0  0
   -9.1721   -5.1341   12.8512 N   0  5  0  0  0  0  0  0  0  0  0  0
  -14.0534   -3.0980   16.8966 N   0  0  0  0  0  0  0  0  0  0  0  0
   -8.3254   -4.2835   10.7924 N   0  3  0  0  0  0  0  0  0  0  0  0
  -11.6515   -4.3687   13.7041 C   0  0  0  0  0  0  0  0  0  0  0  0
  -12.3132   -5.3132   14.4873 C   0  0  0  0  0  0  0  0  0  0  0  0
  -13.0914   -4.8844   15.5654 C   0  0  0  0  0  0  0  0  0  0  0  0
  -13.1819   -3.5256   15.8868 C   0  0  0  0  0  0  0  0  0  0  0  0
  -12.5678   -2.5905   15.0460 C   0  0  0  0  0  0  0  0  0  0  0  0
  -11.7872   -3.0058   13.9638 C   0  0  0  0  0  0  0  0  0  0  0  0
   -8.1647   -4.9328   11.9710 C   0  0  0  0  0  0  0  0  0  0  0  0
   -6.8638   -5.3847   12.2626 C   0  0  0  0  0  0  0  0  0  0  0  0
   -5.8198   -5.1805   11.3599 C   0  0  0  0  0  0  0  0  0  0  0  0
   -6.0659   -4.5200   10.1636 C   0  0  0  0  0  0  0  0  0  0  0  0
   -7.3516   -4.0739    9.9031 C   0  0  0  0  0  0  0  0  0  0  0  0
  -12.2428   -6.3719   14.2519 H   0  0  0  0  0  0  0  0  0  0  0  0
  -13.6309   -5.6238   16.1506 H   0  0  0  0  0  0  0  0  0  0  0  0
  -12.6972   -1.5268   15.2247 H   0  0  0  0  0  0  0  0  0  0  0  0
  -11.3101   -2.2692   13.3249 H   0  0  0  0  0  0  0  0  0  0  0  0
  -14.2020   -3.7885   17.6254 H   0  0  0  0  0  0  0  0  0  0  0  0
  -13.8293   -2.1812   17.2689 H   0  0  0  0  0  0  0  0  0  0  0  0
   -6.6690   -5.9082   13.1980 H   0  0  0  0  0  0  0  0  0  0  0  0
   -7.6341   -3.5467    9.0007 H   0  0  0  0  0  0  0  0  0  0  0  0
   -5.2670   -4.3552    9.4474 H   0  0  0  0  0  0  0  0  0  0  0  0
   -4.8214   -5.5423   11.5954 H   0  0  0  0  0  0  0  0  0  0  0  0
   -9.2800   -3.9297   10.6014 H   0  0  0  0  0  0  0  0  0  0  0  0
  1  7  1  0  0  0  0
  1  4  1  0  0  0  0
  1  3  2  0  0  0  0
  1  2  2  0  0  0  0
  4 13  1  0  0  0  0
  5 23  1  0  0  0  0
  5 22  1  0  0  0  0
  5 10  1  0  0  0  0
  6 28  1  0  0  0  0
  6 17  1  0  0  0  0
  6 13  2  0  0  0  0
  7 12  2  0  0  0  0
  7  8  1  0  0  0  0
  8 18  1  0  0  0  0
  8  9  2  0  0  0  0
  9 19  1  0  0  0  0
  9 10  1  0  0  0  0
 10 11  2  0  0  0  0
 11 20  1  0  0  0  0
 11 12  1  0  0  0  0
 12 21  1  0  0  0  0
 13 14  1  0  0  0  0
 14 24  1  0  0  0  0
 14 15  2  0  0  0  0
 15 27  1  0  0  0  0
 15 16  1  0  0  0  0
 16 26  1  0  0  0  0
 16 17  2  0  0  0  0
 17 25  1  0  0  0  0
M  CHG  1   4  -1
M  CHG  1   6   1
M  END
$$$$
BIHKEI01
     RDKit          3D
BIHKEI01
 21 22  0  0  0  0  0  0  0  0999 V2000
  -10.7716   -2.9955   14.2543 O   0  5  0  0  0  0  0  0  0  0  0  0
   -9.8028   -7.2137   13.9344 O   0  0  0  0  0  0  0  0  0  0  0  0
  -11.3719   -6.0058   15.2078 O   0  0  0  0  0  0  0  0  0  0  0  0
   -7.2539   -3.4869   14.6747 N   0  3  0  0  0  0  0  0  0  0  0  0
   -9.6292   -3.5461   14.3353 C   0  0  0  0  0  0  0  0  0  0  0  0
   -8.4271   -2.8343   14.5350 C   0  0  0  0  0  0  0  0  0  0  0  0
   -8.3957   -1.3349   14.6274 C   0  0  0  0  0  0  0  0  0  0  0  0
   -7.1390   -4.8217   14.6424 C   0  0  0  0  0  0  0  0  0  0  0  0
   -8.2600   -5.5732   14.4293 C   0  0  0  0  0  0  0  0  0  0  0  0
   -8.4600   -7.0363   14.4112 C   0  0  0  0  0  0  0  0  0  0  0  0
  -10.5356   -5.9741   14.0681 C   0  0  0  0  0  0  0  0  0  0  0  0
   -9.4710   -4.9338   14.2583 C   0  0  0  0  0  0  0  0  0  0  0  0
  -11.5294   -5.0517   15.3789 H   0  0  0  0  0  0  0  0  0  0  0  0
   -6.4222   -2.9264   14.8291 H   0  0  0  0  0  0  0  0  0  0  0  0
   -7.3708   -0.9705   14.7516 H   0  0  0  0  0  0  0  0  0  0  0  0
   -8.9770   -0.9925   15.4894 H   0  0  0  0  0  0  0  0  0  0  0  0
   -8.7971   -0.8855   13.7136 H   0  0  0  0  0  0  0  0  0  0  0  0
   -6.1514   -5.2349   14.7979 H   0  0  0  0  0  0  0  0  0  0  0  0
   -8.3810   -7.4669   15.4140 H   0  0  0  0  0  0  0  0  0  0  0  0
   -7.7751   -7.5428   13.7259 H   0  0  0  0  0  0  0  0  0  0  0  0
  -11.1275   -5.8182   13.1610 H   0  0  0  0  0  0  0  0  0  0  0  0
  1  5  1  0  0  0  0
  2 11  1  0  0  0  0
  2 10  1  0  0  0  0
  3 13  1  0  0  0  0
  3 11  1  0  0  0  0
  4 14  1  0  0  0  0
  4  8  1  0  0  0  0
  4  6  2  0  0  0  0
  5 12  2  0  0  0  0
  5  6  1  0  0  0  0
  6  7  1  0  0  0  0
  7 17  1  0  0  0  0
  7 16  1  0  0  0  0
  7 15  1  0  0  0  0
  8 18  1  0  0  0  0
  8  9  2  0  0  0  0
  9 12  1  0  0  0  0
  9 10  1  0  0  0  0
 10 20  1  0  0  0  0
 10 19  1  0  0  0  0
 11 21  1  0  0  0  0
 11 12  1  0  0  0  0
M  CHG  1   1  -1
M  CHG  1   4   1
M  END
$$$$
BIPDEJ02
     RDKit          3D
BIPDEJ02
 23 24  0  0  0  0  0  0  0  0999 V2000
   -8.3726   -4.8729   14.3028 N   0  0  0  0  0  0  0  0  0  0  0  0
   -7.4540   -5.4673   15.1648 C   0  0  0  0  0  0  0  0  0  0  0  0
   -6.2769   -5.1266   15.2560 O   0  0  0  0  0  0  0  0  0  0  0  0
   -7.9411   -6.4832   15.9495 N   0  0  0  0  0  0  0  0  0  0  0  0
   -9.2361   -6.9297   15.9894 C   0  0  0  0  0  0  0  0  0  0  0  0
   -9.5985   -7.8228   16.7462 O   0  0  0  0  0  0  0  0  0  0  0  0
  -10.1544   -6.2466   15.0605 C   0  0  0  0  0  0  0  0  0  0  0  0
  -11.4404   -6.6418   15.0485 F   0  0  0  0  0  0  0  0  0  0  0  0
   -9.6989   -5.2702   14.2769 C   0  0  0  0  0  0  0  0  0  0  0  0
   -7.8759   -3.7839   13.4619 C   0  0  0  0  0  0  0  0  0  0  0  0
   -7.7514   -2.4611   14.2152 C   0  0  0  0  0  0  0  0  0  0  0  0
   -9.0174   -1.7357   13.8330 C   0  0  0  0  0  0  0  0  0  0  0  0
   -9.2106   -2.1898   12.4054 C   0  0  0  0  0  0  0  0  0  0  0  0
   -8.7669   -3.5516   12.3542 O   0  0  0  0  0  0  0  0  0  0  0  0
   -7.2877   -6.9206   16.5806 H   0  0  0  0  0  0  0  0  0  0  0  0
  -10.3715   -4.7662   13.5914 H   0  0  0  0  0  0  0  0  0  0  0  0
   -6.9029   -4.0825   13.0542 H   0  0  0  0  0  0  0  0  0  0  0  0
   -7.6250   -2.5643   15.2967 H   0  0  0  0  0  0  0  0  0  0  0  0
   -6.8896   -1.9031   13.8284 H   0  0  0  0  0  0  0  0  0  0  0  0
   -9.8487   -2.0846   14.4564 H   0  0  0  0  0  0  0  0  0  0  0  0
   -8.9462   -0.6493   13.9298 H   0  0  0  0  0  0  0  0  0  0  0  0
  -10.2529   -2.1293   12.0807 H   0  0  0  0  0  0  0  0  0  0  0  0
   -8.5927   -1.6065   11.7141 H   0  0  0  0  0  0  0  0  0  0  0  0
  1  2  1  0  0  0  0
  1  9  1  0  0  0  0
  1 10  1  0  0  0  0
  2  3  2  0  0  0  0
  2  4  1  0  0  0  0
  4  5  1  0  0  0  0
  4 15  1  0  0  0  0
  5  6  2  0  0  0  0
  5  7  1  0  0  0  0
  7  8  1  0  0  0  0
  7  9  2  0  0  0  0
  9 16  1  0  0  0  0
 10 11  1  0  0  0  0
 10 14  1  0  0  0  0
 10 17  1  0  0  0  0
 11 12  1  0  0  0  0
 11 18  1  0  0  0  0
 11 19  1  0  0  0  0
 12 13  1  0  0  0  0
 12 20  1  0  0  0  0
 12 21  1  0  0  0  0
 13 14  1  0  0  0  0
 13 22  1  0  0  0  0
 13 23  1  0  0  0  0
M  END
$$$$
BIPJUF10
     RDKit          3D
BIPJUF10
 19 19  0  0  0  0  0  0  0  0999 V2000
   -8.5426   -3.1043   14.1621 C   0  0  0  0  0  0  0  0  0  0  0  0
   -8.1148   -4.3981   13.8468 C   0  0  0  0  0  0  0  0  0  0  0  0
   -8.7663   -5.5329   14.3545 C   0  0  0  0  0  0  0  0  0  0  0  0
   -9.8807   -5.3518   15.1832 C   0  0  0  0  0  0  0  0  0  0  0  0
  -10.3403   -4.0620   15.4919 C   0  0  0  0  0  0  0  0  0  0  0  0
   -9.6722   -2.9435   14.9786 C   0  0  0  0  0  0  0  0  0  0  0  0
   -7.8617   -1.8795   13.7040 C   0  0  0  0  0  0  0  0  0  0  0  0
   -6.5293   -2.0119   13.7657 O   0  0  0  0  0  0  0  0  0  0  0  0
   -8.4072   -0.8370   13.4033 O   0  0  0  0  0  0  0  0  0  0  0  0
   -7.0220   -4.6104   12.9179 N   0  3  0  0  0  0  0  0  0  0  0  0
   -6.0938   -5.3329   13.3019 O   0  5  0  0  0  0  0  0  0  0  0  0
   -7.1336   -4.1044   11.7939 O   0  0  0  0  0  0  0  0  0  0  0  0
  -10.5843   -6.5234   15.7239 N   0  3  0  0  0  0  0  0  0  0  0  0
  -10.1950   -7.6409   15.3605 O   0  5  0  0  0  0  0  0  0  0  0  0
  -11.5211   -6.3195   16.5070 O   0  0  0  0  0  0  0  0  0  0  0  0
   -6.1718   -1.1514   13.4541 H   0  0  0  0  0  0  0  0  0  0  0  0
   -8.4131   -6.5301   14.0937 H   0  0  0  0  0  0  0  0  0  0  0  0
  -11.2117   -3.9100   16.1286 H   0  0  0  0  0  0  0  0  0  0  0  0
  -10.0305   -1.9439   15.2269 H   0  0  0  0  0  0  0  0  0  0  0  0
  1  2  2  0  0  0  0
  1  6  1  0  0  0  0
  1  7  1  0  0  0  0
  2  3  1  0  0  0  0
  2 10  1  0  0  0  0
  3  4  2  0  0  0  0
  3 17  1  0  0  0  0
  4  5  1  0  0  0  0
  4 13  1  0  0  0  0
  5  6  2  0  0  0  0
  5 18  1  0  0  0  0
  6 19  1  0  0  0  0
  7  8  1  0  0  0  0
  7  9  2  0  0  0  0
  8 16  1  0  0  0  0
 10 11  1  0  0  0  0
 10 12  2  0  0  0  0
 13 14  1  0  0  0  0
 13 15  2  0  0  0  0
M  CHG  1  10   1
M  CHG  1  11  -1
M  CHG  1  13   1
M  CHG  1  14  -1
M  END
$$$$
BIPYCL01
     RDKit          3D
BIPYCL01
 22 23  0  0  0  0  0  0  0  0999 V2000
   -8.9478   -4.8693   16.0403 N   0  3  0  0  0  0  0  0  0  0  0  0
   -8.5627   -4.6651   14.7565 C   0  0  0  0  0  0  0  0  0  0  0  0
   -7.2408   -4.9640   14.3971 C   0  0  0  0  0  0  0  0  0  0  0  0
   -6.3623   -5.4656   15.3546 C   0  0  0  0  0  0  0  0  0  0  0  0
   -6.8022   -5.6629   16.6573 C   0  0  0  0  0  0  0  0  0  0  0  0
   -8.1134   -5.3515   16.9823 C   0  0  0  0  0  0  0  0  0  0  0  0
   -9.6159   -4.6735   12.5923 N   0  3  0  0  0  0  0  0  0  0  0  0
   -9.5732   -4.1341   13.8355 C   0  0  0  0  0  0  0  0  0  0  0  0
  -10.4798   -3.1135   14.1554 C   0  0  0  0  0  0  0  0  0  0  0  0
  -11.4002   -2.6847   13.2019 C   0  0  0  0  0  0  0  0  0  0  0  0
  -11.4103   -3.2695   11.9420 C   0  0  0  0  0  0  0  0  0  0  0  0
  -10.4966   -4.2718   11.6548 C   0  0  0  0  0  0  0  0  0  0  0  0
   -9.9049   -4.6686   16.3421 H   0  0  0  0  0  0  0  0  0  0  0  0
   -6.8594   -4.7848   13.3925 H   0  0  0  0  0  0  0  0  0  0  0  0
   -5.3269   -5.6928   15.0924 H   0  0  0  0  0  0  0  0  0  0  0  0
   -6.1214   -6.0503   17.4155 H   0  0  0  0  0  0  0  0  0  0  0  0
   -8.5168   -5.4795   17.9837 H   0  0  0  0  0  0  0  0  0  0  0  0
   -8.9750   -5.4236   12.3206 H   0  0  0  0  0  0  0  0  0  0  0  0
  -10.4699   -2.6127   15.1227 H   0  0  0  0  0  0  0  0  0  0  0  0
  -12.1053   -1.8834   13.4327 H   0  0  0  0  0  0  0  0  0  0  0  0
  -12.1231   -2.9378   11.1868 H   0  0  0  0  0  0  0  0  0  0  0  0
  -10.4512   -4.7658   10.6875 H   0  0  0  0  0  0  0  0  0  0  0  0
  1 13  1  0  0  0  0
  1  6  2  0  0  0  0
  1  2  1  0  0  0  0
  2  8  1  0  0  0  0
  2  3  2  0  0  0  0
  3 14  1  0  0  0  0
  3  4  1  0  0  0  0
  4 15  1  0  0  0  0
  4  5  2  0  0  0  0
  5 16  1  0  0  0  0
  5  6  1  0  0  0  0
  6 17  1  0  0  0  0
  7 18  1  0  0  0  0
  7 12  2  0  0  0  0
  7  8  1  0  0  0  0
  8  9  2  0  0  0  0
  9 19  1  0  0  0  0
  9 10  1  0  0  0  0
 10 20  1  0  0  0  0
 10 11  2  0  0  0  0
 11 21  1  0  0  0  0
 11 12  1  0  0  0  0
 12 22  1  0  0  0  0
M  CHG  1   1   1
M  CHG  1   7   1
M  END
$$$$
BITNAT10
     RDKit          3D
BITNAT10
 27 29  0  0  0  0  0  0  0  0999 V2000
  -10.5687   -5.5963   12.7150 C   0  0  0  0  0  0  0  0  0  0  0  0
  -11.4179   -6.2797   11.8290 C   0  0  0  0  0  0  0  0  0  0  0  0
  -12.2309   -5.5254   10.9773 C   0  0  0  0  0  0  0  0  0  0  0  0
  -12.1993   -4.1347   11.0070 C   0  0  0  0  0  0  0  0  0  0  0  0
  -11.3499   -3.4639   11.8932 C   0  0  0  0  0  0  0  0  0  0  0  0
  -10.5199   -4.2005   12.7626 C   0  0  0  0  0  0  0  0  0  0  0  0
   -9.6354   -3.6672   13.6860 N   0  0  0  0  0  0  0  0  0  0  0  0
   -9.0290   -4.6478   14.3222 C   0  0  0  0  0  0  0  0  0  0  0  0
   -9.4636   -6.2345   13.8718 S   0  0  0  0  0  0  0  0  0  0  0  0
   -8.0673   -4.4416   15.3270 N   0  0  0  0  0  0  0  0  0  0  0  0
   -7.5750   -3.2471   15.8388 C   0  0  0  0  0  0  0  0  0  0  0  0
   -6.6518   -3.5865   16.8046 C   0  0  0  0  0  0  0  0  0  0  0  0
   -6.6346   -4.9928   16.8260 C   0  0  0  0  0  0  0  0  0  0  0  0
   -7.4853   -5.5127   15.9380 N   0  0  0  0  0  0  0  0  0  0  0  0
   -5.8170   -5.8845   17.6829 C   0  0  0  0  0  0  0  0  0  0  0  0
   -8.0153   -1.9077   15.3752 C   0  0  0  0  0  0  0  0  0  0  0  0
  -11.4432   -7.3650   11.8052 H   0  0  0  0  0  0  0  0  0  0  0  0
  -12.8963   -6.0347   10.2830 H   0  0  0  0  0  0  0  0  0  0  0  0
  -12.8380   -3.5626   10.3379 H   0  0  0  0  0  0  0  0  0  0  0  0
  -11.3229   -2.3791   11.9188 H   0  0  0  0  0  0  0  0  0  0  0  0
   -6.0697   -2.9064   17.4114 H   0  0  0  0  0  0  0  0  0  0  0  0
   -5.1764   -6.5257   17.0688 H   0  0  0  0  0  0  0  0  0  0  0  0
   -6.4603   -6.5227   18.2971 H   0  0  0  0  0  0  0  0  0  0  0  0
   -5.1737   -5.3064   18.3539 H   0  0  0  0  0  0  0  0  0  0  0  0
   -9.0874   -1.7672   15.5445 H   0  0  0  0  0  0  0  0  0  0  0  0
   -7.4898   -1.1178   15.9225 H   0  0  0  0  0  0  0  0  0  0  0  0
   -7.7983   -1.7702   14.3113 H   0  0  0  0  0  0  0  0  0  0  0  0
  1  9  1  0  0  0  0
  1  6  1  0  0  0  0
  1  2  2  0  0  0  0
  2 17  1  0  0  0  0
  2  3  1  0  0  0  0
  3 18  1  0  0  0  0
  3  4  2  0  0  0  0
  4 19  1  0  0  0  0
  4  5  1  0  0  0  0
  5 20  1  0  0  0  0
  5  6  2  0  0  0  0
  6  7  1  0  0  0  0
  7  8  2  0  0  0  0
  8 10  1  0  0  0  0
  8  9  1  0  0  0  0
 10 14  1  0  0  0  0
 10 11  1  0  0  0  0
 11 16  1  0  0  0  0
 11 12  2  0  0  0  0
 12 21  1  0  0  0  0
 12 13  1  0  0  0  0
 13 15  1  0  0  0  0
 13 14  2  0  0  0  0
 15 24  1  0  0  0  0
 15 23  1  0  0  0  0
 15 22  1  0  0  0  0
 16 27  1  0  0  0  0
 16 26  1  0  0  0  0
 16 25  1  0  0  0  0
M  END
$$$$
BIYBIU10
     RDKit          3D
BIYBIU10
 23 25  0  0  0  0  0  0  0  0999 V2000
   -9.7950   -3.3132   13.7261 C   0  0  0  0  0  0  0  0  0  0  0  0
   -9.6673   -4.5046   12.9922 C   0  0  0  0  0  0  0  0  0  0  0  0
  -10.3720   -4.6597   11.7883 C   0  0  0  0  0  0  0  0  0  0  0  0
  -11.1877   -3.6375   11.3031 C   0  0  0  0  0  0  0  0  0  0  0  0
  -11.3009   -2.4482   12.0145 C   0  0  0  0  0  0  0  0  0  0  0  0
  -10.6036   -2.2856   13.2131 C   0  0  0  0  0  0  0  0  0  0  0  0
   -7.6724   -3.6190   16.8084 C   0  0  0  0  0  0  0  0  0  0  0  0
   -6.8255   -4.4841   17.5039 C   0  0  0  0  0  0  0  0  0  0  0  0
   -6.5512   -5.7466   16.9900 C   0  0  0  0  0  0  0  0  0  0  0  0
   -7.1192   -6.1395   15.7781 C   0  0  0  0  0  0  0  0  0  0  0  0
   -9.0798   -3.0830   14.9148 N   0  0  0  0  0  0  0  0  0  0  0  0
   -8.6393   -5.8635   13.5245 S   0  0  0  0  0  0  0  0  0  0  0  0
   -7.9714   -5.2761   15.0723 C   0  0  0  0  0  0  0  0  0  0  0  0
   -8.2692   -4.0073   15.5976 C   0  0  0  0  0  0  0  0  0  0  0  0
  -10.2854   -5.5814   11.2171 H   0  0  0  0  0  0  0  0  0  0  0  0
  -11.7264   -3.7694   10.3684 H   0  0  0  0  0  0  0  0  0  0  0  0
  -11.9266   -1.6441   11.6358 H   0  0  0  0  0  0  0  0  0  0  0  0
   -7.8630   -2.6314   17.2203 H   0  0  0  0  0  0  0  0  0  0  0  0
   -6.3772   -4.1685   18.4425 H   0  0  0  0  0  0  0  0  0  0  0  0
   -5.8912   -6.4239   17.5258 H   0  0  0  0  0  0  0  0  0  0  0  0
   -9.3966   -2.2960   15.4650 H   0  0  0  0  0  0  0  0  0  0  0  0
  -10.6948   -1.3431   13.7468 H   0  0  0  0  0  0  0  0  0  0  0  0
   -6.8889   -7.1265   15.3830 H   0  0  0  0  0  0  0  0  0  0  0  0
 13 12  1  0  0  0  0
 13 10  1  0  0  0  0
 13 14  2  0  0  0  0
 14 11  1  0  0  0  0
 14  7  1  0  0  0  0
  1 11  1  0  0  0  0
  1  6  1  0  0  0  0
  1  2  2  0  0  0  0
  2 12  1  0  0  0  0
  2  3  1  0  0  0  0
  3 15  1  0  0  0  0
  3  4  2  0  0  0  0
  4 16  1  0  0  0  0
  4  5  1  0  0  0  0
  5 17  1  0  0  0  0
  5  6  2  0  0  0  0
  6 22  1  0  0  0  0
  7 18  1  0  0  0  0
  7  8  2  0  0  0  0
  8 19  1  0  0  0  0
  8  9  1  0  0  0  0
  9 20  1  0  0  0  0
  9 10  2  0  0  0  0
 10 23  1  0  0  0  0
 11 21  1  0  0  0  0
M  END
$$$$
BODKOU
     RDKit          3D
BODKOU
 37 37  0  0  0  0  0  0  0  0999 V2000
   -8.5960   -3.4175    9.7954 C   0  0  0  0  0  0  0  0  0  0  0  0
   -9.6850   -2.0390   10.1998 S   0  0  0  0  0  0  0  0  0  0  0  0
  -10.6665   -2.7817   11.4188 C   0  0  0  0  0  0  0  0  0  0  0  0
  -11.4860   -1.7486   12.5575 S   0  0  0  0  0  0  0  0  0  0  0  0
  -12.3482   -3.2104   13.1913 C   0  0  0  0  0  0  0  0  0  0  0  0
  -11.6779   -4.3558   12.5736 N   0  0  0  0  0  0  0  0  0  0  0  0
  -10.8750   -4.0630   11.5078 N   0  0  0  0  0  0  0  0  0  0  0  0
  -12.2621   -3.2900   14.7055 C   0  0  0  0  0  0  0  0  0  0  0  0
   -8.0651   -3.7675   10.6844 H   0  0  0  0  0  0  0  0  0  0  0  0
   -9.1624   -4.2452    9.3599 H   0  0  0  0  0  0  0  0  0  0  0  0
   -7.8559   -3.0864    9.0618 H   0  0  0  0  0  0  0  0  0  0  0  0
  -12.7527   -2.4294   15.1737 H   0  0  0  0  0  0  0  0  0  0  0  0
  -12.7639   -4.1924   15.0729 H   0  0  0  0  0  0  0  0  0  0  0  0
  -11.2250   -3.3232   15.0593 H   0  0  0  0  0  0  0  0  0  0  0  0
  -13.3915   -3.1653   12.8621 H   0  0  0  0  0  0  0  0  0  0  0  0
  -12.3398   -5.1053   12.3623 H   0  0  0  0  0  0  0  0  0  0  0  0
   -5.0853   -5.2620   16.2061 N   0  0  0  0  0  0  0  0  0  0  0  0
   -3.8111   -5.0836   15.9735 C   0  0  0  0  0  0  0  0  0  0  0  0
   -3.4333   -4.3553   14.4695 S   0  0  0  0  0  0  0  0  0  0  0  0
   -5.1054   -4.2442   14.1131 C   0  0  0  0  0  0  0  0  0  0  0  0
   -2.8504   -5.4608   16.8325 N   0  0  0  0  0  0  0  0  0  0  0  0
   -8.9235   -5.3880   13.4011 N   0  0  0  0  0  0  0  0  0  0  0  0
   -8.1282   -4.4136   13.9479 C   0  0  0  0  0  0  0  0  0  0  0  0
   -8.0343   -3.2839   13.4945 O   0  0  0  0  0  0  0  0  0  0  0  0
   -7.3208   -4.8462   15.1723 C   0  0  0  0  0  0  0  0  0  0  0  0
   -7.8906   -5.3110   16.2513 N   0  0  0  0  0  0  0  0  0  0  0  0
   -9.2910   -5.3087   16.1658 O   0  0  0  0  0  0  0  0  0  0  0  0
   -9.2052   -6.1381   14.0221 H   0  0  0  0  0  0  0  0  0  0  0  0
   -9.6578   -5.0437   12.7778 H   0  0  0  0  0  0  0  0  0  0  0  0
   -9.4776   -6.6816   17.7097 H   0  0  0  0  0  0  0  0  0  0  0  0
   -9.5016   -4.9540   18.1988 H   0  0  0  0  0  0  0  0  0  0  0  0
  -10.9051   -5.6734   17.3759 H   0  0  0  0  0  0  0  0  0  0  0  0
   -3.1509   -6.1230   17.5393 H   0  0  0  0  0  0  0  0  0  0  0  0
   -1.9343   -5.6569   16.4494 H   0  0  0  0  0  0  0  0  0  0  0  0
   -9.8138   -5.6762   17.4382 C   0  0  0  0  0  0  0  0  0  0  0  0
   -5.8579   -4.7731   15.1482 C   0  0  0  0  0  0  0  0  0  0  0  0
   -5.4406   -3.7978   13.1870 H   0  0  0  0  0  0  0  0  0  0  0  0
  1 11  1  0  0  0  0
  1 10  1  0  0  0  0
  1  9  1  0  0  0  0
  1  2  1  0  0  0  0
  2  3  1  0  0  0  0
  3  7  2  0  0  0  0
  3  4  1  0  0  0  0
  4  5  1  0  0  0  0
  5 15  1  0  0  0  0
  5  8  1  0  0  0  0
  5  6  1  0  0  0  0
  6 16  1  0  0  0  0
  6  7  1  0  0  0  0
  8 14  1  0  0  0  0
  8 13  1  0  0  0  0
  8 12  1  0  0  0  0
 22 29  1  0  0  0  0
 22 28  1  0  0  0  0
 22 23  1  0  0  0  0
 23 25  1  0  0  0  0
 23 24  2  0  0  0  0
 25 36  1  0  0  0  0
 25 26  2  0  0  0  0
 26 27  1  0  0  0  0
 27 35  1  0  0  0  0
 35 32  1  0  0  0  0
 35 31  1  0  0  0  0
 35 30  1  0  0  0  0
 36 20  2  0  0  0  0
 36 17  1  0  0  0  0
 17 18  2  0  0  0  0
 18 21  1  0  0  0  0
 18 19  1  0  0  0  0
 19 20  1  0  0  0  0
 20 37  1  0  0  0  0
 21 34  1  0  0  0  0
 21 33  1  0  0  0  0
M  END
$$$$
BSALAP01
     RDKit          3D
BSALAP01
 25 26  0  0  0  0  0  0  0  0999 V2000
   -4.6488   -2.1650   16.9381 Br  0  0  0  0  0  0  0  0  0  0  0  0
   -9.0505   -1.7703   12.8248 O   0  0  0  0  0  0  0  0  0  0  0  0
   -9.7667   -4.2478   13.5059 N   0  0  0  0  0  0  0  0  0  0  0  0
  -10.7353   -6.1291   14.5551 N   0  0  0  0  0  0  0  0  0  0  0  0
   -6.8968   -3.1523   15.4884 C   0  0  0  0  0  0  0  0  0  0  0  0
   -6.0348   -2.0677   15.6554 C   0  0  0  0  0  0  0  0  0  0  0  0
   -6.1831   -0.9125   14.8870 C   0  0  0  0  0  0  0  0  0  0  0  0
   -7.2054   -0.8375   13.9400 C   0  0  0  0  0  0  0  0  0  0  0  0
   -8.0703   -1.9154   13.7677 C   0  0  0  0  0  0  0  0  0  0  0  0
   -7.9198   -3.0759   14.5378 C   0  0  0  0  0  0  0  0  0  0  0  0
   -8.8131   -4.2439   14.3840 C   0  0  0  0  0  0  0  0  0  0  0  0
  -10.5789   -5.3896   13.4362 C   0  0  0  0  0  0  0  0  0  0  0  0
  -11.2199   -5.6866   12.2413 C   0  0  0  0  0  0  0  0  0  0  0  0
  -12.0505   -6.8022   12.1816 C   0  0  0  0  0  0  0  0  0  0  0  0
  -12.2201   -7.5800   13.3195 C   0  0  0  0  0  0  0  0  0  0  0  0
  -11.5490   -7.2049   14.4715 C   0  0  0  0  0  0  0  0  0  0  0  0
   -9.5837   -2.5968   12.8376 H   0  0  0  0  0  0  0  0  0  0  0  0
   -6.7708   -4.0459   16.0936 H   0  0  0  0  0  0  0  0  0  0  0  0
   -5.5120   -0.0672   15.0170 H   0  0  0  0  0  0  0  0  0  0  0  0
   -7.3302    0.0586   13.3378 H   0  0  0  0  0  0  0  0  0  0  0  0
   -8.6131   -5.1040   15.0501 H   0  0  0  0  0  0  0  0  0  0  0  0
  -11.0730   -5.0553   11.3724 H   0  0  0  0  0  0  0  0  0  0  0  0
  -12.5615   -7.0562   11.2575 H   0  0  0  0  0  0  0  0  0  0  0  0
  -12.8617   -8.4541   13.3112 H   0  0  0  0  0  0  0  0  0  0  0  0
  -11.6527   -7.7775   15.3889 H   0  0  0  0  0  0  0  0  0  0  0  0
  1  6  1  0  0  0  0
  2  9  1  0  0  0  0
  2 17  1  0  0  0  0
  3 11  2  0  0  0  0
  3 12  1  0  0  0  0
  4 12  2  0  0  0  0
  4 16  1  0  0  0  0
  5  6  2  0  0  0  0
  5 10  1  0  0  0  0
  5 18  1  0  0  0  0
  6  7  1  0  0  0  0
  7  8  2  0  0  0  0
  7 19  1  0  0  0  0
  8  9  1  0  0  0  0
  8 20  1  0  0  0  0
  9 10  2  0  0  0  0
 10 11  1  0  0  0  0
 11 21  1  0  0  0  0
 12 13  1  0  0  0  0
 13 14  2  0  0  0  0
 13 22  1  0  0  0  0
 14 15  1  0  0  0  0
 14 23  1  0  0  0  0
 15 16  2  0  0  0  0
 15 24  1  0  0  0  0
 16 25  1  0  0  0  0
M  END
$$$$
BUPSLB10
     RDKit          3D
BUPSLB10
 38 37  0  0  0  0  0  0  0  0999 V2000
   -8.7898   -3.1065   14.4282 P   0  0  0  0  0  0  0  0  0  0  0  0
  -10.5491   -2.2321   14.4431 S   0  0  0  0  0  0  0  0  0  0  0  0
   -7.6388   -2.4220   13.1008 C   0  0  0  0  0  0  0  0  0  0  0  0
   -8.0166   -2.9766   11.7195 C   0  0  0  0  0  0  0  0  0  0  0  0
   -7.7526   -0.8798   13.0380 C   0  0  0  0  0  0  0  0  0  0  0  0
   -6.1543   -2.7385   13.3543 C   0  0  0  0  0  0  0  0  0  0  0  0
   -7.8609   -2.7869   15.9463 C   0  0  0  0  0  0  0  0  0  0  0  0
   -9.0900   -2.8795   11.5314 H   0  0  0  0  0  0  0  0  0  0  0  0
   -7.7510   -4.0332   11.6403 H   0  0  0  0  0  0  0  0  0  0  0  0
   -7.4848   -2.4523   10.9172 H   0  0  0  0  0  0  0  0  0  0  0  0
   -7.0275   -0.4535   12.3350 H   0  0  0  0  0  0  0  0  0  0  0  0
   -7.5707   -0.4305   14.0192 H   0  0  0  0  0  0  0  0  0  0  0  0
   -8.7451   -0.5620   12.7044 H   0  0  0  0  0  0  0  0  0  0  0  0
   -5.5230   -2.3422   12.5500 H   0  0  0  0  0  0  0  0  0  0  0  0
   -5.9685   -3.8097   13.4054 H   0  0  0  0  0  0  0  0  0  0  0  0
   -5.8000   -2.2937   14.2889 H   0  0  0  0  0  0  0  0  0  0  0  0
   -6.9802   -3.4303   16.0074 H   0  0  0  0  0  0  0  0  0  0  0  0
   -8.4690   -2.9655   16.8341 H   0  0  0  0  0  0  0  0  0  0  0  0
   -7.5321   -1.7447   15.9861 H   0  0  0  0  0  0  0  0  0  0  0  0
   -8.9782   -5.3609   14.2818 P   0  0  0  0  0  0  0  0  0  0  0  0
   -7.2189   -6.2353   14.2669 S   0  0  0  0  0  0  0  0  0  0  0  0
  -10.1292   -6.0454   15.6092 C   0  0  0  0  0  0  0  0  0  0  0  0
   -9.9071   -5.6805   12.7637 C   0  0  0  0  0  0  0  0  0  0  0  0
   -9.7514   -5.4908   16.9905 C   0  0  0  0  0  0  0  0  0  0  0  0
  -10.0154   -7.5876   15.6720 C   0  0  0  0  0  0  0  0  0  0  0  0
  -11.6137   -5.7289   15.3557 C   0  0  0  0  0  0  0  0  0  0  0  0
  -10.7878   -5.0371   12.7026 H   0  0  0  0  0  0  0  0  0  0  0  0
   -9.2990   -5.5019   11.8759 H   0  0  0  0  0  0  0  0  0  0  0  0
  -10.2359   -6.7227   12.7239 H   0  0  0  0  0  0  0  0  0  0  0  0
   -8.6780   -5.5879   17.1786 H   0  0  0  0  0  0  0  0  0  0  0  0
  -10.0170   -4.4342   17.0697 H   0  0  0  0  0  0  0  0  0  0  0  0
  -10.2832   -6.0151   17.7928 H   0  0  0  0  0  0  0  0  0  0  0  0
  -10.7405   -8.0139   16.3750 H   0  0  0  0  0  0  0  0  0  0  0  0
  -10.1973   -8.0369   14.6908 H   0  0  0  0  0  0  0  0  0  0  0  0
   -9.0229   -7.9054   16.0056 H   0  0  0  0  0  0  0  0  0  0  0  0
  -12.2450   -6.1252   16.1600 H   0  0  0  0  0  0  0  0  0  0  0  0
  -11.7995   -4.6577   15.3046 H   0  0  0  0  0  0  0  0  0  0  0  0
  -11.9679   -6.1737   14.4211 H   0  0  0  0  0  0  0  0  0  0  0  0
  1  2  2  0  0  0  0
  1  3  1  0  0  0  0
  1  7  1  0  0  0  0
  1 20  1  0  0  0  0
  3  4  1  0  0  0  0
  3  5  1  0  0  0  0
  3  6  1  0  0  0  0
  4  8  1  0  0  0  0
  4  9  1  0  0  0  0
  4 10  1  0  0  0  0
  5 11  1  0  0  0  0
  5 12  1  0  0  0  0
  5 13  1  0  0  0  0
  6 14  1  0  0  0  0
  6 15  1  0  0  0  0
  6 16  1  0  0  0  0
  7 17  1  0  0  0  0
  7 18  1  0  0  0  0
  7 19  1  0  0  0  0
 20 21  2  0  0  0  0
 20 22  1  0  0  0  0
 20 23  1  0  0  0  0
 22 24  1  0  0  0  0
 22 25  1  0  0  0  0
 22 26  1  0  0  0  0
 23 27  1  0  0  0  0
 23 28  1  0  0  0  0
 23 29  1  0  0  0  0
 24 30  1  0  0  0  0
 24 31  1  0  0  0  0
 24 32  1  0  0  0  0
 25 33  1  0  0  0  0
 25 34  1  0  0  0  0
 25 35  1  0  0  0  0
 26 36  1  0  0  0  0
 26 37  1  0  0  0  0
 26 38  1  0  0  0  0
M  END
$$$$
BUPSLD10
     RDKit          3D
BUPSLD10
 39 38  0  0  0  0  0  0  0  0999 V2000
  -10.5312   -4.1464   15.3751 P   0  0  0  0  0  0  0  0  0  0  0  0
   -8.5256   -5.7414   13.1924 P   0  0  0  0  0  0  0  0  0  0  0  0
  -12.2754   -4.1015   14.4738 S   0  0  0  0  0  0  0  0  0  0  0  0
   -7.7101   -7.1766   14.2562 S   0  0  0  0  0  0  0  0  0  0  0  0
   -8.8240   -3.8895   14.1604 S   0  0  0  0  0  0  0  0  0  0  0  0
  -10.3800   -2.8077   16.7239 C   0  0  0  0  0  0  0  0  0  0  0  0
  -10.4375   -1.4079   16.0772 C   0  0  0  0  0  0  0  0  0  0  0  0
  -11.5341   -2.9140   17.7405 C   0  0  0  0  0  0  0  0  0  0  0  0
   -9.0523   -2.9288   17.4958 C   0  0  0  0  0  0  0  0  0  0  0  0
  -10.3053   -5.6703   16.3223 C   0  0  0  0  0  0  0  0  0  0  0  0
   -7.5037   -5.3240   11.6382 C   0  0  0  0  0  0  0  0  0  0  0  0
   -6.1311   -4.7551   12.0545 C   0  0  0  0  0  0  0  0  0  0  0  0
   -7.2611   -6.5823   10.7811 C   0  0  0  0  0  0  0  0  0  0  0  0
   -8.2131   -4.2774   10.7580 C   0  0  0  0  0  0  0  0  0  0  0  0
  -10.1093   -6.2502   12.4829 C   0  0  0  0  0  0  0  0  0  0  0  0
   -9.6171   -1.2609   15.3685 H   0  0  0  0  0  0  0  0  0  0  0  0
  -10.3670   -0.6178   16.8334 H   0  0  0  0  0  0  0  0  0  0  0  0
  -11.3735   -1.2603   15.5300 H   0  0  0  0  0  0  0  0  0  0  0  0
  -11.4543   -2.1391   18.5117 H   0  0  0  0  0  0  0  0  0  0  0  0
  -11.5327   -3.8828   18.2476 H   0  0  0  0  0  0  0  0  0  0  0  0
  -12.5084   -2.7957   17.2574 H   0  0  0  0  0  0  0  0  0  0  0  0
   -8.1882   -2.8581   16.8298 H   0  0  0  0  0  0  0  0  0  0  0  0
   -8.9840   -3.8823   18.0271 H   0  0  0  0  0  0  0  0  0  0  0  0
   -8.9564   -2.1326   18.2431 H   0  0  0  0  0  0  0  0  0  0  0  0
  -11.0455   -5.7487   17.1225 H   0  0  0  0  0  0  0  0  0  0  0  0
   -9.3101   -5.7207   16.7693 H   0  0  0  0  0  0  0  0  0  0  0  0
  -10.4392   -6.5425   15.6779 H   0  0  0  0  0  0  0  0  0  0  0  0
   -5.5736   -5.4694   12.6681 H   0  0  0  0  0  0  0  0  0  0  0  0
   -6.2396   -3.8364   12.6386 H   0  0  0  0  0  0  0  0  0  0  0  0
   -5.5163   -4.5195   11.1784 H   0  0  0  0  0  0  0  0  0  0  0  0
   -6.6656   -6.3462    9.8917 H   0  0  0  0  0  0  0  0  0  0  0  0
   -6.7224   -7.3527   11.3405 H   0  0  0  0  0  0  0  0  0  0  0  0
   -8.2025   -7.0207   10.4386 H   0  0  0  0  0  0  0  0  0  0  0  0
   -8.4130   -3.3537   11.3077 H   0  0  0  0  0  0  0  0  0  0  0  0
   -9.1691   -4.6528   10.3821 H   0  0  0  0  0  0  0  0  0  0  0  0
   -7.6018   -4.0148    9.8868 H   0  0  0  0  0  0  0  0  0  0  0  0
   -9.9790   -7.0849   11.7894 H   0  0  0  0  0  0  0  0  0  0  0  0
  -10.5901   -5.4297   11.9458 H   0  0  0  0  0  0  0  0  0  0  0  0
  -10.7865   -6.5922   13.2693 H   0  0  0  0  0  0  0  0  0  0  0  0
  1  3  2  0  0  0  0
  1  5  1  0  0  0  0
  1  6  1  0  0  0  0
  1 10  1  0  0  0  0
  2  4  2  0  0  0  0
  2  5  1  0  0  0  0
  2 11  1  0  0  0  0
  2 15  1  0  0  0  0
  6  7  1  0  0  0  0
  6  8  1  0  0  0  0
  6  9  1  0  0  0  0
  7 16  1  0  0  0  0
  7 17  1  0  0  0  0
  7 18  1  0  0  0  0
  8 19  1  0  0  0  0
  8 20  1  0  0  0  0
  8 21  1  0  0  0  0
  9 22  1  0  0  0  0
  9 23  1  0  0  0  0
  9 24  1  0  0  0  0
 10 25  1  0  0  0  0
 10 26  1  0  0  0  0
 10 27  1  0  0  0  0
 11 12  1  0  0  0  0
 11 13  1  0  0  0  0
 11 14  1  0  0  0  0
 12 28  1  0  0  0  0
 12 29  1  0  0  0  0
 12 30  1  0  0  0  0
 13 31  1  0  0  0  0
 13 32  1  0  0  0  0
 13 33  1  0  0  0  0
 14 34  1  0  0  0  0
 14 35  1  0  0  0  0
 14 36  1  0  0  0  0
 15 37  1  0  0  0  0
 15 38  1  0  0  0  0
 15 39  1  0  0  0  0
M  END
$$$$
BUYTIY10
     RDKit          3D
BUYTIY10
 31 33  0  0  0  0  0  0  0  0999 V2000
   -8.2133   -3.9879   17.7745 N   0  0  0  0  0  0  0  0  0  0  0  0
   -7.6687   -5.2547   17.9193 C   0  0  0  0  0  0  0  0  0  0  0  0
   -7.2324   -5.7713   16.7094 C   0  0  0  0  0  0  0  0  0  0  0  0
   -7.5427   -4.7974   15.8239 N   0  0  0  0  0  0  0  0  0  0  0  0
   -7.3935   -4.5656   14.4704 N   0  0  0  0  0  0  0  0  0  0  0  0
   -7.9332   -3.2758   14.3325 C   0  0  0  0  0  0  0  0  0  0  0  0
   -8.3281   -2.7464   15.5140 C   0  0  0  0  0  0  0  0  0  0  0  0
   -8.0879   -3.7363   16.4955 C   0  0  0  0  0  0  0  0  0  0  0  0
   -8.9138   -1.4778   15.7008 C   0  0  0  0  0  0  0  0  0  0  0  0
   -9.3982   -0.4294   15.8197 N   0  0  0  0  0  0  0  0  0  0  0  0
   -7.6603   -5.6813   13.5734 C   0  0  0  0  0  0  0  0  0  0  0  0
   -9.1228   -6.1739   13.5879 C   0  0  0  0  0  0  0  0  0  0  0  0
   -9.2051   -7.6086   13.4386 O   0  0  0  0  0  0  0  0  0  0  0  0
   -9.7015   -5.5339   12.3391 C   0  0  0  0  0  0  0  0  0  0  0  0
  -10.7950   -6.2848   11.8181 O   0  0  0  0  0  0  0  0  0  0  0  0
   -8.5016   -5.5257   11.4015 C   0  0  0  0  0  0  0  0  0  0  0  0
   -8.5892   -4.4580   10.3103 C   0  0  0  0  0  0  0  0  0  0  0  0
   -8.7853   -3.1596   10.8723 O   0  0  0  0  0  0  0  0  0  0  0  0
   -7.3378   -5.3061   12.2229 O   0  0  0  0  0  0  0  0  0  0  0  0
   -7.6109   -5.7217   18.8954 H   0  0  0  0  0  0  0  0  0  0  0  0
   -6.7422   -6.6948   16.4430 H   0  0  0  0  0  0  0  0  0  0  0  0
   -8.0045   -2.8374   13.3437 H   0  0  0  0  0  0  0  0  0  0  0  0
   -6.9842   -6.5067   13.8270 H   0  0  0  0  0  0  0  0  0  0  0  0
   -9.6915   -5.9161   14.4862 H   0  0  0  0  0  0  0  0  0  0  0  0
   -8.9537   -8.0042   14.2935 H   0  0  0  0  0  0  0  0  0  0  0  0
  -10.0473   -4.5203   12.5658 H   0  0  0  0  0  0  0  0  0  0  0  0
  -10.6173   -7.2152   12.0703 H   0  0  0  0  0  0  0  0  0  0  0  0
   -8.3812   -6.5031   10.9173 H   0  0  0  0  0  0  0  0  0  0  0  0
   -9.4231   -4.6671    9.6331 H   0  0  0  0  0  0  0  0  0  0  0  0
   -7.6567   -4.4300    9.7373 H   0  0  0  0  0  0  0  0  0  0  0  0
   -8.7938   -2.5319   10.1280 H   0  0  0  0  0  0  0  0  0  0  0  0
  1  2  1  0  0  0  0
  1  8  2  0  0  0  0
  2  3  2  0  0  0  0
  2 20  1  0  0  0  0
  3  4  1  0  0  0  0
  3 21  1  0  0  0  0
  4  5  1  0  0  0  0
  4  8  1  0  0  0  0
  5  6  1  0  0  0  0
  5 11  1  0  0  0  0
  6  7  2  0  0  0  0
  6 22  1  0  0  0  0
  7  8  1  0  0  0  0
  7  9  1  0  0  0  0
  9 10  3  0  0  0  0
 11 12  1  0  0  0  0
 11 19  1  0  0  0  0
 11 23  1  0  0  0  0
 12 13  1  0  0  0  0
 12 14  1  0  0  0  0
 12 24  1  0  0  0  0
 13 25  1  0  0  0  0
 14 15  1  0  0  0  0
 14 16  1  0  0  0  0
 14 26  1  0  0  0  0
 15 27  1  0  0  0  0
 16 17  1  0  0  0  0
 16 19  1  0  0  0  0
 16 28  1  0  0  0  0
 17 18  1  0  0  0  0
 17 29  1  0  0  0  0
 17 30  1  0  0  0  0
 18 31  1  0  0  0  0
M  END
$$$$
BUYTOE10
     RDKit          3D
BUYTOE10
 31 33  0  0  0  0  0  0  0  0999 V2000
   -9.5207   -4.0012   13.4853 N   0  0  0  0  0  0  0  0  0  0  0  0
  -10.5818   -4.5487   12.7493 C   0  0  0  0  0  0  0  0  0  0  0  0
  -10.5524   -4.0667   11.4900 C   0  0  0  0  0  0  0  0  0  0  0  0
   -9.4803   -3.1921   11.4233 N   0  0  0  0  0  0  0  0  0  0  0  0
   -8.9102   -2.3851   10.5127 N   0  0  0  0  0  0  0  0  0  0  0  0
   -7.9031   -1.8194   11.2006 C   0  0  0  0  0  0  0  0  0  0  0  0
   -7.8200   -2.2593   12.5453 C   0  0  0  0  0  0  0  0  0  0  0  0
   -8.8517   -3.1451   12.6528 C   0  0  0  0  0  0  0  0  0  0  0  0
   -6.8770   -1.8817   13.5362 C   0  0  0  0  0  0  0  0  0  0  0  0
   -6.0954   -1.5915   14.3440 N   0  0  0  0  0  0  0  0  0  0  0  0
   -9.2822   -4.0785   14.9174 C   0  0  0  0  0  0  0  0  0  0  0  0
  -10.0033   -2.9513   15.6782 C   0  0  0  0  0  0  0  0  0  0  0  0
   -9.2699   -1.7313   15.7649 O   0  0  0  0  0  0  0  0  0  0  0  0
  -10.1853   -3.5883   17.0428 C   0  0  0  0  0  0  0  0  0  0  0  0
   -8.9359   -3.4785   17.7462 O   0  0  0  0  0  0  0  0  0  0  0  0
  -10.4825   -5.0396   16.6857 C   0  0  0  0  0  0  0  0  0  0  0  0
  -11.9706   -5.3020   16.4440 C   0  0  0  0  0  0  0  0  0  0  0  0
  -12.1656   -6.6770   16.1189 O   0  0  0  0  0  0  0  0  0  0  0  0
   -9.7862   -5.3239   15.4471 O   0  0  0  0  0  0  0  0  0  0  0  0
  -11.2720   -5.2467   13.2007 H   0  0  0  0  0  0  0  0  0  0  0  0
  -11.1916   -4.2528   10.6465 H   0  0  0  0  0  0  0  0  0  0  0  0
   -7.2655   -1.1075   10.6901 H   0  0  0  0  0  0  0  0  0  0  0  0
   -8.2035   -4.0590   15.1158 H   0  0  0  0  0  0  0  0  0  0  0  0
  -10.9772   -2.7334   15.2249 H   0  0  0  0  0  0  0  0  0  0  0  0
   -8.5704   -1.8868   16.4350 H   0  0  0  0  0  0  0  0  0  0  0  0
  -10.9514   -3.1005   17.6521 H   0  0  0  0  0  0  0  0  0  0  0  0
   -9.0420   -3.9100   18.6142 H   0  0  0  0  0  0  0  0  0  0  0  0
  -10.0931   -5.7389   17.4336 H   0  0  0  0  0  0  0  0  0  0  0  0
  -12.3575   -4.7142   15.6061 H   0  0  0  0  0  0  0  0  0  0  0  0
  -12.5614   -5.0763   17.3365 H   0  0  0  0  0  0  0  0  0  0  0  0
  -11.4625   -6.9111   15.4812 H   0  0  0  0  0  0  0  0  0  0  0  0
  1 11  1  0  0  0  0
  1  8  1  0  0  0  0
  1  2  1  0  0  0  0
  2 20  1  0  0  0  0
  2  3  2  0  0  0  0
  3 21  1  0  0  0  0
  3  4  1  0  0  0  0
  4  8  1  0  0  0  0
  4  5  1  0  0  0  0
  5  6  2  0  0  0  0
  6 22  1  0  0  0  0
  6  7  1  0  0  0  0
  7  9  1  0  0  0  0
  7  8  2  0  0  0  0
  9 10  3  0  0  0  0
 11 23  1  0  0  0  0
 11 19  1  0  0  0  0
 11 12  1  0  0  0  0
 12 24  1  0  0  0  0
 12 14  1  0  0  0  0
 12 13  1  0  0  0  0
 13 25  1  0  0  0  0
 14 26  1  0  0  0  0
 14 16  1  0  0  0  0
 14 15  1  0  0  0  0
 15 27  1  0  0  0  0
 16 28  1  0  0  0  0
 16 19  1  0  0  0  0
 16 17  1  0  0  0  0
 17 30  1  0  0  0  0
 17 29  1  0  0  0  0
 17 18  1  0  0  0  0
 18 31  1  0  0  0  0
M  END
$$$$
BUYXEY10
     RDKit          3D
BUYXEY10
 38 37  0  0  0  0  0  0  0  0999 V2000
   -9.6187   -5.3039   18.9959 O   0  0  0  0  0  0  0  0  0  0  0  0
   -8.4428   -5.3599   18.6669 C   0  0  0  0  0  0  0  0  0  0  0  0
   -7.9571   -5.0316   17.4330 N   0  0  0  0  0  0  0  0  0  0  0  0
   -8.8270   -4.6770   16.3191 C   0  0  0  0  0  0  0  0  0  0  0  0
   -8.2388   -5.3352   15.0549 C   0  0  0  0  0  0  0  0  0  0  0  0
   -7.0620   -5.6873   14.9861 O   0  0  0  0  0  0  0  0  0  0  0  0
   -8.9168   -3.1583   16.1151 C   0  0  0  0  0  0  0  0  0  0  0  0
   -9.6496   -2.4597   17.2587 C   0  0  0  0  0  0  0  0  0  0  0  0
   -9.7903   -0.6619   16.9680 S   0  0  0  0  0  0  0  0  0  0  0  0
  -11.1162   -0.6545   15.7360 C   0  0  0  0  0  0  0  0  0  0  0  0
   -9.1260   -5.4672   14.0072 N   0  0  0  0  0  0  0  0  0  0  0  0
   -8.6574   -5.8451   12.6673 C   0  0  0  0  0  0  0  0  0  0  0  0
   -9.7418   -6.6385   11.9084 C   0  0  0  0  0  0  0  0  0  0  0  0
  -10.1365   -7.9066   12.6760 C   0  0  0  0  0  0  0  0  0  0  0  0
   -9.2820   -7.0337   10.5010 C   0  0  0  0  0  0  0  0  0  0  0  0
   -8.3387   -4.5244   11.9606 C   0  0  0  0  0  0  0  0  0  0  0  0
   -7.3034   -4.6077   11.1037 O   0  0  0  0  0  0  0  0  0  0  0  0
   -8.9437   -3.4711   12.1083 O   0  0  0  0  0  0  0  0  0  0  0  0
   -9.4311   -2.9568   15.1685 H   0  0  0  0  0  0  0  0  0  0  0  0
  -10.6402   -6.0153   11.8048 H   0  0  0  0  0  0  0  0  0  0  0  0
   -7.6444   -5.6803   19.3566 H   0  0  0  0  0  0  0  0  0  0  0  0
   -7.1963   -3.6982   10.7542 H   0  0  0  0  0  0  0  0  0  0  0  0
  -10.8900   -8.4775   12.1226 H   0  0  0  0  0  0  0  0  0  0  0  0
  -10.5666   -7.6648   13.6532 H   0  0  0  0  0  0  0  0  0  0  0  0
   -6.9830   -5.2238   17.2136 H   0  0  0  0  0  0  0  0  0  0  0  0
   -9.8239   -5.1007   16.4914 H   0  0  0  0  0  0  0  0  0  0  0  0
   -7.7345   -6.4286   12.7628 H   0  0  0  0  0  0  0  0  0  0  0  0
   -9.9648   -4.8981   14.0340 H   0  0  0  0  0  0  0  0  0  0  0  0
   -7.9047   -2.7436   16.0134 H   0  0  0  0  0  0  0  0  0  0  0  0
   -9.0943   -2.5809   18.1936 H   0  0  0  0  0  0  0  0  0  0  0  0
  -10.7845   -1.1174   14.8039 H   0  0  0  0  0  0  0  0  0  0  0  0
   -9.1215   -6.1530    9.8718 H   0  0  0  0  0  0  0  0  0  0  0  0
  -10.6487   -2.8807   17.4104 H   0  0  0  0  0  0  0  0  0  0  0  0
   -9.2701   -8.5574   12.8367 H   0  0  0  0  0  0  0  0  0  0  0  0
  -11.3967    0.3805   15.5220 H   0  0  0  0  0  0  0  0  0  0  0  0
  -11.9965   -1.1783   16.1173 H   0  0  0  0  0  0  0  0  0  0  0  0
  -10.0387   -7.6499   10.0031 H   0  0  0  0  0  0  0  0  0  0  0  0
   -8.3490   -7.6065   10.5346 H   0  0  0  0  0  0  0  0  0  0  0  0
  1  2  2  0  0  0  0
  2  3  1  0  0  0  0
  2 21  1  0  0  0  0
  3  4  1  0  0  0  0
  3 25  1  0  0  0  0
  4  5  1  0  0  0  0
  4  7  1  0  0  0  0
  4 26  1  0  0  0  0
  5  6  2  0  0  0  0
  5 11  1  0  0  0  0
  7  8  1  0  0  0  0
  7 19  1  0  0  0  0
  7 29  1  0  0  0  0
  8  9  1  0  0  0  0
  8 30  1  0  0  0  0
  8 33  1  0  0  0  0
  9 10  1  0  0  0  0
 10 31  1  0  0  0  0
 10 35  1  0  0  0  0
 10 36  1  0  0  0  0
 11 12  1  0  0  0  0
 11 28  1  0  0  0  0
 12 13  1  0  0  0  0
 12 16  1  0  0  0  0
 12 27  1  0  0  0  0
 13 14  1  0  0  0  0
 13 15  1  0  0  0  0
 13 20  1  0  0  0  0
 14 23  1  0  0  0  0
 14 24  1  0  0  0  0
 14 34  1  0  0  0  0
 15 32  1  0  0  0  0
 15 37  1  0  0  0  0
 15 38  1  0  0  0  0
 16 17  1  0  0  0  0
 16 18  2  0  0  0  0
 17 22  1  0  0  0  0
M  END
$$$$
BYITOT02
     RDKit          3D
BYITOT02
 28 29  0  0  0  0  0  0  0  0999 V2000
  -10.7918   -6.4924   15.6850 O   0  0  0  0  0  0  0  0  0  0  0  0
  -11.0024   -4.8493   15.4979 S   0  0  0  0  0  0  0  0  0  0  0  0
  -10.2546   -4.7066   13.8769 C   0  0  0  0  0  0  0  0  0  0  0  0
  -10.5183   -5.7297   12.9609 N   0  0  0  0  0  0  0  0  0  0  0  0
  -10.6687   -7.1263   13.3964 C   0  0  0  0  0  0  0  0  0  0  0  0
  -11.4672   -7.2479   14.6864 C   0  0  0  0  0  0  0  0  0  0  0  0
   -9.5194   -3.6878   13.5346 N   0  0  0  0  0  0  0  0  0  0  0  0
   -9.3306   -2.6693   14.4317 C   0  0  0  0  0  0  0  0  0  0  0  0
  -10.1666   -1.8015   14.6565 O   0  0  0  0  0  0  0  0  0  0  0  0
   -8.0000   -2.6159   15.1126 C   0  0  0  0  0  0  0  0  0  0  0  0
   -7.7798   -1.6487   16.1028 C   0  0  0  0  0  0  0  0  0  0  0  0
   -6.5488   -1.5807   16.7581 C   0  0  0  0  0  0  0  0  0  0  0  0
   -5.5325   -2.4764   16.4274 C   0  0  0  0  0  0  0  0  0  0  0  0
   -5.7431   -3.4404   15.4416 C   0  0  0  0  0  0  0  0  0  0  0  0
   -6.9733   -3.5118   14.7838 C   0  0  0  0  0  0  0  0  0  0  0  0
  -10.0157   -5.5824   11.5961 C   0  0  0  0  0  0  0  0  0  0  0  0
   -9.6660   -7.5457   13.5462 H   0  0  0  0  0  0  0  0  0  0  0  0
  -11.1658   -7.7146   12.6168 H   0  0  0  0  0  0  0  0  0  0  0  0
  -11.4907   -8.2928   15.0127 H   0  0  0  0  0  0  0  0  0  0  0  0
  -12.5061   -6.9148   14.5662 H   0  0  0  0  0  0  0  0  0  0  0  0
   -8.5681   -0.9465   16.3675 H   0  0  0  0  0  0  0  0  0  0  0  0
   -6.3846   -0.8288   17.5260 H   0  0  0  0  0  0  0  0  0  0  0  0
   -4.5743   -2.4220   16.9384 H   0  0  0  0  0  0  0  0  0  0  0  0
   -4.9483   -4.1360   15.1840 H   0  0  0  0  0  0  0  0  0  0  0  0
   -7.1189   -4.2653   14.0144 H   0  0  0  0  0  0  0  0  0  0  0  0
   -8.9284   -5.7102   11.5709 H   0  0  0  0  0  0  0  0  0  0  0  0
  -10.4654   -6.3262   10.9295 H   0  0  0  0  0  0  0  0  0  0  0  0
  -10.2688   -4.5976   11.1888 H   0  0  0  0  0  0  0  0  0  0  0  0
  1  2  1  0  0  0  0
  1  6  1  0  0  0  0
  2  3  1  0  0  0  0
  3  4  1  0  0  0  0
  3  7  2  0  0  0  0
  4  5  1  0  0  0  0
  4 16  1  0  0  0  0
  5  6  1  0  0  0  0
  5 17  1  0  0  0  0
  5 18  1  0  0  0  0
  6 19  1  0  0  0  0
  6 20  1  0  0  0  0
  7  8  1  0  0  0  0
  8  9  2  0  0  0  0
  8 10  1  0  0  0  0
 10 11  2  0  0  0  0
 10 15  1  0  0  0  0
 11 12  1  0  0  0  0
 11 21  1  0  0  0  0
 12 13  2  0  0  0  0
 12 22  1  0  0  0  0
 13 14  1  0  0  0  0
 13 23  1  0  0  0  0
 14 15  2  0  0  0  0
 14 24  1  0  0  0  0
 15 25  1  0  0  0  0
 16 26  1  0  0  0  0
 16 27  1  0  0  0  0
 16 28  1  0  0  0  0
M  END
$$$$
CABWEH10
     RDKit          3D
CABWEH10
 23 24  0  0  0  0  0  0  0  0999 V2000
   -7.0844   -3.3914   16.7311 S   0  0  0  0  0  0  0  0  0  0  0  0
   -9.9453   -3.1879   12.9717 C   0  0  0  0  0  0  0  0  0  0  0  0
   -5.8165   -4.0882   16.6163 O   0  0  0  0  0  0  0  0  0  0  0  0
   -7.1911   -2.1352   17.4498 O   0  0  0  0  0  0  0  0  0  0  0  0
   -7.7753   -3.1792   15.0950 C   0  0  0  0  0  0  0  0  0  0  0  0
   -8.9459   -4.1234   15.0696 C   0  0  0  0  0  0  0  0  0  0  0  0
   -9.2088   -4.7795   16.2133 C   0  0  0  0  0  0  0  0  0  0  0  0
   -8.3038   -4.5264   17.3761 C   0  0  0  0  0  0  0  0  0  0  0  0
   -9.7437   -4.2725   13.8381 C   0  0  0  0  0  0  0  0  0  0  0  0
  -10.2958   -5.5133   13.4817 C   0  0  0  0  0  0  0  0  0  0  0  0
  -11.0358   -5.6617   12.3048 C   0  0  0  0  0  0  0  0  0  0  0  0
  -11.2321   -4.5718   11.4623 C   0  0  0  0  0  0  0  0  0  0  0  0
  -10.6865   -3.3353   11.7949 C   0  0  0  0  0  0  0  0  0  0  0  0
   -7.0137   -3.4457   14.3580 H   0  0  0  0  0  0  0  0  0  0  0  0
   -8.0771   -2.1343   14.9909 H   0  0  0  0  0  0  0  0  0  0  0  0
  -10.0401   -5.4655   16.3330 H   0  0  0  0  0  0  0  0  0  0  0  0
   -7.8042   -5.4398   17.7050 H   0  0  0  0  0  0  0  0  0  0  0  0
   -8.8368   -4.0512   18.2021 H   0  0  0  0  0  0  0  0  0  0  0  0
  -10.1444   -6.3903   14.1067 H   0  0  0  0  0  0  0  0  0  0  0  0
  -11.4536   -6.6312   12.0454 H   0  0  0  0  0  0  0  0  0  0  0  0
  -11.8071   -4.6861   10.5471 H   0  0  0  0  0  0  0  0  0  0  0  0
  -10.8384   -2.4814   11.1392 H   0  0  0  0  0  0  0  0  0  0  0  0
   -9.5465   -2.2029   13.2005 H   0  0  0  0  0  0  0  0  0  0  0  0
  1  8  1  0  0  0  0
  1  5  1  0  0  0  0
  1  4  2  0  0  0  0
  1  3  2  0  0  0  0
  2 23  1  0  0  0  0
  2 13  2  0  0  0  0
  2  9  1  0  0  0  0
  5 15  1  0  0  0  0
  5 14  1  0  0  0  0
  5  6  1  0  0  0  0
  6  9  1  0  0  0  0
  6  7  2  0  0  0  0
  7 16  1  0  0  0  0
  7  8  1  0  0  0  0
  8 18  1  0  0  0  0
  8 17  1  0  0  0  0
  9 10  2  0  0  0  0
 10 19  1  0  0  0  0
 10 11  1  0  0  0  0
 11 20  1  0  0  0  0
 11 12  2  0  0  0  0
 12 21  1  0  0  0  0
 12 13  1  0  0  0  0
 13 22  1  0  0  0  0
M  END
$$$$
CAFORM07
     RDKit          3D
CAFORM07
  4  3  0  0  0  0  0  0  0  0999 V2000
   -8.7373   -4.0353   14.5626 C   0  0  0  0  0  0  0  0  0  0  0  0
   -7.9790   -4.9254   15.0311 O   0  0  0  0  0  0  0  0  0  0  0  0
   -9.7818   -3.5089   15.0304 O   0  5  0  0  0  0  0  0  0  0  0  0
   -8.4244   -3.6375   13.5384 H   0  0  0  0  0  0  0  0  0  0  0  0
  1  2  2  0  0  0  0
  1  3  1  0  0  0  0
  1  4  1  0  0  0  0
M  CHG  1   3  -1
M  END
$$$$
CAGREH10
     RDKit          3D
CAGREH10
 21 22  0  0  0  0  0  0  0  0999 V2000
  -10.7453   -6.2525   15.2519 S   0  0  0  0  0  0  0  0  0  0  0  0
  -11.2747   -3.7074   16.0917 S   0  0  0  0  0  0  0  0  0  0  0  0
   -9.3678   -5.4906   14.8964 O   0  0  0  0  0  0  0  0  0  0  0  0
  -11.7976   -5.0837   15.4923 O   0  0  0  0  0  0  0  0  0  0  0  0
  -11.1524   -6.9569   14.0515 O   0  0  0  0  0  0  0  0  0  0  0  0
  -10.5567   -6.9794   16.4885 O   0  0  0  0  0  0  0  0  0  0  0  0
  -12.3679   -2.7619   16.0293 O   0  0  0  0  0  0  0  0  0  0  0  0
  -10.5886   -3.9631   17.3378 O   0  0  0  0  0  0  0  0  0  0  0  0
  -10.1958   -3.3194   14.9648 N   0  0  0  0  0  0  0  0  0  0  0  0
   -9.3428   -4.1953   14.5717 C   0  0  0  0  0  0  0  0  0  0  0  0
   -8.2070   -3.8794   13.6713 C   0  0  0  0  0  0  0  0  0  0  0  0
   -8.0537   -2.5625   13.2144 C   0  0  0  0  0  0  0  0  0  0  0  0
   -6.9974   -2.2297   12.3636 C   0  0  0  0  0  0  0  0  0  0  0  0
   -6.0886   -3.2074   11.9641 C   0  0  0  0  0  0  0  0  0  0  0  0
   -6.2325   -4.5188   12.4138 C   0  0  0  0  0  0  0  0  0  0  0  0
   -7.2875   -4.8573   13.2652 C   0  0  0  0  0  0  0  0  0  0  0  0
   -8.7505   -1.7817   13.5133 H   0  0  0  0  0  0  0  0  0  0  0  0
   -6.8836   -1.2064   12.0128 H   0  0  0  0  0  0  0  0  0  0  0  0
   -5.2662   -2.9468   11.3017 H   0  0  0  0  0  0  0  0  0  0  0  0
   -5.5207   -5.2796   12.1006 H   0  0  0  0  0  0  0  0  0  0  0  0
   -7.3685   -5.8892   13.5979 H   0  0  0  0  0  0  0  0  0  0  0  0
  1  3  1  0  0  0  0
  1  4  1  0  0  0  0
  1  5  2  0  0  0  0
  1  6  2  0  0  0  0
  2  4  1  0  0  0  0
  2  7  2  0  0  0  0
  2  8  2  0  0  0  0
  2  9  1  0  0  0  0
  3 10  1  0  0  0  0
  9 10  2  0  0  0  0
 10 11  1  0  0  0  0
 11 12  2  0  0  0  0
 11 16  1  0  0  0  0
 12 13  1  0  0  0  0
 12 17  1  0  0  0  0
 13 14  2  0  0  0  0
 13 18  1  0  0  0  0
 14 15  1  0  0  0  0
 14 19  1  0  0  0  0
 15 16  2  0  0  0  0
 15 20  1  0  0  0  0
 16 21  1  0  0  0  0
M  END
$$$$
CALXES20
     RDKit          3D
CALXES20
 27 26  0  0  0  0  0  0  0  0999 V2000
  -11.0292   -5.8950   13.7243 N   0  3  0  0  0  0  0  0  0  0  0  0
  -11.3292   -4.4837   14.0370 C   0  0  0  0  0  0  0  0  0  0  0  0
  -12.1765   -4.4381   15.2995 C   0  0  0  0  0  0  0  0  0  0  0  0
  -10.0616   -3.6026   14.1499 C   0  0  0  0  0  0  0  0  0  0  0  0
   -9.7805   -2.7802   13.2798 O   0  0  0  0  0  0  0  0  0  0  0  0
   -9.2778   -3.7953   15.2686 N   0  0  0  0  0  0  0  0  0  0  0  0
   -7.9950   -3.1042   15.4292 C   0  0  0  0  0  0  0  0  0  0  0  0
   -6.8871   -4.1333   15.2090 C   0  0  0  0  0  0  0  0  0  0  0  0
   -6.3019   -4.6704   16.1451 O   0  0  0  0  0  0  0  0  0  0  0  0
   -6.7401   -4.5149   13.8830 N   0  0  0  0  0  0  0  0  0  0  0  0
   -6.7959   -5.9615   13.6204 C   0  0  0  0  0  0  0  0  0  0  0  0
   -8.2534   -6.4417   13.6277 C   0  0  0  0  0  0  0  0  0  0  0  0
   -8.8542   -6.5721   14.7450 O   0  0  0  0  0  0  0  0  0  0  0  0
   -8.8941   -6.4172   12.5299 O   0  5  0  0  0  0  0  0  0  0  0  0
  -10.3751   -6.3177   14.4304 H   0  0  0  0  0  0  0  0  0  0  0  0
  -11.8021   -6.5385   13.5767 H   0  0  0  0  0  0  0  0  0  0  0  0
  -10.3856   -5.9826   12.8936 H   0  0  0  0  0  0  0  0  0  0  0  0
  -12.4036   -3.4027   15.5755 H   0  0  0  0  0  0  0  0  0  0  0  0
  -11.6667   -4.9026   16.1508 H   0  0  0  0  0  0  0  0  0  0  0  0
  -13.1263   -4.9634   15.1515 H   0  0  0  0  0  0  0  0  0  0  0  0
  -11.9179   -4.1085   13.1924 H   0  0  0  0  0  0  0  0  0  0  0  0
   -9.2761   -4.7408   15.6626 H   0  0  0  0  0  0  0  0  0  0  0  0
   -7.9384   -2.7332   16.4564 H   0  0  0  0  0  0  0  0  0  0  0  0
   -7.8883   -2.2673   14.7338 H   0  0  0  0  0  0  0  0  0  0  0  0
   -7.2946   -3.9818   13.2199 H   0  0  0  0  0  0  0  0  0  0  0  0
   -6.2185   -6.5053   14.3745 H   0  0  0  0  0  0  0  0  0  0  0  0
   -6.3484   -6.1314   12.6366 H   0  0  0  0  0  0  0  0  0  0  0  0
  1  2  1  0  0  0  0
  1 15  1  0  0  0  0
  1 16  1  0  0  0  0
  1 17  1  0  0  0  0
  2  3  1  0  0  0  0
  2  4  1  0  0  0  0
  2 21  1  0  0  0  0
  3 18  1  0  0  0  0
  3 19  1  0  0  0  0
  3 20  1  0  0  0  0
  4  5  2  0  0  0  0
  4  6  1  0  0  0  0
  6  7  1  0  0  0  0
  6 22  1  0  0  0  0
  7  8  1  0  0  0  0
  7 23  1  0  0  0  0
  7 24  1  0  0  0  0
  8  9  2  0  0  0  0
  8 10  1  0  0  0  0
 10 11  1  0  0  0  0
 10 25  1  0  0  0  0
 11 12  1  0  0  0  0
 11 26  1  0  0  0  0
 11 27  1  0  0  0  0
 12 13  2  0  0  0  0
 12 14  1  0  0  0  0
M  CHG  1   1   1
M  CHG  1  14  -1
M  END
$$$$
CAMALD03
     RDKit          3D
CAMALD03
  9  8  0  0  0  0  0  0  0  0999 V2000
   -7.5941   -3.5863   14.4239 C   0  0  0  0  0  0  0  0  0  0  0  0
   -8.7777   -4.4242   14.8322 C   0  0  0  0  0  0  0  0  0  0  0  0
   -9.9333   -4.1879   13.8950 C   0  0  0  0  0  0  0  0  0  0  0  0
   -7.1751   -2.7696   15.3078 O   0  0  0  0  0  0  0  0  0  0  0  0
   -7.0173   -3.8790   13.3337 O   0  5  0  0  0  0  0  0  0  0  0  0
  -10.3579   -5.2221   13.2837 O   0  5  0  0  0  0  0  0  0  0  0  0
  -10.4881   -3.0484   13.9246 O   0  0  0  0  0  0  0  0  0  0  0  0
   -9.0950   -4.1811   15.8529 H   0  0  0  0  0  0  0  0  0  0  0  0
   -8.4815   -5.4796   14.8291 H   0  0  0  0  0  0  0  0  0  0  0  0
  1  5  1  0  0  0  0
  1  4  2  0  0  0  0
  1  2  1  0  0  0  0
  2  9  1  0  0  0  0
  2  8  1  0  0  0  0
  2  3  1  0  0  0  0
  3  7  2  0  0  0  0
  3  6  1  0  0  0  0
M  CHG  1   5  -1
M  CHG  1   6  -1
M  END
$$$$
CEFMEN
     RDKit          3D
CEFMEN
 50 53  0  0  0  0  0  0  0  0999 V2000
    2.7747    9.1942    7.3740 S   0  0  0  0  0  0  0  0  0  0  0  0
    6.1927   10.3546   14.7781 S   0  0  0  0  0  0  0  0  0  0  0  0
    0.5782    7.0155    3.4380 S   0  0  0  0  0  0  0  0  0  0  0  0
    6.7133    7.4541    6.7534 O   0  0  0  0  0  0  0  0  0  0  0  0
    5.5406    5.6595    4.4165 O   0  0  0  0  0  0  0  0  0  0  0  0
    5.1947    7.6005    3.3570 O   0  0  0  0  0  0  0  0  0  0  0  0
    3.8266    8.7650   10.9777 O   0  0  0  0  0  0  0  0  0  0  0  0
    4.8532   11.6090    8.8862 O   0  0  0  0  0  0  0  0  0  0  0  0
    4.3756    7.1940    6.6501 N   0  0  0  0  0  0  0  0  0  0  0  0
    5.3199    8.9618    9.2418 N   0  0  0  0  0  0  0  0  0  0  0  0
    5.3041   11.8065   10.1972 N   0  0  0  0  0  0  0  0  0  0  0  0
    6.1694   12.0295   12.8402 N   0  0  0  0  0  0  0  0  0  0  0  0
    7.0125   12.8983   14.8303 N   0  0  0  0  0  0  0  0  0  0  0  0
   -0.0297    4.3569    3.5876 N   0  0  0  0  0  0  0  0  0  0  0  0
    0.5450    3.1655    3.8278 N   0  0  0  0  0  0  0  0  0  0  0  0
    1.8268    3.4357    4.0395 N   0  0  0  0  0  0  0  0  0  0  0  0
    2.0706    4.7854    3.9404 N   0  0  0  0  0  0  0  0  0  0  0  0
    1.8644    8.4667    5.9823 C   0  0  0  0  0  0  0  0  0  0  0  0
    2.7695    7.7631    4.9893 C   0  0  0  0  0  0  0  0  0  0  0  0
    3.9762    7.2552    5.3443 C   0  0  0  0  0  0  0  0  0  0  0  0
    3.5910    7.6255    7.7915 C   0  0  0  0  0  0  0  0  0  0  0  0
    4.9334    7.6886    8.5857 C   0  0  0  0  0  0  0  0  0  0  0  0
    5.5941    7.4036    7.2070 C   0  0  0  0  0  0  0  0  0  0  0  0
    4.9518    6.7228    4.3491 C   0  0  0  0  0  0  0  0  0  0  0  0
    4.6914    9.3985   10.3886 C   0  0  0  0  0  0  0  0  0  0  0  0
    5.2008   10.7357   10.9366 C   0  0  0  0  0  0  0  0  0  0  0  0
    4.8585   12.8649    8.2157 C   0  0  0  0  0  0  0  0  0  0  0  0
    5.6331   10.8410   12.3346 C   0  0  0  0  0  0  0  0  0  0  0  0
    5.5795    9.8209   13.2695 C   0  0  0  0  0  0  0  0  0  0  0  0
    6.4809   11.9023   14.1035 C   0  0  0  0  0  0  0  0  0  0  0  0
    2.2439    7.7461    3.5651 C   0  0  0  0  0  0  0  0  0  0  0  0
    0.9140    5.3389    3.6638 C   0  0  0  0  0  0  0  0  0  0  0  0
   -1.4348    4.4495    3.3089 C   0  0  0  0  0  0  0  0  0  0  0  0
    1.3448    9.2991    5.4960 H   0  0  0  0  0  0  0  0  0  0  0  0
    1.1081    7.7749    6.3679 H   0  0  0  0  0  0  0  0  0  0  0  0
    5.9150    7.1599    2.8575 H   0  0  0  0  0  0  0  0  0  0  0  0
    2.9100    6.8480    8.1562 H   0  0  0  0  0  0  0  0  0  0  0  0
    5.0727    6.8461    9.2763 H   0  0  0  0  0  0  0  0  0  0  0  0
    5.8776    9.6556    8.7465 H   0  0  0  0  0  0  0  0  0  0  0  0
    5.8734   13.2729    8.1843 H   0  0  0  0  0  0  0  0  0  0  0  0
    5.2140    8.8098   13.1571 H   0  0  0  0  0  0  0  0  0  0  0  0
    7.4023   13.6586   14.2837 H   0  0  0  0  0  0  0  0  0  0  0  0
    7.5756   12.6401   15.6309 H   0  0  0  0  0  0  0  0  0  0  0  0
    2.8820    7.2060    2.8626 H   0  0  0  0  0  0  0  0  0  0  0  0
    2.1812    8.7782    3.2022 H   0  0  0  0  0  0  0  0  0  0  0  0
    4.5082   12.7106    7.1919 H   0  0  0  0  0  0  0  0  0  0  0  0
    4.1842   13.5650    8.7183 H   0  0  0  0  0  0  0  0  0  0  0  0
   -1.9061    5.0611    4.0821 H   0  0  0  0  0  0  0  0  0  0  0  0
   -1.5685    4.9021    2.3233 H   0  0  0  0  0  0  0  0  0  0  0  0
   -1.8768    3.4495    3.3140 H   0  0  0  0  0  0  0  0  0  0  0  0
  1 18  1  0  0  0  0
  1 21  1  0  0  0  0
  2 29  1  0  0  0  0
  2 30  1  0  0  0  0
  3 31  1  0  0  0  0
  3 32  1  0  0  0  0
  4 23  2  0  0  0  0
  5 24  2  0  0  0  0
  6 24  1  0  0  0  0
  6 36  1  0  0  0  0
  7 25  2  0  0  0  0
  8 11  1  0  0  0  0
  8 27  1  0  0  0  0
  9 20  1  0  0  0  0
  9 21  1  0  0  0  0
  9 23  1  0  0  0  0
 10 22  1  0  0  0  0
 10 25  1  0  0  0  0
 10 39  1  0  0  0  0
 11 26  2  0  0  0  0
 12 28  1  0  0  0  0
 12 30  2  0  0  0  0
 13 30  1  0  0  0  0
 13 42  1  0  0  0  0
 13 43  1  0  0  0  0
 14 15  1  0  0  0  0
 14 32  1  0  0  0  0
 14 33  1  0  0  0  0
 15 16  2  0  0  0  0
 16 17  1  0  0  0  0
 17 32  2  0  0  0  0
 18 19  1  0  0  0  0
 18 34  1  0  0  0  0
 18 35  1  0  0  0  0
 19 20  2  0  0  0  0
 19 31  1  0  0  0  0
 20 24  1  0  0  0  0
 21 22  1  0  0  0  0
 21 37  1  0  0  0  0
 22 23  1  0  0  0  0
 22 38  1  0  0  0  0
 25 26  1  0  0  0  0
 26 28  1  0  0  0  0
 27 40  1  0  0  0  0
 27 46  1  0  0  0  0
 27 47  1  0  0  0  0
 28 29  2  0  0  0  0
 29 41  1  0  0  0  0
 31 44  1  0  0  0  0
 31 45  1  0  0  0  0
 33 48  1  0  0  0  0
 33 49  1  0  0  0  0
 33 50  1  0  0  0  0
M  END
$$$$
CETROI01
     RDKit          3D
CETROI01
 32 33  0  0  0  0  0  0  0  0999 V2000
  -10.1245   -2.8069   15.6056 S   0  0  0  0  0  0  0  0  0  0  0  0
   -8.7529   -1.5871   15.4788 C   0  0  0  0  0  0  0  0  0  0  0  0
   -7.3994   -2.3087   15.6646 C   0  0  0  0  0  0  0  0  0  0  0  0
   -7.1412   -3.2893   14.6431 O   0  0  0  0  0  0  0  0  0  0  0  0
   -8.0594   -4.3980   14.6933 C   0  0  0  0  0  0  0  0  0  0  0  0
   -7.5921   -5.4254   13.6549 C   0  0  0  0  0  0  0  0  0  0  0  0
   -8.5592   -6.6104   13.5784 C   0  0  0  0  0  0  0  0  0  0  0  0
   -9.9863   -6.1015   13.3479 C   0  0  0  0  0  0  0  0  0  0  0  0
  -10.3550   -5.1530   14.3696 O   0  0  0  0  0  0  0  0  0  0  0  0
   -9.5107   -4.0007   14.3666 C   0  0  0  0  0  0  0  0  0  0  0  0
   -8.8142   -0.8361   14.2101 C   0  0  0  0  0  0  0  0  0  0  0  0
   -8.8581   -0.2519   13.2077 N   0  0  0  0  0  0  0  0  0  0  0  0
   -6.2172   -1.3396   15.6642 C   0  0  0  0  0  0  0  0  0  0  0  0
   -6.2859   -5.9191   13.9956 O   0  0  0  0  0  0  0  0  0  0  0  0
   -8.1463   -7.4838   12.5275 O   0  0  0  0  0  0  0  0  0  0  0  0
  -11.0040   -7.2457   13.3940 C   0  0  0  0  0  0  0  0  0  0  0  0
  -12.3211   -6.7211   13.2100 O   0  0  0  0  0  0  0  0  0  0  0  0
   -8.8928   -0.8817   16.3060 H   0  0  0  0  0  0  0  0  0  0  0  0
   -7.3883   -2.8189   16.6380 H   0  0  0  0  0  0  0  0  0  0  0  0
   -7.9863   -4.8651   15.6857 H   0  0  0  0  0  0  0  0  0  0  0  0
   -7.4837   -4.9571   12.6683 H   0  0  0  0  0  0  0  0  0  0  0  0
   -8.5045   -7.1802   14.5147 H   0  0  0  0  0  0  0  0  0  0  0  0
  -10.0760   -5.6074   12.3712 H   0  0  0  0  0  0  0  0  0  0  0  0
   -9.5773   -3.5104   13.3882 H   0  0  0  0  0  0  0  0  0  0  0  0
   -6.3466   -0.5523   16.4128 H   0  0  0  0  0  0  0  0  0  0  0  0
   -6.0725   -0.8782   14.6816 H   0  0  0  0  0  0  0  0  0  0  0  0
   -5.2902   -1.8797   15.8873 H   0  0  0  0  0  0  0  0  0  0  0  0
  -10.8181   -7.9851   12.6099 H   0  0  0  0  0  0  0  0  0  0  0  0
  -10.9890   -7.7484   14.3667 H   0  0  0  0  0  0  0  0  0  0  0  0
   -5.7293   -5.1248   14.1218 H   0  0  0  0  0  0  0  0  0  0  0  0
   -7.1878   -7.6263   12.6675 H   0  0  0  0  0  0  0  0  0  0  0  0
  -12.3944   -5.9707   13.8311 H   0  0  0  0  0  0  0  0  0  0  0  0
  1  2  1  0  0  0  0
  1 10  1  0  0  0  0
  2  3  1  0  0  0  0
  2 11  1  0  0  0  0
  2 18  1  0  0  0  0
  3  4  1  0  0  0  0
  3 13  1  0  0  0  0
  3 19  1  0  0  0  0
  4  5  1  0  0  0  0
  5  6  1  0  0  0  0
  5 10  1  0  0  0  0
  5 20  1  0  0  0  0
  6  7  1  0  0  0  0
  6 14  1  0  0  0  0
  6 21  1  0  0  0  0
  7  8  1  0  0  0  0
  7 15  1  0  0  0  0
  7 22  1  0  0  0  0
  8  9  1  0  0  0  0
  8 16  1  0  0  0  0
  8 23  1  0  0  0  0
  9 10  1  0  0  0  0
 10 24  1  0  0  0  0
 11 12  3  0  0  0  0
 13 25  1  0  0  0  0
 13 26  1  0  0  0  0
 13 27  1  0  0  0  0
 14 30  1  0  0  0  0
 15 31  1  0  0  0  0
 16 17  1  0  0  0  0
 16 28  1  0  0  0  0
 16 29  1  0  0  0  0
 17 32  1  0  0  0  0
M  END
$$$$
CEWCUC10
     RDKit          3D
CEWCUC10
 35 37  0  0  0  0  0  0  0  0999 V2000
   -8.3178   -2.6921   13.5710 P   0  0  0  0  0  0  0  0  0  0  0  0
   -7.2438   -1.7268   13.0951 O   0  0  0  0  0  0  0  0  0  0  0  0
   -9.7762   -2.6024   12.5128 C   0  0  0  0  0  0  0  0  0  0  0  0
  -10.1555   -1.3540   11.9941 C   0  0  0  0  0  0  0  0  0  0  0  0
  -11.2840   -1.2316   11.1834 C   0  0  0  0  0  0  0  0  0  0  0  0
  -12.0470   -2.3565   10.8794 C   0  0  0  0  0  0  0  0  0  0  0  0
  -11.6809   -3.6031   11.3834 C   0  0  0  0  0  0  0  0  0  0  0  0
  -10.5516   -3.7271   12.1954 C   0  0  0  0  0  0  0  0  0  0  0  0
   -7.7113   -4.3910   13.5447 C   0  0  0  0  0  0  0  0  0  0  0  0
   -6.8470   -4.7810   12.5093 C   0  0  0  0  0  0  0  0  0  0  0  0
   -6.3635   -6.0876   12.4379 C   0  0  0  0  0  0  0  0  0  0  0  0
   -6.7371   -7.0207   13.4022 C   0  0  0  0  0  0  0  0  0  0  0  0
   -7.5911   -6.6475   14.4383 C   0  0  0  0  0  0  0  0  0  0  0  0
   -8.0760   -5.3401   14.5108 C   0  0  0  0  0  0  0  0  0  0  0  0
   -8.8264   -2.3058   15.2582 C   0  0  0  0  0  0  0  0  0  0  0  0
   -7.8557   -1.8556   16.1673 C   0  0  0  0  0  0  0  0  0  0  0  0
   -8.1974   -1.5585   17.4867 C   0  0  0  0  0  0  0  0  0  0  0  0
   -9.5150   -1.7062   17.9136 C   0  0  0  0  0  0  0  0  0  0  0  0
  -10.4905   -2.1481   17.0219 C   0  0  0  0  0  0  0  0  0  0  0  0
  -10.1498   -2.4462   15.7010 C   0  0  0  0  0  0  0  0  0  0  0  0
   -9.5582   -0.4721   12.2224 H   0  0  0  0  0  0  0  0  0  0  0  0
  -11.5638   -0.2591   10.7861 H   0  0  0  0  0  0  0  0  0  0  0  0
  -12.9244   -2.2624   10.2448 H   0  0  0  0  0  0  0  0  0  0  0  0
  -12.2739   -4.4814   11.1400 H   0  0  0  0  0  0  0  0  0  0  0  0
  -10.2859   -4.7112   12.5730 H   0  0  0  0  0  0  0  0  0  0  0  0
   -6.5456   -4.0534   11.7567 H   0  0  0  0  0  0  0  0  0  0  0  0
   -5.6923   -6.3745   11.6324 H   0  0  0  0  0  0  0  0  0  0  0  0
   -6.3578   -8.0380   13.3491 H   0  0  0  0  0  0  0  0  0  0  0  0
   -7.8766   -7.3755   15.1938 H   0  0  0  0  0  0  0  0  0  0  0  0
   -8.7381   -5.0738   15.3308 H   0  0  0  0  0  0  0  0  0  0  0  0
   -6.8252   -1.7312   15.8368 H   0  0  0  0  0  0  0  0  0  0  0  0
   -7.4359   -1.2078   18.1786 H   0  0  0  0  0  0  0  0  0  0  0  0
   -9.7826   -1.4714   18.9406 H   0  0  0  0  0  0  0  0  0  0  0  0
  -11.5198   -2.2567   17.3551 H   0  0  0  0  0  0  0  0  0  0  0  0
  -10.9301   -2.7860   15.0248 H   0  0  0  0  0  0  0  0  0  0  0  0
  1  2  2  0  0  0  0
  1  3  1  0  0  0  0
  1  9  1  0  0  0  0
  1 15  1  0  0  0  0
  3  4  2  0  0  0  0
  3  8  1  0  0  0  0
  4  5  1  0  0  0  0
  4 21  1  0  0  0  0
  5  6  2  0  0  0  0
  5 22  1  0  0  0  0
  6  7  1  0  0  0  0
  6 23  1  0  0  0  0
  7  8  2  0  0  0  0
  7 24  1  0  0  0  0
  8 25  1  0  0  0  0
  9 10  2  0  0  0  0
  9 14  1  0  0  0  0
 10 11  1  0  0  0  0
 10 26  1  0  0  0  0
 11 12  2  0  0  0  0
 11 27  1  0  0  0  0
 12 13  1  0  0  0  0
 12 28  1  0  0  0  0
 13 14  2  0  0  0  0
 13 29  1  0  0  0  0
 14 30  1  0  0  0  0
 15 16  2  0  0  0  0
 15 20  1  0  0  0  0
 16 17  1  0  0  0  0
 16 31  1  0  0  0  0
 17 18  2  0  0  0  0
 17 32  1  0  0  0  0
 18 19  1  0  0  0  0
 18 33  1  0  0  0  0
 19 20  2  0  0  0  0
 19 34  1  0  0  0  0
 20 35  1  0  0  0  0
M  END
$$$$
CEWVIJ10
     RDKit          3D
CEWVIJ10
 30 31  0  0  0  0  0  0  0  0999 V2000
  -10.1068   -2.8222   15.4864 O   0  0  0  0  0  0  0  0  0  0  0  0
   -6.9403   -2.0574   12.1918 O   0  0  0  0  0  0  0  0  0  0  0  0
   -8.5421   -2.4095   13.8467 N   0  0  0  0  0  0  0  0  0  0  0  0
   -9.4581   -4.6030   14.1781 N   0  0  0  0  0  0  0  0  0  0  0  0
   -7.1893   -4.9348   11.5521 N   0  0  0  0  0  0  0  0  0  0  0  0
   -8.5669   -6.2956   12.6507 N   0  0  0  0  0  0  0  0  0  0  0  0
   -9.4153   -3.2581   14.5608 C   0  0  0  0  0  0  0  0  0  0  0  0
   -8.6540   -5.0302   13.1477 C   0  0  0  0  0  0  0  0  0  0  0  0
   -7.8224   -4.1777   12.4933 C   0  0  0  0  0  0  0  0  0  0  0  0
   -7.7049   -2.7995   12.7993 C   0  0  0  0  0  0  0  0  0  0  0  0
   -7.6728   -6.2106   11.6856 C   0  0  0  0  0  0  0  0  0  0  0  0
   -8.5148   -1.0209   14.2617 C   0  0  0  0  0  0  0  0  0  0  0  0
  -10.3321   -5.5408   14.8795 C   0  0  0  0  0  0  0  0  0  0  0  0
   -9.5898   -6.4164   15.9080 C   0  0  0  0  0  0  0  0  0  0  0  0
  -10.5352   -7.4884   16.4536 C   0  0  0  0  0  0  0  0  0  0  0  0
   -9.0187   -5.5917   17.0627 C   0  0  0  0  0  0  0  0  0  0  0  0
   -6.4979   -4.6105   10.8878 H   0  0  0  0  0  0  0  0  0  0  0  0
   -7.3382   -7.0258   11.0569 H   0  0  0  0  0  0  0  0  0  0  0  0
   -8.1906   -0.9700   15.3063 H   0  0  0  0  0  0  0  0  0  0  0  0
   -9.5263   -0.6073   14.1932 H   0  0  0  0  0  0  0  0  0  0  0  0
   -7.8418   -0.4139   13.6511 H   0  0  0  0  0  0  0  0  0  0  0  0
  -11.1391   -4.9889   15.3765 H   0  0  0  0  0  0  0  0  0  0  0  0
  -10.8159   -6.1732   14.1238 H   0  0  0  0  0  0  0  0  0  0  0  0
   -8.7542   -6.9269   15.4134 H   0  0  0  0  0  0  0  0  0  0  0  0
  -10.9192   -8.1172   15.6433 H   0  0  0  0  0  0  0  0  0  0  0  0
  -11.3907   -7.0391   16.9695 H   0  0  0  0  0  0  0  0  0  0  0  0
  -10.0159   -8.1410   17.1635 H   0  0  0  0  0  0  0  0  0  0  0  0
   -8.2629   -4.8840   16.7083 H   0  0  0  0  0  0  0  0  0  0  0  0
   -8.5357   -6.2410   17.8009 H   0  0  0  0  0  0  0  0  0  0  0  0
   -9.8045   -5.0260   17.5744 H   0  0  0  0  0  0  0  0  0  0  0  0
  1  7  2  0  0  0  0
  2 10  2  0  0  0  0
  3  7  1  0  0  0  0
  3 10  1  0  0  0  0
  3 12  1  0  0  0  0
  4  7  1  0  0  0  0
  4  8  1  0  0  0  0
  4 13  1  0  0  0  0
  5  9  1  0  0  0  0
  5 11  1  0  0  0  0
  5 17  1  0  0  0  0
  6  8  1  0  0  0  0
  6 11  2  0  0  0  0
  8  9  2  0  0  0  0
  9 10  1  0  0  0  0
 11 18  1  0  0  0  0
 12 19  1  0  0  0  0
 12 20  1  0  0  0  0
 12 21  1  0  0  0  0
 13 14  1  0  0  0  0
 13 22  1  0  0  0  0
 13 23  1  0  0  0  0
 14 15  1  0  0  0  0
 14 16  1  0  0  0  0
 14 24  1  0  0  0  0
 15 25  1  0  0  0  0
 15 26  1  0  0  0  0
 15 27  1  0  0  0  0
 16 28  1  0  0  0  0
 16 29  1  0  0  0  0
 16 30  1  0  0  0  0
M  END
$$$$
CEWYIM30
     RDKit          3D
CEWYIM30
 22 24  0  0  0  0  0  0  0  0999 V2000
   -7.5087   -7.0390   14.0442 O   0  0  0  0  0  0  0  0  0  0  0  0
   -7.6929   -5.1149   17.2584 O   0  0  0  0  0  0  0  0  0  0  0  0
   -8.5935   -4.9085   14.0806 C   0  0  0  0  0  0  0  0  0  0  0  0
   -8.1176   -6.0006   13.4243 C   0  0  0  0  0  0  0  0  0  0  0  0
   -8.3126   -6.0282   12.0434 C   0  0  0  0  0  0  0  0  0  0  0  0
   -9.0075   -4.9788   11.3837 C   0  0  0  0  0  0  0  0  0  0  0  0
   -9.5211   -3.8832   12.0924 C   0  0  0  0  0  0  0  0  0  0  0  0
   -9.2879   -3.8953   13.4359 C   0  0  0  0  0  0  0  0  0  0  0  0
   -8.7401   -4.2346   15.2974 C   0  0  0  0  0  0  0  0  0  0  0  0
   -8.4675   -4.1996   16.6295 C   0  0  0  0  0  0  0  0  0  0  0  0
   -9.0090   -3.1321   17.3456 C   0  0  0  0  0  0  0  0  0  0  0  0
   -9.7697   -2.1258   16.6913 C   0  0  0  0  0  0  0  0  0  0  0  0
  -10.0021   -2.1677   15.3091 C   0  0  0  0  0  0  0  0  0  0  0  0
   -9.4671   -3.2404   14.6590 C   0  0  0  0  0  0  0  0  0  0  0  0
   -7.8458   -7.0670   14.9565 H   0  0  0  0  0  0  0  0  0  0  0  0
   -7.0797   -5.4770   16.5954 H   0  0  0  0  0  0  0  0  0  0  0  0
   -7.9437   -6.8719   11.4649 H   0  0  0  0  0  0  0  0  0  0  0  0
   -9.1501   -5.0359   10.3062 H   0  0  0  0  0  0  0  0  0  0  0  0
  -10.0616   -3.0843   11.6020 H   0  0  0  0  0  0  0  0  0  0  0  0
   -8.8327   -3.0581   18.4162 H   0  0  0  0  0  0  0  0  0  0  0  0
  -10.1702   -1.3015   17.2784 H   0  0  0  0  0  0  0  0  0  0  0  0
  -10.5702   -1.4010   14.7987 H   0  0  0  0  0  0  0  0  0  0  0  0
  1 15  1  0  0  0  0
  1  4  1  0  0  0  0
  2 16  1  0  0  0  0
  2 10  1  0  0  0  0
  3  9  1  0  0  0  0
  3  8  1  0  0  0  0
  3  4  2  0  0  0  0
  4  5  1  0  0  0  0
  5 17  1  0  0  0  0
  5  6  2  0  0  0  0
  6 18  1  0  0  0  0
  6  7  1  0  0  0  0
  7 19  1  0  0  0  0
  7  8  2  0  0  0  0
  8 14  1  0  0  0  0
  9 14  1  0  0  0  0
  9 10  2  0  0  0  0
 10 11  1  0  0  0  0
 11 20  1  0  0  0  0
 11 12  2  0  0  0  0
 12 21  1  0  0  0  0
 12 13  1  0  0  0  0
 13 22  1  0  0  0  0
 13 14  2  0  0  0  0
M  END
$$$$
CIHWUL10
     RDKit          3D
CIHWUL10
 17 19  0  0  0  0  0  0  0  0999 V2000
   -9.9153   -6.3245   16.0386 O   0  0  0  0  0  0  0  0  0  0  0  0
   -7.1386   -4.2024   14.6412 O   0  0  0  0  0  0  0  0  0  0  0  0
   -9.7006   -2.1219   12.8319 O   0  0  0  0  0  0  0  0  0  0  0  0
   -9.8302   -5.1785   16.8884 C   0  0  0  0  0  0  0  0  0  0  0  0
   -8.6761   -5.5926   16.0086 C   0  0  0  0  0  0  0  0  0  0  0  0
   -8.3572   -4.9601   14.6704 C   0  0  0  0  0  0  0  0  0  0  0  0
   -8.3499   -3.4636   14.4246 C   0  0  0  0  0  0  0  0  0  0  0  0
   -8.4695   -2.8345   13.0525 C   0  0  0  0  0  0  0  0  0  0  0  0
   -9.4685   -3.2654   12.0066 C   0  0  0  0  0  0  0  0  0  0  0  0
  -10.4119   -4.3077   16.6144 H   0  0  0  0  0  0  0  0  0  0  0  0
   -9.7474   -5.3494   17.9544 H   0  0  0  0  0  0  0  0  0  0  0  0
   -7.8339   -6.0659   16.5064 H   0  0  0  0  0  0  0  0  0  0  0  0
   -8.5399   -5.5980   13.8102 H   0  0  0  0  0  0  0  0  0  0  0  0
   -8.6723   -2.8296   15.2458 H   0  0  0  0  0  0  0  0  0  0  0  0
   -7.5683   -2.3476   12.6893 H   0  0  0  0  0  0  0  0  0  0  0  0
  -10.0717   -4.1454   12.1891 H   0  0  0  0  0  0  0  0  0  0  0  0
   -9.2258   -3.0920   10.9657 H   0  0  0  0  0  0  0  0  0  0  0  0
  1  4  1  0  0  0  0
  1  5  1  0  0  0  0
  2  6  1  0  0  0  0
  2  7  1  0  0  0  0
  3  8  1  0  0  0  0
  3  9  1  0  0  0  0
  4  5  1  0  0  0  0
  4 10  1  0  0  0  0
  4 11  1  0  0  0  0
  5  6  1  0  0  0  0
  5 12  1  0  0  0  0
  6  7  1  0  0  0  0
  6 13  1  0  0  0  0
  7  8  1  0  0  0  0
  7 14  1  0  0  0  0
  8  9  1  0  0  0  0
  8 15  1  0  0  0  0
  9 16  1  0  0  0  0
  9 17  1  0  0  0  0
M  END
$$$$
CIJXOI10
     RDKit          3D
CIJXOI10
 25 26  0  0  0  0  0  0  0  0999 V2000
   -9.8417   -5.6394   14.0667 C   0  0  0  0  0  0  0  0  0  0  0  0
  -10.4457   -5.1425   15.3990 C   0  0  0  0  0  0  0  0  0  0  0  0
  -10.0295   -3.6623   15.6502 C   0  0  0  0  0  0  0  0  0  0  0  0
   -9.1658   -3.1809   14.4575 C   0  0  0  0  0  0  0  0  0  0  0  0
   -8.0053   -4.1447   14.3571 C   0  0  0  0  0  0  0  0  0  0  0  0
   -9.9968   -3.3525   13.1892 C   0  0  0  0  0  0  0  0  0  0  0  0
  -10.3872   -4.7948   12.9021 C   0  0  0  0  0  0  0  0  0  0  0  0
  -11.2377   -2.7649   15.9061 C   0  0  0  0  0  0  0  0  0  0  0  0
   -6.5745   -3.7715   14.4691 C   0  0  0  0  0  0  0  0  0  0  0  0
   -8.3665   -5.3636   14.1551 N   0  3  0  0  0  0  0  0  0  0  0  0
  -10.2877   -2.4229   12.4513 O   0  0  0  0  0  0  0  0  0  0  0  0
   -7.6745   -6.1156   14.0694 H   0  0  0  0  0  0  0  0  0  0  0  0
   -9.9841   -6.7125   13.9138 H   0  0  0  0  0  0  0  0  0  0  0  0
  -10.0799   -5.7604   16.2295 H   0  0  0  0  0  0  0  0  0  0  0  0
  -11.5364   -5.2542   15.3804 H   0  0  0  0  0  0  0  0  0  0  0  0
   -9.4089   -3.6388   16.5572 H   0  0  0  0  0  0  0  0  0  0  0  0
   -8.8197   -2.1504   14.5685 H   0  0  0  0  0  0  0  0  0  0  0  0
  -11.4768   -4.8688   12.8383 H   0  0  0  0  0  0  0  0  0  0  0  0
   -9.9358   -5.0953   11.9506 H   0  0  0  0  0  0  0  0  0  0  0  0
  -11.7795   -3.0981   16.7976 H   0  0  0  0  0  0  0  0  0  0  0  0
  -10.9216   -1.7299   16.0723 H   0  0  0  0  0  0  0  0  0  0  0  0
  -11.9399   -2.7752   15.0663 H   0  0  0  0  0  0  0  0  0  0  0  0
   -6.3291   -3.0539   13.6810 H   0  0  0  0  0  0  0  0  0  0  0  0
   -5.9147   -4.6389   14.3772 H   0  0  0  0  0  0  0  0  0  0  0  0
   -6.4035   -3.2972   15.4397 H   0  0  0  0  0  0  0  0  0  0  0  0
  1 13  1  0  0  0  0
  1 10  1  0  0  0  0
  1  7  1  0  0  0  0
  1  2  1  0  0  0  0
  2 15  1  0  0  0  0
  2 14  1  0  0  0  0
  2  3  1  0  0  0  0
  3 16  1  0  0  0  0
  3  8  1  0  0  0  0
  3  4  1  0  0  0  0
  4 17  1  0  0  0  0
  4  6  1  0  0  0  0
  4  5  1  0  0  0  0
  5 10  2  0  0  0  0
  5  9  1  0  0  0  0
  6 11  2  0  0  0  0
  6  7  1  0  0  0  0
  7 19  1  0  0  0  0
  7 18  1  0  0  0  0
  8 22  1  0  0  0  0
  8 21  1  0  0  0  0
  8 20  1  0  0  0  0
  9 25  1  0  0  0  0
  9 24  1  0  0  0  0
  9 23  1  0  0  0  0
 10 12  1  0  0  0  0
M  CHG  1  10   1
M  END
$$$$
CIKSEU10
     RDKit          3D
CIKSEU10
 20 22  0  0  0  0  0  0  0  0999 V2000
   -7.3291   -5.7922   12.9144 N   0  0  0  0  0  0  0  0  0  0  0  0
   -7.9271   -6.6596   13.6745 C   0  0  0  0  0  0  0  0  0  0  0  0
   -8.9013   -6.3929   14.6104 N   0  0  0  0  0  0  0  0  0  0  0  0
   -9.2559   -5.1450   14.7439 C   0  0  0  0  0  0  0  0  0  0  0  0
  -10.3031   -4.7560   15.7315 C   0  0  0  0  0  0  0  0  0  0  0  0
  -10.5851   -3.4403   15.7795 C   0  0  0  0  0  0  0  0  0  0  0  0
  -10.0125   -2.4344   15.0202 N   0  0  0  0  0  0  0  0  0  0  0  0
   -9.0944   -2.8010   14.1590 C   0  0  0  0  0  0  0  0  0  0  0  0
   -8.4579   -1.7386   13.3249 C   0  0  0  0  0  0  0  0  0  0  0  0
   -7.5213   -2.1394   12.4512 C   0  0  0  0  0  0  0  0  0  0  0  0
   -7.1443   -3.5355   12.3216 C   0  0  0  0  0  0  0  0  0  0  0  0
   -7.7257   -4.4887   13.0803 C   0  0  0  0  0  0  0  0  0  0  0  0
   -8.7015   -4.1251   14.0005 N   0  0  0  0  0  0  0  0  0  0  0  0
  -10.9491   -5.7087   16.5554 C   0  0  0  0  0  0  0  0  0  0  0  0
  -11.5039   -6.4552   17.2501 N   0  0  0  0  0  0  0  0  0  0  0  0
  -11.3411   -3.0834   16.4789 H   0  0  0  0  0  0  0  0  0  0  0  0
   -8.7699   -0.7116   13.4552 H   0  0  0  0  0  0  0  0  0  0  0  0
   -7.0169   -1.4205   11.8123 H   0  0  0  0  0  0  0  0  0  0  0  0
   -6.3796   -3.7957   11.5961 H   0  0  0  0  0  0  0  0  0  0  0  0
   -7.6374   -7.7196   13.5726 H   0  0  0  0  0  0  0  0  0  0  0  0
  1 12  1  0  0  0  0
  1  2  2  0  0  0  0
  2 20  1  0  0  0  0
  2  3  1  0  0  0  0
  3  4  2  0  0  0  0
  4 13  1  0  0  0  0
  4  5  1  0  0  0  0
  5 14  1  0  0  0  0
  5  6  2  0  0  0  0
  6 16  1  0  0  0  0
  6  7  1  0  0  0  0
  7  8  2  0  0  0  0
  8 13  1  0  0  0  0
  8  9  1  0  0  0  0
  9 17  1  0  0  0  0
  9 10  2  0  0  0  0
 10 18  1  0  0  0  0
 10 11  1  0  0  0  0
 11 19  1  0  0  0  0
 11 12  2  0  0  0  0
 12 13  1  0  0  0  0
 14 15  3  0  0  0  0
M  END
$$$$
CILBII
     RDKit          3D
CILBII
 35 35  0  0  0  0  0  0  0  0999 V2000
  -10.4876   -4.9553   13.7777 C   0  0  0  0  0  0  0  0  0  0  0  0
   -9.7332   -5.3252   12.4876 C   0  0  0  0  0  0  0  0  0  0  0  0
   -8.2770   -5.6806   12.8355 C   0  0  0  0  0  0  0  0  0  0  0  0
   -7.6152   -4.5580   13.6674 C   0  0  0  0  0  0  0  0  0  0  0  0
   -8.4952   -4.2561   14.8912 C   0  0  0  0  0  0  0  0  0  0  0  0
   -7.9630   -3.0910   15.7408 C   0  0  0  0  0  0  0  0  0  0  0  0
  -12.6317   -4.3040   14.5452 C   0  0  0  0  0  0  0  0  0  0  0  0
  -11.8005   -4.5383   13.4154 O   0  0  0  0  0  0  0  0  0  0  0  0
  -10.3515   -6.4809   11.9127 O   0  0  0  0  0  0  0  0  0  0  0  0
  -12.0020   -7.1689   10.6290 O   0  5  0  0  0  0  0  0  0  0  0  0
  -11.3060   -5.0614   10.4295 O   0  0  0  0  0  0  0  0  0  0  0  0
   -7.5141   -5.7877   11.6210 O   0  0  0  0  0  0  0  0  0  0  0  0
   -7.8483   -8.0176   11.7985 O   0  5  0  0  0  0  0  0  0  0  0  0
   -6.6571   -7.1558   10.1236 O   0  0  0  0  0  0  0  0  0  0  0  0
   -6.3422   -5.0629   14.0860 O   0  0  0  0  0  0  0  0  0  0  0  0
   -5.5424   -3.0078   13.6021 O   0  5  0  0  0  0  0  0  0  0  0  0
   -4.1740   -4.6859   14.1340 O   0  0  0  0  0  0  0  0  0  0  0  0
   -9.8110   -3.8984   14.4518 O   0  0  0  0  0  0  0  0  0  0  0  0
   -8.7889   -2.9933   16.9044 O   0  0  0  0  0  0  0  0  0  0  0  0
   -9.1575   -1.8023   18.7208 O   0  5  0  0  0  0  0  0  0  0  0  0
   -7.4575   -1.2344   17.3923 O   0  0  0  0  0  0  0  0  0  0  0  0
  -11.3161   -6.1909   10.9154 N   0  3  0  0  0  0  0  0  0  0  0  0
   -7.3302   -7.1118   11.1485 N   0  3  0  0  0  0  0  0  0  0  0  0
   -5.2606   -4.1651   13.9050 N   0  3  0  0  0  0  0  0  0  0  0  0
   -8.4307   -1.9059   17.7355 N   0  3  0  0  0  0  0  0  0  0  0  0
  -10.5706   -5.8324   14.4339 H   0  0  0  0  0  0  0  0  0  0  0  0
   -9.7010   -4.4683   11.8032 H   0  0  0  0  0  0  0  0  0  0  0  0
   -8.2339   -6.6011   13.4321 H   0  0  0  0  0  0  0  0  0  0  0  0
   -7.5533   -3.6785   13.0133 H   0  0  0  0  0  0  0  0  0  0  0  0
   -8.5715   -5.1389   15.5408 H   0  0  0  0  0  0  0  0  0  0  0  0
   -6.9315   -3.2904   16.0498 H   0  0  0  0  0  0  0  0  0  0  0  0
   -8.0244   -2.1606   15.1628 H   0  0  0  0  0  0  0  0  0  0  0  0
  -13.6269   -4.0286   14.1857 H   0  0  0  0  0  0  0  0  0  0  0  0
  -12.7199   -5.2101   15.1523 H   0  0  0  0  0  0  0  0  0  0  0  0
  -12.2430   -3.4799   15.1504 H   0  0  0  0  0  0  0  0  0  0  0  0
  1  2  1  0  0  0  0
  1  8  1  0  0  0  0
  1 18  1  0  0  0  0
  1 26  1  0  0  0  0
  2  3  1  0  0  0  0
  2  9  1  0  0  0  0
  2 27  1  0  0  0  0
  3  4  1  0  0  0  0
  3 12  1  0  0  0  0
  3 28  1  0  0  0  0
  4  5  1  0  0  0  0
  4 15  1  0  0  0  0
  4 29  1  0  0  0  0
  5  6  1  0  0  0  0
  5 18  1  0  0  0  0
  5 30  1  0  0  0  0
  6 19  1  0  0  0  0
  6 31  1  0  0  0  0
  6 32  1  0  0  0  0
  7  8  1  0  0  0  0
  7 33  1  0  0  0  0
  7 34  1  0  0  0  0
  7 35  1  0  0  0  0
  9 22  1  0  0  0  0
 10 22  1  0  0  0  0
 11 22  2  0  0  0  0
 12 23  1  0  0  0  0
 13 23  1  0  0  0  0
 14 23  2  0  0  0  0
 15 24  1  0  0  0  0
 16 24  1  0  0  0  0
 17 24  2  0  0  0  0
 19 25  1  0  0  0  0
 20 25  1  0  0  0  0
 21 25  2  0  0  0  0
M  CHG  1  10  -1
M  CHG  1  13  -1
M  CHG  1  16  -1
M  CHG  1  20  -1
M  CHG  1  22   1
M  CHG  1  23   1
M  CHG  1  24   1
M  CHG  1  25   1
M  END
$$$$
CILDOQ
     RDKit          3D
CILDOQ
 23 22  0  0  0  0  0  0  0  0999 V2000
   -2.2277    7.2179    5.4061 S   0  0  0  0  0  0  0  0  0  0  0  0
    2.3361    2.7688    4.7940 O   0  0  0  0  0  0  0  0  0  0  0  0
    3.4683    3.3341    2.8975 O   0  0  0  0  0  0  0  0  0  0  0  0
    1.3581    6.7076   -0.7034 O   0  0  0  0  0  0  0  0  0  0  0  0
    2.3330    7.9619    0.8655 O   0  0  0  0  0  0  0  0  0  0  0  0
   -0.1199    5.8619    4.5531 N   0  0  0  0  0  0  0  0  0  0  0  0
    0.7003    4.7711    4.5146 N   0  0  0  0  0  0  0  0  0  0  0  0
   -1.5451    4.7389    5.9841 N   0  0  0  0  0  0  0  0  0  0  0  0
   -1.2583    5.8768    5.3095 C   0  0  0  0  0  0  0  0  0  0  0  0
    1.7466    4.8083    3.7349 C   0  0  0  0  0  0  0  0  0  0  0  0
    2.6269    3.5548    3.7437 C   0  0  0  0  0  0  0  0  0  0  0  0
    2.1707    5.9164    2.8056 C   0  0  0  0  0  0  0  0  0  0  0  0
    1.4861    5.7544    1.4544 C   0  0  0  0  0  0  0  0  0  0  0  0
    1.7897    6.9168    0.5535 C   0  0  0  0  0  0  0  0  0  0  0  0
    0.1028    6.7195    4.0564 H   0  0  0  0  0  0  0  0  0  0  0  0
   -1.0858    3.8936    5.6759 H   0  0  0  0  0  0  0  0  0  0  0  0
   -2.4423    4.6590    6.4446 H   0  0  0  0  0  0  0  0  0  0  0  0
    1.5944    3.1723    5.3005 H   0  0  0  0  0  0  0  0  0  0  0  0
    1.9469    6.8885    3.2561 H   0  0  0  0  0  0  0  0  0  0  0  0
    3.2601    5.8935    2.6840 H   0  0  0  0  0  0  0  0  0  0  0  0
    0.3991    5.6930    1.5773 H   0  0  0  0  0  0  0  0  0  0  0  0
    1.8325    4.8341    0.9708 H   0  0  0  0  0  0  0  0  0  0  0  0
    1.6060    7.5221   -1.1903 H   0  0  0  0  0  0  0  0  0  0  0  0
  1  9  2  0  0  0  0
  2 11  1  0  0  0  0
  2 18  1  0  0  0  0
  3 11  2  0  0  0  0
  4 14  1  0  0  0  0
  4 23  1  0  0  0  0
  5 14  2  0  0  0  0
  6  7  1  0  0  0  0
  6  9  1  0  0  0  0
  6 15  1  0  0  0  0
  7 10  2  0  0  0  0
  8  9  1  0  0  0  0
  8 16  1  0  0  0  0
  8 17  1  0  0  0  0
 10 11  1  0  0  0  0
 10 12  1  0  0  0  0
 12 13  1  0  0  0  0
 12 19  1  0  0  0  0
 12 20  1  0  0  0  0
 13 14  1  0  0  0  0
 13 21  1  0  0  0  0
 13 22  1  0  0  0  0
M  END
$$$$
CILWUP11
     RDKit          3D
CILWUP11
  9  9  0  0  0  0  0  0  0  0999 V2000
   -8.7203   -4.0667   12.6176 N   0  0  0  0  0  0  0  0  0  0  0  0
   -7.5674   -4.6271   12.8888 N   0  0  0  0  0  0  0  0  0  0  0  0
   -7.2435   -4.9957   14.1037 N   0  0  0  0  0  0  0  0  0  0  0  0
   -9.3439   -4.2161   14.9111 C   0  0  0  0  0  0  0  0  0  0  0  0
   -9.5981   -3.8637   13.6173 C   0  0  0  0  0  0  0  0  0  0  0  0
   -8.1218   -4.7925   15.1030 C   0  0  0  0  0  0  0  0  0  0  0  0
   -7.7901   -5.1207   16.0815 H   0  0  0  0  0  0  0  0  0  0  0  0
  -10.0479   -4.0532   15.7125 H   0  0  0  0  0  0  0  0  0  0  0  0
  -10.5310   -3.3963   13.3232 H   0  0  0  0  0  0  0  0  0  0  0  0
  1  5  1  0  0  0  0
  1  2  2  0  0  0  0
  2  3  1  0  0  0  0
  3  6  2  0  0  0  0
  4  8  1  0  0  0  0
  4  6  1  0  0  0  0
  4  5  2  0  0  0  0
  5  9  1  0  0  0  0
  6  7  1  0  0  0  0
M  END
$$$$
CIMRUL10
     RDKit          3D
CIMRUL10
 29 30  0  0  0  0  0  0  0  0999 V2000
  -13.4439   -3.2781   15.6139 Cl  0  0  0  0  0  0  0  0  0  0  0  0
   -9.7454   -6.1653   12.5666 O   0  0  0  0  0  0  0  0  0  0  0  0
  -11.7442   -2.8873   12.5236 O   0  0  0  0  0  0  0  0  0  0  0  0
  -10.1649   -2.3545   14.1148 O   0  0  0  0  0  0  0  0  0  0  0  0
   -9.9574   -5.1189   14.6022 N   0  0  0  0  0  0  0  0  0  0  0  0
  -11.2228   -4.4674   14.2672 C   0  0  0  0  0  0  0  0  0  0  0  0
  -12.3496   -4.5923   15.2819 C   0  0  0  0  0  0  0  0  0  0  0  0
  -12.4479   -5.3313   13.9913 C   0  0  0  0  0  0  0  0  0  0  0  0
   -9.2784   -5.8678   13.6594 C   0  0  0  0  0  0  0  0  0  0  0  0
   -7.8943   -6.2799   14.0221 C   0  0  0  0  0  0  0  0  0  0  0  0
   -6.9765   -6.5066   12.9887 C   0  0  0  0  0  0  0  0  0  0  0  0
   -5.6676   -6.8909   13.2841 C   0  0  0  0  0  0  0  0  0  0  0  0
   -5.2735   -7.0590   14.6109 C   0  0  0  0  0  0  0  0  0  0  0  0
   -6.1875   -6.8513   15.6441 C   0  0  0  0  0  0  0  0  0  0  0  0
   -7.4985   -6.4657   15.3536 C   0  0  0  0  0  0  0  0  0  0  0  0
  -11.0897   -3.1636   13.5191 C   0  0  0  0  0  0  0  0  0  0  0  0
  -10.0070   -1.0968   13.4589 C   0  0  0  0  0  0  0  0  0  0  0  0
  -12.3206   -6.4072   14.0016 H   0  0  0  0  0  0  0  0  0  0  0  0
  -13.1519   -4.9893   13.2404 H   0  0  0  0  0  0  0  0  0  0  0  0
  -12.1768   -5.1684   16.1818 H   0  0  0  0  0  0  0  0  0  0  0  0
   -9.4020   -4.6494   15.3094 H   0  0  0  0  0  0  0  0  0  0  0  0
   -7.2795   -6.3829   11.9504 H   0  0  0  0  0  0  0  0  0  0  0  0
   -4.9581   -7.0631   12.4783 H   0  0  0  0  0  0  0  0  0  0  0  0
   -4.2545   -7.3629   14.8391 H   0  0  0  0  0  0  0  0  0  0  0  0
   -5.8793   -7.0010   16.6763 H   0  0  0  0  0  0  0  0  0  0  0  0
   -8.1997   -6.3441   16.1739 H   0  0  0  0  0  0  0  0  0  0  0  0
  -10.9461   -0.5347   13.4748 H   0  0  0  0  0  0  0  0  0  0  0  0
   -9.2522   -0.5232   14.0039 H   0  0  0  0  0  0  0  0  0  0  0  0
   -9.6568   -1.2404   12.4319 H   0  0  0  0  0  0  0  0  0  0  0  0
  1  7  1  0  0  0  0
  2  9  2  0  0  0  0
  3 16  2  0  0  0  0
  4 16  1  0  0  0  0
  4 17  1  0  0  0  0
  5  6  1  0  0  0  0
  5  9  1  0  0  0  0
  5 21  1  0  0  0  0
  6  7  1  0  0  0  0
  6  8  1  0  0  0  0
  6 16  1  0  0  0  0
  7  8  1  0  0  0  0
  7 20  1  0  0  0  0
  8 18  1  0  0  0  0
  8 19  1  0  0  0  0
  9 10  1  0  0  0  0
 10 11  2  0  0  0  0
 10 15  1  0  0  0  0
 11 12  1  0  0  0  0
 11 22  1  0  0  0  0
 12 13  2  0  0  0  0
 12 23  1  0  0  0  0
 13 14  1  0  0  0  0
 13 24  1  0  0  0  0
 14 15  2  0  0  0  0
 14 25  1  0  0  0  0
 15 26  1  0  0  0  0
 17 27  1  0  0  0  0
 17 28  1  0  0  0  0
 17 29  1  0  0  0  0
M  END
$$$$
CINVIE
     RDKit          3D
CINVIE
 32 33  0  0  0  0  0  0  0  0999 V2000
  -10.2280   -6.5915   15.6371 O   0  0  0  0  0  0  0  0  0  0  0  0
   -9.5030   -7.0411   13.0602 O   0  0  0  0  0  0  0  0  0  0  0  0
  -11.8159   -4.7066   13.1233 O   0  5  0  0  0  0  0  0  0  0  0  0
  -11.1636   -5.1288   11.0668 O   0  0  0  0  0  0  0  0  0  0  0  0
   -9.9450   -2.2226   11.1893 O   0  5  0  0  0  0  0  0  0  0  0  0
  -11.0002   -1.5051   12.9793 O   0  0  0  0  0  0  0  0  0  0  0  0
  -11.3130   -3.2774   17.1165 O   0  5  0  0  0  0  0  0  0  0  0  0
   -9.6011   -4.5305   17.7086 O   0  0  0  0  0  0  0  0  0  0  0  0
  -10.9527   -4.8530   12.2508 N   0  3  0  0  0  0  0  0  0  0  0  0
  -10.1787   -2.2285   12.4048 N   0  3  0  0  0  0  0  0  0  0  0  0
  -10.3523   -4.0163   16.8722 N   0  3  0  0  0  0  0  0  0  0  0  0
   -9.8517   -5.6073   15.0058 C   0  0  0  0  0  0  0  0  0  0  0  0
   -9.1520   -5.7826   13.6462 C   0  0  0  0  0  0  0  0  0  0  0  0
   -9.5064   -4.6417   12.6683 C   0  0  0  0  0  0  0  0  0  0  0  0
   -9.3255   -3.2154   13.2675 C   0  0  0  0  0  0  0  0  0  0  0  0
   -9.7764   -3.1393   14.7301 C   0  0  0  0  0  0  0  0  0  0  0  0
  -10.0112   -4.2227   15.4906 C   0  0  0  0  0  0  0  0  0  0  0  0
   -7.8631   -2.7356   13.0740 C   0  0  0  0  0  0  0  0  0  0  0  0
   -7.4292   -1.3511   13.5217 C   0  0  0  0  0  0  0  0  0  0  0  0
   -6.8548   -2.5602   14.1958 C   0  0  0  0  0  0  0  0  0  0  0  0
   -7.6456   -5.8907   13.9144 C   0  0  0  0  0  0  0  0  0  0  0  0
   -9.6480   -7.6805   13.7918 H   0  0  0  0  0  0  0  0  0  0  0  0
   -8.9349   -4.7614   11.7372 H   0  0  0  0  0  0  0  0  0  0  0  0
   -9.8911   -2.1430   15.1622 H   0  0  0  0  0  0  0  0  0  0  0  0
   -7.4695   -3.0352   12.1024 H   0  0  0  0  0  0  0  0  0  0  0  0
   -8.1049   -0.7233   14.0934 H   0  0  0  0  0  0  0  0  0  0  0  0
   -6.7816   -0.7828   12.8593 H   0  0  0  0  0  0  0  0  0  0  0  0
   -5.8150   -2.7999   13.9885 H   0  0  0  0  0  0  0  0  0  0  0  0
   -7.1242   -2.7182   15.2339 H   0  0  0  0  0  0  0  0  0  0  0  0
   -7.4065   -6.8500   14.3907 H   0  0  0  0  0  0  0  0  0  0  0  0
   -7.2749   -5.1110   14.5812 H   0  0  0  0  0  0  0  0  0  0  0  0
   -7.0765   -5.8612   12.9787 H   0  0  0  0  0  0  0  0  0  0  0  0
  1 12  2  0  0  0  0
  2 13  1  0  0  0  0
  2 22  1  0  0  0  0
  3  9  1  0  0  0  0
  4  9  2  0  0  0  0
  5 10  1  0  0  0  0
  6 10  2  0  0  0  0
  7 11  1  0  0  0  0
  8 11  2  0  0  0  0
  9 14  1  0  0  0  0
 10 15  1  0  0  0  0
 11 17  1  0  0  0  0
 12 13  1  0  0  0  0
 12 17  1  0  0  0  0
 13 14  1  0  0  0  0
 13 21  1  0  0  0  0
 14 15  1  0  0  0  0
 14 23  1  0  0  0  0
 15 16  1  0  0  0  0
 15 18  1  0  0  0  0
 16 17  2  0  0  0  0
 16 24  1  0  0  0  0
 18 19  1  0  0  0  0
 18 20  1  0  0  0  0
 18 25  1  0  0  0  0
 19 20  1  0  0  0  0
 19 26  1  0  0  0  0
 19 27  1  0  0  0  0
 20 28  1  0  0  0  0
 20 29  1  0  0  0  0
 21 30  1  0  0  0  0
 21 31  1  0  0  0  0
 21 32  1  0  0  0  0
M  CHG  1   3  -1
M  CHG  1   5  -1
M  CHG  1   7  -1
M  CHG  1   9   1
M  CHG  1  10   1
M  CHG  1  11   1
M  END
$$$$
CIPVOM
     RDKit          3D
CIPVOM
 26 27  0  0  0  0  0  0  0  0999 V2000
   -9.0801   -5.1422   14.1026 N   0  0  0  0  0  0  0  0  0  0  0  0
   -8.7295   -6.3096   14.4885 N   0  0  0  0  0  0  0  0  0  0  0  0
   -7.9438   -6.1873   15.6475 N   0  0  0  0  0  0  0  0  0  0  0  0
   -7.7532   -4.8728   15.8246 N   0  0  0  0  0  0  0  0  0  0  0  0
   -7.0931   -4.1209   16.6916 N   0  0  0  0  0  0  0  0  0  0  0  0
   -7.4174   -2.8779   16.2752 C   0  0  0  0  0  0  0  0  0  0  0  0
   -8.2969   -2.8941   15.1326 C   0  0  0  0  0  0  0  0  0  0  0  0
   -8.4725   -4.2347   14.8979 C   0  0  0  0  0  0  0  0  0  0  0  0
   -6.8863   -7.1483   15.8186 C   0  0  0  0  0  0  0  0  0  0  0  0
   -6.8772   -1.6902   16.9870 C   0  0  0  0  0  0  0  0  0  0  0  0
   -8.6345   -0.6122   14.7037 O   0  0  0  0  0  0  0  0  0  0  0  0
   -8.8596   -1.7795   14.4084 C   0  0  0  0  0  0  0  0  0  0  0  0
   -9.6565   -2.1682   13.3732 O   0  0  0  0  0  0  0  0  0  0  0  0
  -10.2359   -1.0900   12.6304 C   0  0  0  0  0  0  0  0  0  0  0  0
  -11.0880   -1.6823   11.5250 C   0  0  0  0  0  0  0  0  0  0  0  0
   -6.1177   -6.9909   15.0562 H   0  0  0  0  0  0  0  0  0  0  0  0
   -7.3005   -8.1561   15.7242 H   0  0  0  0  0  0  0  0  0  0  0  0
   -6.4506   -7.0353   16.8154 H   0  0  0  0  0  0  0  0  0  0  0  0
   -6.2840   -1.0736   16.3045 H   0  0  0  0  0  0  0  0  0  0  0  0
   -7.6937   -1.0817   17.3881 H   0  0  0  0  0  0  0  0  0  0  0  0
   -6.2330   -1.9823   17.8229 H   0  0  0  0  0  0  0  0  0  0  0  0
  -10.8603   -0.4787   13.2915 H   0  0  0  0  0  0  0  0  0  0  0  0
   -9.4426   -0.4721   12.1952 H   0  0  0  0  0  0  0  0  0  0  0  0
  -11.8733   -2.3204   11.9436 H   0  0  0  0  0  0  0  0  0  0  0  0
  -11.5542   -0.8944   10.9269 H   0  0  0  0  0  0  0  0  0  0  0  0
  -10.4816   -2.3139   10.8674 H   0  0  0  0  0  0  0  0  0  0  0  0
  1  8  1  0  0  0  0
  1  2  2  0  0  0  0
  2  3  1  0  0  0  0
  3  9  1  0  0  0  0
  3  4  1  0  0  0  0
  4  8  1  0  0  0  0
  4  5  1  0  0  0  0
  5  6  2  0  0  0  0
  6 10  1  0  0  0  0
  6  7  1  0  0  0  0
  7 12  1  0  0  0  0
  7  8  2  0  0  0  0
  9 18  1  0  0  0  0
  9 17  1  0  0  0  0
  9 16  1  0  0  0  0
 10 21  1  0  0  0  0
 10 20  1  0  0  0  0
 10 19  1  0  0  0  0
 11 12  2  0  0  0  0
 12 13  1  0  0  0  0
 13 14  1  0  0  0  0
 14 23  1  0  0  0  0
 14 22  1  0  0  0  0
 14 15  1  0  0  0  0
 15 26  1  0  0  0  0
 15 25  1  0  0  0  0
 15 24  1  0  0  0  0
M  END
$$$$
CIPYAB10
     RDKit          3D
CIPYAB10
 18 18  0  0  0  0  0  0  0  0999 V2000
   -9.2079   -4.7721   14.2088 C   0  0  0  0  0  0  0  0  0  0  0  0
   -7.9411   -4.2519   14.4947 C   0  0  0  0  0  0  0  0  0  0  0  0
   -9.0326   -3.3905   14.3408 C   0  0  0  0  0  0  0  0  0  0  0  0
   -9.9945   -5.8094   13.9809 C   0  0  0  0  0  0  0  0  0  0  0  0
   -6.6548   -4.4381   14.7346 C   0  0  0  0  0  0  0  0  0  0  0  0
   -9.5323   -2.1670   14.3289 C   0  0  0  0  0  0  0  0  0  0  0  0
  -11.3775   -5.6241   13.7220 C   0  0  0  0  0  0  0  0  0  0  0  0
   -9.4712   -7.1286   13.9907 C   0  0  0  0  0  0  0  0  0  0  0  0
   -6.1050   -5.7463   14.7504 C   0  0  0  0  0  0  0  0  0  0  0  0
   -5.7988   -3.3333   14.9809 C   0  0  0  0  0  0  0  0  0  0  0  0
   -8.6991   -1.0441   14.5720 C   0  0  0  0  0  0  0  0  0  0  0  0
  -10.9116   -1.9526   14.0727 C   0  0  0  0  0  0  0  0  0  0  0  0
  -12.5051   -5.4598   13.5117 N   0  0  0  0  0  0  0  0  0  0  0  0
   -9.0322   -8.2009   14.0014 N   0  0  0  0  0  0  0  0  0  0  0  0
   -5.6678   -6.8194   14.7606 N   0  0  0  0  0  0  0  0  0  0  0  0
   -5.1099   -2.4231   15.1806 N   0  0  0  0  0  0  0  0  0  0  0  0
   -8.0086   -0.1353   14.7720 N   0  0  0  0  0  0  0  0  0  0  0  0
  -12.0395   -1.7904   13.8623 N   0  0  0  0  0  0  0  0  0  0  0  0
  1  2  1  0  0  0  0
  1  3  1  0  0  0  0
  1  4  2  0  0  0  0
  2  3  1  0  0  0  0
  2  5  2  0  0  0  0
  3  6  2  0  0  0  0
  4  7  1  0  0  0  0
  4  8  1  0  0  0  0
  5  9  1  0  0  0  0
  5 10  1  0  0  0  0
  6 11  1  0  0  0  0
  6 12  1  0  0  0  0
  7 13  3  0  0  0  0
  8 14  3  0  0  0  0
  9 15  3  0  0  0  0
 10 16  3  0  0  0  0
 11 17  3  0  0  0  0
 12 18  3  0  0  0  0
M  END
$$$$
CISMOG
     RDKit          3D
CISMOG
 14 16  0  0  0  0  0  0  0  0999 V2000
  -11.8195   -5.9166   13.6410 S   0  0  0  0  0  0  0  0  0  0  0  0
  -10.3015   -6.5187   14.0102 N   0  0  0  0  0  0  0  0  0  0  0  0
  -11.5248   -4.2682   13.7127 N   0  0  0  0  0  0  0  0  0  0  0  0
   -9.5850   -5.4174   14.1845 C   0  0  0  0  0  0  0  0  0  0  0  0
  -10.2243   -4.1149   14.0290 C   0  0  0  0  0  0  0  0  0  0  0  0
   -9.5668   -2.8648   14.1890 C   0  0  0  0  0  0  0  0  0  0  0  0
  -10.1129   -1.9359   14.0562 H   0  0  0  0  0  0  0  0  0  0  0  0
   -8.1829   -5.4174   14.5256 C   0  0  0  0  0  0  0  0  0  0  0  0
   -8.2011   -2.8648   14.5212 C   0  0  0  0  0  0  0  0  0  0  0  0
   -7.4664   -6.5187   14.6998 N   0  0  0  0  0  0  0  0  0  0  0  0
   -7.5436   -4.1149   14.6811 C   0  0  0  0  0  0  0  0  0  0  0  0
   -7.6550   -1.9359   14.6540 H   0  0  0  0  0  0  0  0  0  0  0  0
   -5.9484   -5.9166   15.0691 S   0  0  0  0  0  0  0  0  0  0  0  0
   -6.2431   -4.2682   14.9974 N   0  0  0  0  0  0  0  0  0  0  0  0
  1  2  1  0  0  0  0
  1  3  1  0  0  0  0
  2  4  2  0  0  0  0
  3  5  2  0  0  0  0
  4  5  1  0  0  0  0
  4  8  1  0  0  0  0
  5  6  1  0  0  0  0
  6  7  1  0  0  0  0
  6  9  2  0  0  0  0
  8 10  2  0  0  0  0
  8 11  1  0  0  0  0
  9 11  1  0  0  0  0
  9 12  1  0  0  0  0
 10 13  1  0  0  0  0
 11 14  2  0  0  0  0
 13 14  1  0  0  0  0
M  END
$$$$
CISPOJ
     RDKit          3D
CISPOJ
 24 26  0  0  0  0  0  0  0  0999 V2000
   -8.7944   -3.2646   14.0049 C   0  0  0  0  0  0  0  0  0  0  0  0
   -8.9611   -4.6413   14.2615 C   0  0  0  0  0  0  0  0  0  0  0  0
   -8.3474   -5.6261   13.4809 C   0  0  0  0  0  0  0  0  0  0  0  0
   -7.5353   -5.2114   12.4026 C   0  0  0  0  0  0  0  0  0  0  0  0
   -7.3433   -3.8497   12.1202 C   0  0  0  0  0  0  0  0  0  0  0  0
   -7.9750   -2.8937   12.9218 C   0  0  0  0  0  0  0  0  0  0  0  0
   -8.7596   -6.8436   14.0711 C   0  0  0  0  0  0  0  0  0  0  0  0
  -10.4757   -4.8461   16.2471 C   0  0  0  0  0  0  0  0  0  0  0  0
  -10.7343   -3.5916   16.5349 N   0  0  0  0  0  0  0  0  0  0  0  0
  -11.5707   -3.6376   17.6289 N   0  0  0  0  0  0  0  0  0  0  0  0
  -11.8135   -4.8919   17.9953 N   0  0  0  0  0  0  0  0  0  0  0  0
  -11.1266   -5.6494   17.1281 N   0  0  0  0  0  0  0  0  0  0  0  0
   -9.6822   -5.3231   15.2287 N   0  0  0  0  0  0  0  0  0  0  0  0
   -9.5596   -6.6687   15.1242 N   0  0  0  0  0  0  0  0  0  0  0  0
   -6.8766   -6.2206   11.5801 N   0  3  0  0  0  0  0  0  0  0  0  0
   -7.7807   -1.4648   12.6259 N   0  3  0  0  0  0  0  0  0  0  0  0
   -7.4040   -7.3371   11.5005 O   0  5  0  0  0  0  0  0  0  0  0  0
   -5.8307   -5.8878   11.0086 O   0  0  0  0  0  0  0  0  0  0  0  0
   -7.1802   -1.1749   11.5826 O   0  5  0  0  0  0  0  0  0  0  0  0
   -8.2290   -0.6437   13.4358 O   0  0  0  0  0  0  0  0  0  0  0  0
   -9.2862   -2.5192   14.6289 H   0  0  0  0  0  0  0  0  0  0  0  0
   -6.7101   -3.5479   11.2860 H   0  0  0  0  0  0  0  0  0  0  0  0
   -8.5084   -7.8568   13.7756 H   0  0  0  0  0  0  0  0  0  0  0  0
  -11.1426   -6.6613   17.1879 H   0  0  0  0  0  0  0  0  0  0  0  0
  1  2  2  0  0  0  0
  1  6  1  0  0  0  0
  1 21  1  0  0  0  0
  2  3  1  0  0  0  0
  2 13  1  0  0  0  0
  3  4  2  0  0  0  0
  3  7  1  0  0  0  0
  4  5  1  0  0  0  0
  4 15  1  0  0  0  0
  5  6  2  0  0  0  0
  5 22  1  0  0  0  0
  6 16  1  0  0  0  0
  7 14  2  0  0  0  0
  7 23  1  0  0  0  0
  8  9  2  0  0  0  0
  8 12  1  0  0  0  0
  8 13  1  0  0  0  0
  9 10  1  0  0  0  0
 10 11  2  0  0  0  0
 11 12  1  0  0  0  0
 12 24  1  0  0  0  0
 13 14  1  0  0  0  0
 15 17  1  0  0  0  0
 15 18  2  0  0  0  0
 16 19  1  0  0  0  0
 16 20  2  0  0  0  0
M  CHG  1  15   1
M  CHG  1  16   1
M  CHG  1  17  -1
M  CHG  1  19  -1
M  END
$$$$
CITDIS
     RDKit          3D
CITDIS
 18 18  0  0  0  0  0  0  0  0999 V2000
   -9.0591   -4.5119   14.3631 C   0  0  0  0  0  0  0  0  0  0  0  0
   -7.7366   -4.0472   14.3008 C   0  0  0  0  0  0  0  0  0  0  0  0
   -7.1760   -2.9049   15.4779 Cl  0  0  0  0  0  0  0  0  0  0  0  0
   -6.8938   -4.5295   13.2909 C   0  0  0  0  0  0  0  0  0  0  0  0
   -5.2517   -4.0145   13.1266 Cl  0  0  0  0  0  0  0  0  0  0  0  0
   -7.3676   -5.4714   12.3691 C   0  0  0  0  0  0  0  0  0  0  0  0
   -6.7149   -5.8465   11.5831 H   0  0  0  0  0  0  0  0  0  0  0  0
   -8.6797   -5.9437   12.4533 C   0  0  0  0  0  0  0  0  0  0  0  0
   -9.0329   -6.6812   11.7359 H   0  0  0  0  0  0  0  0  0  0  0  0
   -9.5258   -5.4691   13.4544 C   0  0  0  0  0  0  0  0  0  0  0  0
  -11.1312   -6.0931   13.5469 Cl  0  0  0  0  0  0  0  0  0  0  0  0
   -9.9123   -4.0498   15.3736 O   0  0  0  0  0  0  0  0  0  0  0  0
  -10.6245   -2.9285   14.9658 C   0  0  0  0  0  0  0  0  0  0  0  0
  -10.5518   -2.3783   13.8750 O   0  0  0  0  0  0  0  0  0  0  0  0
  -11.5151   -2.4824   16.0859 C   0  0  0  0  0  0  0  0  0  0  0  0
  -10.9104   -2.2167   16.9565 H   0  0  0  0  0  0  0  0  0  0  0  0
  -12.0787   -1.5998   15.7703 H   0  0  0  0  0  0  0  0  0  0  0  0
  -12.2228   -3.2769   16.3352 H   0  0  0  0  0  0  0  0  0  0  0  0
  1  2  2  0  0  0  0
  1 10  1  0  0  0  0
  1 12  1  0  0  0  0
  2  3  1  0  0  0  0
  2  4  1  0  0  0  0
  4  5  1  0  0  0  0
  4  6  2  0  0  0  0
  6  7  1  0  0  0  0
  6  8  1  0  0  0  0
  8  9  1  0  0  0  0
  8 10  2  0  0  0  0
 10 11  1  0  0  0  0
 12 13  1  0  0  0  0
 13 14  2  0  0  0  0
 13 15  1  0  0  0  0
 15 16  1  0  0  0  0
 15 17  1  0  0  0  0
 15 18  1  0  0  0  0
M  END
$$$$
CITNOI10
     RDKit          3D
CITNOI10
 28 28  0  0  0  0  0  0  0  0999 V2000
   -8.2664   -2.2342   13.2171 S   0  0  0  0  0  0  0  0  0  0  0  0
   -5.8086   -1.8717   14.0312 O   0  0  0  0  0  0  0  0  0  0  0  0
   -7.8200   -5.1637   15.8576 O   0  0  0  0  0  0  0  0  0  0  0  0
   -7.4655   -5.1229   13.5956 N   0  0  0  0  0  0  0  0  0  0  0  0
   -8.8481   -1.5703   15.8351 C   0  0  0  0  0  0  0  0  0  0  0  0
   -8.6035   -0.9585   14.4662 C   0  0  0  0  0  0  0  0  0  0  0  0
   -6.6515   -2.7192   13.7534 C   0  0  0  0  0  0  0  0  0  0  0  0
   -6.3324   -4.2161   13.7122 C   0  0  0  0  0  0  0  0  0  0  0  0
   -8.1623   -5.4942   14.7283 C   0  0  0  0  0  0  0  0  0  0  0  0
   -9.4112   -6.2749   14.5123 C   0  0  0  0  0  0  0  0  0  0  0  0
   -9.5903   -7.0923   13.3886 C   0  0  0  0  0  0  0  0  0  0  0  0
  -10.7809   -7.8050   13.2270 C   0  0  0  0  0  0  0  0  0  0  0  0
  -11.7894   -7.7096   14.1861 C   0  0  0  0  0  0  0  0  0  0  0  0
  -11.6092   -6.9090   15.3134 C   0  0  0  0  0  0  0  0  0  0  0  0
  -10.4209   -6.1959   15.4795 C   0  0  0  0  0  0  0  0  0  0  0  0
   -7.9600   -5.1329   12.7126 H   0  0  0  0  0  0  0  0  0  0  0  0
   -9.6826   -2.2795   15.8151 H   0  0  0  0  0  0  0  0  0  0  0  0
   -7.9611   -2.0876   16.2147 H   0  0  0  0  0  0  0  0  0  0  0  0
   -9.1007   -0.7830   16.5532 H   0  0  0  0  0  0  0  0  0  0  0  0
   -7.7825   -0.2359   14.5049 H   0  0  0  0  0  0  0  0  0  0  0  0
   -9.4991   -0.4139   14.1498 H   0  0  0  0  0  0  0  0  0  0  0  0
   -5.7637   -4.4655   14.6143 H   0  0  0  0  0  0  0  0  0  0  0  0
   -5.7003   -4.3935   12.8361 H   0  0  0  0  0  0  0  0  0  0  0  0
   -8.8063   -7.2072   12.6458 H   0  0  0  0  0  0  0  0  0  0  0  0
  -10.9196   -8.4433   12.3576 H   0  0  0  0  0  0  0  0  0  0  0  0
  -12.7142   -8.2677   14.0598 H   0  0  0  0  0  0  0  0  0  0  0  0
  -12.3915   -6.8422   16.0655 H   0  0  0  0  0  0  0  0  0  0  0  0
  -10.2840   -5.5765   16.3638 H   0  0  0  0  0  0  0  0  0  0  0  0
  1  6  1  0  0  0  0
  1  7  1  0  0  0  0
  2  7  2  0  0  0  0
  3  9  2  0  0  0  0
  4  8  1  0  0  0  0
  4  9  1  0  0  0  0
  4 16  1  0  0  0  0
  5  6  1  0  0  0  0
  5 17  1  0  0  0  0
  5 18  1  0  0  0  0
  5 19  1  0  0  0  0
  6 20  1  0  0  0  0
  6 21  1  0  0  0  0
  7  8  1  0  0  0  0
  8 22  1  0  0  0  0
  8 23  1  0  0  0  0
  9 10  1  0  0  0  0
 10 11  2  0  0  0  0
 10 15  1  0  0  0  0
 11 12  1  0  0  0  0
 11 24  1  0  0  0  0
 12 13  2  0  0  0  0
 12 25  1  0  0  0  0
 13 14  1  0  0  0  0
 13 26  1  0  0  0  0
 14 15  2  0  0  0  0
 14 27  1  0  0  0  0
 15 28  1  0  0  0  0
M  END
$$$$
CITPEA10
     RDKit          3D
CITPEA10
 31 31  0  0  0  0  0  0  0  0999 V2000
  -10.2448   -4.4527   12.0903 S   0  0  0  0  0  0  0  0  0  0  0  0
   -8.9033   -7.0775   11.3503 S   0  0  0  0  0  0  0  0  0  0  0  0
   -6.9226   -5.5294   14.9088 O   0  0  0  0  0  0  0  0  0  0  0  0
   -9.1866   -5.2068   14.8579 N   0  0  0  0  0  0  0  0  0  0  0  0
   -7.7434   -3.2566   11.9057 C   0  0  0  0  0  0  0  0  0  0  0  0
   -8.9611   -3.6439   11.0863 C   0  0  0  0  0  0  0  0  0  0  0  0
   -9.4614   -5.9907   12.5090 C   0  0  0  0  0  0  0  0  0  0  0  0
   -9.4588   -6.3646   14.0077 C   0  0  0  0  0  0  0  0  0  0  0  0
  -10.7952   -6.9924   14.4033 C   0  0  0  0  0  0  0  0  0  0  0  0
   -7.9008   -4.8520   15.2023 C   0  0  0  0  0  0  0  0  0  0  0  0
   -7.7330   -3.5890   15.9745 C   0  0  0  0  0  0  0  0  0  0  0  0
   -8.6287   -2.5164   15.8709 C   0  0  0  0  0  0  0  0  0  0  0  0
   -8.4159   -1.3535   16.6164 C   0  0  0  0  0  0  0  0  0  0  0  0
   -7.3094   -1.2538   17.4593 C   0  0  0  0  0  0  0  0  0  0  0  0
   -6.4066   -2.3115   17.5544 C   0  0  0  0  0  0  0  0  0  0  0  0
   -6.6145   -3.4743   16.8107 C   0  0  0  0  0  0  0  0  0  0  0  0
   -9.9556   -4.5824   15.0552 H   0  0  0  0  0  0  0  0  0  0  0  0
   -8.0120   -2.5938   12.7342 H   0  0  0  0  0  0  0  0  0  0  0  0
   -7.2267   -4.1327   12.3083 H   0  0  0  0  0  0  0  0  0  0  0  0
   -7.0283   -2.7190   11.2739 H   0  0  0  0  0  0  0  0  0  0  0  0
   -8.6745   -4.2736   10.2394 H   0  0  0  0  0  0  0  0  0  0  0  0
   -9.4072   -2.7366   10.6654 H   0  0  0  0  0  0  0  0  0  0  0  0
   -8.6681   -7.1045   14.1849 H   0  0  0  0  0  0  0  0  0  0  0  0
  -11.0155   -7.8753   13.7944 H   0  0  0  0  0  0  0  0  0  0  0  0
  -11.6250   -6.2877   14.2793 H   0  0  0  0  0  0  0  0  0  0  0  0
  -10.7802   -7.2998   15.4547 H   0  0  0  0  0  0  0  0  0  0  0  0
   -9.4785   -2.5483   15.1968 H   0  0  0  0  0  0  0  0  0  0  0  0
   -9.1087   -0.5193   16.5329 H   0  0  0  0  0  0  0  0  0  0  0  0
   -7.1449   -0.3468   18.0363 H   0  0  0  0  0  0  0  0  0  0  0  0
   -5.5384   -2.2313   18.2040 H   0  0  0  0  0  0  0  0  0  0  0  0
   -5.9024   -4.2942   16.8859 H   0  0  0  0  0  0  0  0  0  0  0  0
  1  6  1  0  0  0  0
  1  7  1  0  0  0  0
  2  7  2  0  0  0  0
  3 10  2  0  0  0  0
  4  8  1  0  0  0  0
  4 10  1  0  0  0  0
  4 17  1  0  0  0  0
  5  6  1  0  0  0  0
  5 18  1  0  0  0  0
  5 19  1  0  0  0  0
  5 20  1  0  0  0  0
  6 21  1  0  0  0  0
  6 22  1  0  0  0  0
  7  8  1  0  0  0  0
  8  9  1  0  0  0  0
  8 23  1  0  0  0  0
  9 24  1  0  0  0  0
  9 25  1  0  0  0  0
  9 26  1  0  0  0  0
 10 11  1  0  0  0  0
 11 12  2  0  0  0  0
 11 16  1  0  0  0  0
 12 13  1  0  0  0  0
 12 27  1  0  0  0  0
 13 14  2  0  0  0  0
 13 28  1  0  0  0  0
 14 15  1  0  0  0  0
 14 29  1  0  0  0  0
 15 16  2  0  0  0  0
 15 30  1  0  0  0  0
 16 31  1  0  0  0  0
M  END
$$$$
CITSED10
     RDKit          3D
CITSED10
  9  8  0  0  0  0  0  0  0  0999 V2000
   -8.5812   -5.3902   15.2107 N   0  0  0  0  0  0  0  0  0  0  0  0
   -9.1947   -4.9659   14.1285 C   0  0  0  0  0  0  0  0  0  0  0  0
   -9.2732   -3.7019   13.7582 N   0  3  0  0  0  0  0  0  0  0  0  0
   -8.6561   -2.7703   14.5864 O   0  0  0  0  0  0  0  0  0  0  0  0
   -8.8162   -1.9036   14.1591 H   0  0  0  0  0  0  0  0  0  0  0  0
   -9.7550   -3.3958   12.9135 H   0  0  0  0  0  0  0  0  0  0  0  0
   -9.6703   -5.7029   13.4938 H   0  0  0  0  0  0  0  0  0  0  0  0
   -8.1274   -4.7207   15.8227 H   0  0  0  0  0  0  0  0  0  0  0  0
   -8.5464   -6.3735   15.4559 H   0  0  0  0  0  0  0  0  0  0  0  0
  1  9  1  0  0  0  0
  1  8  1  0  0  0  0
  1  2  1  0  0  0  0
  2  7  1  0  0  0  0
  2  3  2  0  0  0  0
  3  6  1  0  0  0  0
  3  4  1  0  0  0  0
  4  5  1  0  0  0  0
M  CHG  1   3   1
M  END
$$$$
CIVCEP02
     RDKit          3D
CIVCEP02
 36 39  0  0  0  0  0  0  0  0999 V2000
   -9.7018   -3.4307   11.7838 O   0  0  0  0  0  0  0  0  0  0  0  0
   -6.1600   -4.6461   13.2663 O   0  0  0  0  0  0  0  0  0  0  0  0
   -8.8326   -5.2705   12.8144 N   0  0  0  0  0  0  0  0  0  0  0  0
   -9.6572   -4.1682   12.7724 C   0  0  0  0  0  0  0  0  0  0  0  0
   -7.9180   -5.4953   11.7013 C   0  0  0  0  0  0  0  0  0  0  0  0
   -6.5496   -4.9085   11.9116 C   0  0  0  0  0  0  0  0  0  0  0  0
   -6.3202   -3.5029   12.4121 C   0  0  0  0  0  0  0  0  0  0  0  0
   -7.8114   -6.5739   11.5363 H   0  0  0  0  0  0  0  0  0  0  0  0
   -8.3374   -5.0834   10.7766 H   0  0  0  0  0  0  0  0  0  0  0  0
   -5.8127   -5.3337   11.2421 H   0  0  0  0  0  0  0  0  0  0  0  0
   -5.4209   -2.9863   12.0994 H   0  0  0  0  0  0  0  0  0  0  0  0
   -7.1621   -2.8485   12.5976 H   0  0  0  0  0  0  0  0  0  0  0  0
  -10.4464   -3.9512   13.8810 N   0  0  0  0  0  0  0  0  0  0  0  0
   -8.8136   -6.1684   13.8595 C   0  0  0  0  0  0  0  0  0  0  0  0
  -10.4869   -4.8000   14.9648 C   0  0  0  0  0  0  0  0  0  0  0  0
  -11.2708   -2.7488   13.9103 C   0  0  0  0  0  0  0  0  0  0  0  0
   -8.1201   -7.1890   13.8319 O   0  0  0  0  0  0  0  0  0  0  0  0
   -9.6324   -5.8804   14.9289 N   0  0  0  0  0  0  0  0  0  0  0  0
  -11.2651   -4.6131   15.9044 O   0  0  0  0  0  0  0  0  0  0  0  0
  -10.5557   -1.5348   14.4354 C   0  0  0  0  0  0  0  0  0  0  0  0
  -11.6249   -2.5313   12.8958 H   0  0  0  0  0  0  0  0  0  0  0  0
  -12.1666   -2.9180   14.5183 H   0  0  0  0  0  0  0  0  0  0  0  0
   -9.5849   -6.7554   16.0943 C   0  0  0  0  0  0  0  0  0  0  0  0
   -9.1228   -1.5580   14.3888 O   0  0  0  0  0  0  0  0  0  0  0  0
   -9.7219   -1.5456   15.6939 C   0  0  0  0  0  0  0  0  0  0  0  0
  -11.0599   -0.6142   14.1704 H   0  0  0  0  0  0  0  0  0  0  0  0
   -8.6295   -6.2955   17.1605 C   0  0  0  0  0  0  0  0  0  0  0  0
  -10.5873   -6.8243   16.5328 H   0  0  0  0  0  0  0  0  0  0  0  0
   -9.3109   -7.7729   15.7936 H   0  0  0  0  0  0  0  0  0  0  0  0
   -9.6449   -0.6298   16.2672 H   0  0  0  0  0  0  0  0  0  0  0  0
   -9.6508   -2.4459   16.2903 H   0  0  0  0  0  0  0  0  0  0  0  0
   -8.2661   -4.9086   17.1483 O   0  0  0  0  0  0  0  0  0  0  0  0
   -7.2172   -5.8488   16.8690 C   0  0  0  0  0  0  0  0  0  0  0  0
   -8.8250   -6.7633   18.1170 H   0  0  0  0  0  0  0  0  0  0  0  0
   -6.4640   -5.9945   17.6337 H   0  0  0  0  0  0  0  0  0  0  0  0
   -6.8325   -5.8901   15.8583 H   0  0  0  0  0  0  0  0  0  0  0  0
  1  4  2  0  0  0  0
  2  6  1  0  0  0  0
  2  7  1  0  0  0  0
  3  4  1  0  0  0  0
  3  5  1  0  0  0  0
  3 14  1  0  0  0  0
  4 13  1  0  0  0  0
  5  6  1  0  0  0  0
  5  8  1  0  0  0  0
  5  9  1  0  0  0  0
  6  7  1  0  0  0  0
  6 10  1  0  0  0  0
  7 11  1  0  0  0  0
  7 12  1  0  0  0  0
 13 15  1  0  0  0  0
 13 16  1  0  0  0  0
 14 17  2  0  0  0  0
 14 18  1  0  0  0  0
 15 18  1  0  0  0  0
 15 19  2  0  0  0  0
 16 20  1  0  0  0  0
 16 21  1  0  0  0  0
 16 22  1  0  0  0  0
 18 23  1  0  0  0  0
 20 24  1  0  0  0  0
 20 25  1  0  0  0  0
 20 26  1  0  0  0  0
 23 27  1  0  0  0  0
 23 28  1  0  0  0  0
 23 29  1  0  0  0  0
 24 25  1  0  0  0  0
 25 30  1  0  0  0  0
 25 31  1  0  0  0  0
 27 32  1  0  0  0  0
 27 33  1  0  0  0  0
 27 34  1  0  0  0  0
 32 33  1  0  0  0  0
 33 35  1  0  0  0  0
 33 36  1  0  0  0  0
M  END
$$$$
CIVLAU02
     RDKit          3D
CIVLAU02
 31 33  0  0  0  0  0  0  0  0999 V2000
   -9.0598   -3.5751   15.3909 C   0  0  0  0  0  0  0  0  0  0  0  0
   -7.5593   -3.1794   15.0766 C   0  0  0  0  0  0  0  0  0  0  0  0
   -7.6129   -4.7317   14.7724 C   0  0  0  0  0  0  0  0  0  0  0  0
   -8.4072   -4.8073   16.1399 C   0  0  0  0  0  0  0  0  0  0  0  0
   -9.0008   -4.4547   14.0905 C   0  0  0  0  0  0  0  0  0  0  0  0
   -9.0075   -3.7695   12.8179 O   0  0  0  0  0  0  0  0  0  0  0  0
   -9.7037   -4.6036   11.8853 C   0  0  0  0  0  0  0  0  0  0  0  0
  -10.6648   -5.3789   12.7653 C   0  0  0  0  0  0  0  0  0  0  0  0
   -9.9236   -5.5613   13.9767 O   0  0  0  0  0  0  0  0  0  0  0  0
   -7.2004   -2.1757   13.9645 C   0  0  0  0  0  0  0  0  0  0  0  0
   -6.2345   -2.2799   13.2097 O   0  0  0  0  0  0  0  0  0  0  0  0
   -8.0687   -1.1200   13.9414 O   0  0  0  0  0  0  0  0  0  0  0  0
   -7.8067   -0.1726   12.9061 C   0  0  0  0  0  0  0  0  0  0  0  0
   -9.2587   -6.0343   16.5173 C   0  0  0  0  0  0  0  0  0  0  0  0
  -10.3454   -5.9849   17.0919 O   0  0  0  0  0  0  0  0  0  0  0  0
   -8.6376   -7.2022   16.1716 O   0  0  0  0  0  0  0  0  0  0  0  0
   -9.3968   -8.3749   16.4654 C   0  0  0  0  0  0  0  0  0  0  0  0
   -9.8500   -2.9324   15.7472 H   0  0  0  0  0  0  0  0  0  0  0  0
   -6.9642   -2.9139   15.9650 H   0  0  0  0  0  0  0  0  0  0  0  0
   -6.8036   -5.3658   14.4445 H   0  0  0  0  0  0  0  0  0  0  0  0
   -7.8127   -4.5334   17.0261 H   0  0  0  0  0  0  0  0  0  0  0  0
   -8.9707   -5.2633   11.4102 H   0  0  0  0  0  0  0  0  0  0  0  0
  -10.2098   -4.0020   11.1267 H   0  0  0  0  0  0  0  0  0  0  0  0
  -10.9544   -6.3413   12.3370 H   0  0  0  0  0  0  0  0  0  0  0  0
  -11.5580   -4.7918   13.0014 H   0  0  0  0  0  0  0  0  0  0  0  0
   -7.8632   -0.6510   11.9232 H   0  0  0  0  0  0  0  0  0  0  0  0
   -8.5745    0.6044   12.9562 H   0  0  0  0  0  0  0  0  0  0  0  0
   -6.8293    0.2966   13.0554 H   0  0  0  0  0  0  0  0  0  0  0  0
   -8.8277   -9.2420   16.1189 H   0  0  0  0  0  0  0  0  0  0  0  0
   -9.5506   -8.4706   17.5447 H   0  0  0  0  0  0  0  0  0  0  0  0
  -10.3545   -8.3564   15.9356 H   0  0  0  0  0  0  0  0  0  0  0  0
  1  2  1  0  0  0  0
  1  4  1  0  0  0  0
  1  5  1  0  0  0  0
  1 18  1  0  0  0  0
  2  3  1  0  0  0  0
  2 10  1  0  0  0  0
  2 19  1  0  0  0  0
  3  4  1  0  0  0  0
  3  5  1  0  0  0  0
  3 20  1  0  0  0  0
  4 14  1  0  0  0  0
  4 21  1  0  0  0  0
  5  6  1  0  0  0  0
  5  9  1  0  0  0  0
  6  7  1  0  0  0  0
  7  8  1  0  0  0  0
  7 22  1  0  0  0  0
  7 23  1  0  0  0  0
  8  9  1  0  0  0  0
  8 24  1  0  0  0  0
  8 25  1  0  0  0  0
 10 11  2  0  0  0  0
 10 12  1  0  0  0  0
 12 13  1  0  0  0  0
 13 26  1  0  0  0  0
 13 27  1  0  0  0  0
 13 28  1  0  0  0  0
 14 15  2  0  0  0  0
 14 16  1  0  0  0  0
 16 17  1  0  0  0  0
 17 29  1  0  0  0  0
 17 30  1  0  0  0  0
 17 31  1  0  0  0  0
M  END
$$$$
CIXWAH
     RDKit          3D
CIXWAH
 21 22  0  0  0  0  0  0  0  0999 V2000
   -7.8107   -3.7845   12.5500 O   0  0  0  0  0  0  0  0  0  0  0  0
  -10.1668   -2.8045   14.0839 O   0  0  0  0  0  0  0  0  0  0  0  0
  -11.3474   -3.4763   12.2788 O   0  0  0  0  0  0  0  0  0  0  0  0
  -10.3331   -5.0579   13.5385 O   0  0  0  0  0  0  0  0  0  0  0  0
   -9.7192   -4.4550   15.7828 C   0  0  0  0  0  0  0  0  0  0  0  0
   -9.4972   -5.4227   14.6473 C   0  0  0  0  0  0  0  0  0  0  0  0
   -8.0223   -5.4885   14.2278 C   0  0  0  0  0  0  0  0  0  0  0  0
   -7.4267   -4.1220   13.8779 C   0  0  0  0  0  0  0  0  0  0  0  0
   -7.8626   -3.0242   14.8516 C   0  0  0  0  0  0  0  0  0  0  0  0
   -9.3481   -3.1036   15.2247 C   0  0  0  0  0  0  0  0  0  0  0  0
  -10.6404   -3.7643   13.2358 C   0  0  0  0  0  0  0  0  0  0  0  0
   -7.4115   -2.9277   12.3180 H   0  0  0  0  0  0  0  0  0  0  0  0
  -10.7776   -4.4582   16.0700 H   0  0  0  0  0  0  0  0  0  0  0  0
   -9.1194   -4.7122   16.6621 H   0  0  0  0  0  0  0  0  0  0  0  0
   -9.8167   -6.4231   14.9602 H   0  0  0  0  0  0  0  0  0  0  0  0
   -7.9254   -6.1581   13.3646 H   0  0  0  0  0  0  0  0  0  0  0  0
   -7.4473   -5.9196   15.0566 H   0  0  0  0  0  0  0  0  0  0  0  0
   -6.3334   -4.1965   13.8725 H   0  0  0  0  0  0  0  0  0  0  0  0
   -7.6561   -2.0417   14.4107 H   0  0  0  0  0  0  0  0  0  0  0  0
   -7.2696   -3.1130   15.7702 H   0  0  0  0  0  0  0  0  0  0  0  0
   -9.5637   -2.3335   15.9737 H   0  0  0  0  0  0  0  0  0  0  0  0
  1  8  1  0  0  0  0
  1 12  1  0  0  0  0
  2 10  1  0  0  0  0
  2 11  1  0  0  0  0
  3 11  2  0  0  0  0
  4  6  1  0  0  0  0
  4 11  1  0  0  0  0
  5  6  1  0  0  0  0
  5 10  1  0  0  0  0
  5 13  1  0  0  0  0
  5 14  1  0  0  0  0
  6  7  1  0  0  0  0
  6 15  1  0  0  0  0
  7  8  1  0  0  0  0
  7 16  1  0  0  0  0
  7 17  1  0  0  0  0
  8  9  1  0  0  0  0
  8 18  1  0  0  0  0
  9 10  1  0  0  0  0
  9 19  1  0  0  0  0
  9 20  1  0  0  0  0
 10 21  1  0  0  0  0
M  END
$$$$
CIYNUT
     RDKit          3D
CIYNUT
 14 16  0  0  0  0  0  0  0  0999 V2000
   -9.9480   -6.4271   11.8278 S   0  0  0  0  0  0  0  0  0  0  0  0
   -9.4929   -6.1403   16.2661 O   0  0  0  0  0  0  0  0  0  0  0  0
   -9.3417   -4.8764   11.7184 N   0  0  0  0  0  0  0  0  0  0  0  0
   -9.9037   -6.6364   13.4827 N   0  0  0  0  0  0  0  0  0  0  0  0
   -9.4120   -5.4925   13.9792 C   0  0  0  0  0  0  0  0  0  0  0  0
   -9.0935   -4.4950   12.9793 C   0  0  0  0  0  0  0  0  0  0  0  0
   -9.2231   -5.2955   15.4193 C   0  0  0  0  0  0  0  0  0  0  0  0
   -8.5450   -3.1719   13.2906 C   0  0  0  0  0  0  0  0  0  0  0  0
   -8.6746   -3.9724   15.7306 C   0  0  0  0  0  0  0  0  0  0  0  0
   -8.2752   -2.3271   12.4438 O   0  0  0  0  0  0  0  0  0  0  0  0
   -8.3561   -2.9749   14.7307 C   0  0  0  0  0  0  0  0  0  0  0  0
   -8.4264   -3.5910   16.9915 N   0  0  0  0  0  0  0  0  0  0  0  0
   -7.8644   -1.8310   15.2272 N   0  0  0  0  0  0  0  0  0  0  0  0
   -7.8201   -2.0403   16.8821 S   0  0  0  0  0  0  0  0  0  0  0  0
  1  3  1  0  0  0  0
  1  4  1  0  0  0  0
  2  7  2  0  0  0  0
  3  6  2  0  0  0  0
  4  5  2  0  0  0  0
  5  6  1  0  0  0  0
  5  7  1  0  0  0  0
  6  8  1  0  0  0  0
  7  9  1  0  0  0  0
  8 10  2  0  0  0  0
  8 11  1  0  0  0  0
  9 11  1  0  0  0  0
  9 12  2  0  0  0  0
 11 13  2  0  0  0  0
 12 14  1  0  0  0  0
 13 14  1  0  0  0  0
M  END
$$$$
CIZFIA
     RDKit          3D
CIZFIA
 27 28  0  0  0  0  0  0  0  0999 V2000
   -8.4153   -1.7576   15.1058 S   0  2  0  0  0  0  0  0  0  0  0  0
   -9.8820   -5.2202   15.9432 O   0  0  0  0  0  0  0  0  0  0  0  0
   -6.9242   -1.6317   15.2553 O   0  0  0  0  0  0  0  0  0  0  0  0
  -10.3666   -3.1510   16.6329 O   0  0  0  0  0  0  0  0  0  0  0  0
   -8.8166   -3.3886   14.9351 N   0  0  0  0  0  0  0  0  0  0  0  0
   -8.7666   -1.3123   13.3435 C   0  0  0  0  0  0  0  0  0  0  0  0
   -8.1999   -2.3266   12.3792 C   0  0  0  0  0  0  0  0  0  0  0  0
   -7.8591   -3.5886   12.6948 C   0  0  0  0  0  0  0  0  0  0  0  0
   -8.0363   -4.2403   14.0518 C   0  0  0  0  0  0  0  0  0  0  0  0
   -9.7047   -3.8663   15.8841 C   0  0  0  0  0  0  0  0  0  0  0  0
   -8.9928   -6.1204   15.2656 C   0  0  0  0  0  0  0  0  0  0  0  0
   -8.7021   -5.5959   13.8773 C   0  0  0  0  0  0  0  0  0  0  0  0
  -10.2646   -1.1175   13.1427 C   0  0  0  0  0  0  0  0  0  0  0  0
   -9.6678   -7.4839   15.2150 C   0  0  0  0  0  0  0  0  0  0  0  0
   -8.2559   -0.3555   13.1853 H   0  0  0  0  0  0  0  0  0  0  0  0
   -8.0252   -1.9732   11.3652 H   0  0  0  0  0  0  0  0  0  0  0  0
   -7.4071   -4.2069   11.9209 H   0  0  0  0  0  0  0  0  0  0  0  0
   -7.0484   -4.3762   14.5110 H   0  0  0  0  0  0  0  0  0  0  0  0
   -8.0759   -6.2038   15.8619 H   0  0  0  0  0  0  0  0  0  0  0  0
   -8.0529   -6.2841   13.3232 H   0  0  0  0  0  0  0  0  0  0  0  0
   -9.6388   -5.4884   13.3132 H   0  0  0  0  0  0  0  0  0  0  0  0
  -10.8248   -2.0437   13.3147 H   0  0  0  0  0  0  0  0  0  0  0  0
  -10.4805   -0.7824   12.1221 H   0  0  0  0  0  0  0  0  0  0  0  0
  -10.6577   -0.3616   13.8317 H   0  0  0  0  0  0  0  0  0  0  0  0
   -9.0314   -8.2250   14.7220 H   0  0  0  0  0  0  0  0  0  0  0  0
   -9.8930   -7.8355   16.2277 H   0  0  0  0  0  0  0  0  0  0  0  0
  -10.6238   -7.4302   14.6823 H   0  0  0  0  0  0  0  0  0  0  0  0
  1  3  2  0  0  0  0
  1  5  1  0  0  0  0
  1  6  1  0  0  0  0
  2 10  1  0  0  0  0
  2 11  1  0  0  0  0
  4 10  2  0  0  0  0
  5  9  1  0  0  0  0
  5 10  1  0  0  0  0
  6  7  1  0  0  0  0
  6 13  1  0  0  0  0
  6 15  1  0  0  0  0
  7  8  2  0  0  0  0
  7 16  1  0  0  0  0
  8  9  1  0  0  0  0
  8 17  1  0  0  0  0
  9 12  1  0  0  0  0
  9 18  1  0  0  0  0
 11 12  1  0  0  0  0
 11 14  1  0  0  0  0
 11 19  1  0  0  0  0
 12 20  1  0  0  0  0
 12 21  1  0  0  0  0
 13 22  1  0  0  0  0
 13 23  1  0  0  0  0
 13 24  1  0  0  0  0
 14 25  1  0  0  0  0
 14 26  1  0  0  0  0
 14 27  1  0  0  0  0
M  CHG  1   1   2
M  END
$$$$
CIZJAW
     RDKit          3D
CIZJAW
 48 48  0  0  0  0  0  0  0  0999 V2000
   -7.7960   -3.9260   15.2621 Si  0  0  0  0  0  0  0  0  0  0  0  0
   -9.8403   -3.9488   13.6172 Si  0  0  0  0  0  0  0  0  0  0  0  0
   -7.6023   -1.5021   12.8948 Si  0  0  0  0  0  0  0  0  0  0  0  0
   -9.3484   -6.9412   15.1403 Si  0  0  0  0  0  0  0  0  0  0  0  0
   -9.4196   -1.4634   15.1529 Cl  0  0  0  0  0  0  0  0  0  0  0  0
  -10.4211   -4.5830   16.4408 Cl  0  0  0  0  0  0  0  0  0  0  0  0
   -8.5721   -2.6186   14.1156 C   0  0  0  0  0  0  0  0  0  0  0  0
   -9.3443   -5.0238   15.1085 C   0  0  0  0  0  0  0  0  0  0  0  0
   -6.3091   -4.7150   14.5072 C   0  0  0  0  0  0  0  0  0  0  0  0
   -7.4097   -3.3486   16.9611 C   0  0  0  0  0  0  0  0  0  0  0  0
   -6.4265   -0.4200   13.8676 C   0  0  0  0  0  0  0  0  0  0  0  0
   -6.6097   -2.5047   11.6750 C   0  0  0  0  0  0  0  0  0  0  0  0
   -8.8187   -0.4466   11.9428 C   0  0  0  0  0  0  0  0  0  0  0  0
   -9.4105   -4.7495   12.0118 C   0  0  0  0  0  0  0  0  0  0  0  0
  -11.5903   -3.3951   13.5974 C   0  0  0  0  0  0  0  0  0  0  0  0
   -8.2649   -7.6606   13.8036 C   0  0  0  0  0  0  0  0  0  0  0  0
   -8.7061   -7.5206   16.7991 C   0  0  0  0  0  0  0  0  0  0  0  0
  -11.0983   -7.5472   14.8743 C   0  0  0  0  0  0  0  0  0  0  0  0
   -5.4728   -4.0101   14.4622 H   0  0  0  0  0  0  0  0  0  0  0  0
   -5.9729   -5.5679   15.1054 H   0  0  0  0  0  0  0  0  0  0  0  0
   -6.4917   -5.0755   13.4919 H   0  0  0  0  0  0  0  0  0  0  0  0
   -7.0909   -4.1837   17.5935 H   0  0  0  0  0  0  0  0  0  0  0  0
   -6.5898   -2.6228   16.9491 H   0  0  0  0  0  0  0  0  0  0  0  0
   -8.2532   -2.8694   17.4657 H   0  0  0  0  0  0  0  0  0  0  0  0
   -5.8274    0.1974   13.1912 H   0  0  0  0  0  0  0  0  0  0  0  0
   -6.9648    0.2512   14.5429 H   0  0  0  0  0  0  0  0  0  0  0  0
   -5.7403   -1.0272   14.4654 H   0  0  0  0  0  0  0  0  0  0  0  0
   -7.2461   -3.1456   11.0612 H   0  0  0  0  0  0  0  0  0  0  0  0
   -6.0698   -1.8378   10.9948 H   0  0  0  0  0  0  0  0  0  0  0  0
   -5.8654   -3.1303   12.1722 H   0  0  0  0  0  0  0  0  0  0  0  0
   -8.2946    0.1699   11.2061 H   0  0  0  0  0  0  0  0  0  0  0  0
   -9.5412   -1.0696   11.4072 H   0  0  0  0  0  0  0  0  0  0  0  0
   -9.3722    0.2244   12.6059 H   0  0  0  0  0  0  0  0  0  0  0  0
  -10.0551   -5.6133   11.8208 H   0  0  0  0  0  0  0  0  0  0  0  0
   -9.5550   -4.0556   11.1777 H   0  0  0  0  0  0  0  0  0  0  0  0
   -8.3748   -5.0965   11.9767 H   0  0  0  0  0  0  0  0  0  0  0  0
  -11.7638   -2.6805   12.7861 H   0  0  0  0  0  0  0  0  0  0  0  0
  -12.2649   -4.2414   13.4305 H   0  0  0  0  0  0  0  0  0  0  0  0
  -11.9092   -2.9101   14.5241 H   0  0  0  0  0  0  0  0  0  0  0  0
   -8.2902   -8.7543   13.8502 H   0  0  0  0  0  0  0  0  0  0  0  0
   -8.6030   -7.3720   12.8061 H   0  0  0  0  0  0  0  0  0  0  0  0
   -7.2222   -7.3566   13.9170 H   0  0  0  0  0  0  0  0  0  0  0  0
   -9.3551   -7.1943   17.6167 H   0  0  0  0  0  0  0  0  0  0  0  0
   -8.6559   -8.6134   16.8287 H   0  0  0  0  0  0  0  0  0  0  0  0
   -7.7003   -7.1326   16.9860 H   0  0  0  0  0  0  0  0  0  0  0  0
  -11.1232   -8.6409   14.8436 H   0  0  0  0  0  0  0  0  0  0  0  0
  -11.7625   -7.2211   15.6798 H   0  0  0  0  0  0  0  0  0  0  0  0
  -11.5013   -7.1750   13.9277 H   0  0  0  0  0  0  0  0  0  0  0  0
  1 10  1  0  0  0  0
  1  9  1  0  0  0  0
  1  8  1  0  0  0  0
  1  7  1  0  0  0  0
  2 15  1  0  0  0  0
  2 14  1  0  0  0  0
  2  8  1  0  0  0  0
  2  7  1  0  0  0  0
  3 13  1  0  0  0  0
  3 12  1  0  0  0  0
  3 11  1  0  0  0  0
  3  7  1  0  0  0  0
  4 18  1  0  0  0  0
  4 17  1  0  0  0  0
  4 16  1  0  0  0  0
  4  8  1  0  0  0  0
  5  7  1  0  0  0  0
  6  8  1  0  0  0  0
  9 21  1  0  0  0  0
  9 20  1  0  0  0  0
  9 19  1  0  0  0  0
 10 24  1  0  0  0  0
 10 23  1  0  0  0  0
 10 22  1  0  0  0  0
 11 27  1  0  0  0  0
 11 26  1  0  0  0  0
 11 25  1  0  0  0  0
 12 30  1  0  0  0  0
 12 29  1  0  0  0  0
 12 28  1  0  0  0  0
 13 33  1  0  0  0  0
 13 32  1  0  0  0  0
 13 31  1  0  0  0  0
 14 36  1  0  0  0  0
 14 35  1  0  0  0  0
 14 34  1  0  0  0  0
 15 39  1  0  0  0  0
 15 38  1  0  0  0  0
 15 37  1  0  0  0  0
 16 42  1  0  0  0  0
 16 41  1  0  0  0  0
 16 40  1  0  0  0  0
 17 45  1  0  0  0  0
 17 44  1  0  0  0  0
 17 43  1  0  0  0  0
 18 48  1  0  0  0  0
 18 47  1  0  0  0  0
 18 46  1  0  0  0  0
M  END
$$$$
CIZWUD
     RDKit          3D
CIZWUD
 15 15  0  0  0  0  0  0  0  0999 V2000
   -8.9260   -4.4260   14.4977 C   0  0  0  0  0  0  0  0  0  0  0  0
   -7.5826   -4.7391   14.6764 C   0  0  0  0  0  0  0  0  0  0  0  0
   -7.1239   -5.9526   14.1729 C   0  0  0  0  0  0  0  0  0  0  0  0
   -8.0113   -6.8011   13.5166 C   0  0  0  0  0  0  0  0  0  0  0  0
   -9.3333   -6.4043   13.3860 C   0  0  0  0  0  0  0  0  0  0  0  0
  -11.1412   -1.7942   15.2823 C   0  0  0  0  0  0  0  0  0  0  0  0
   -9.8161   -5.2357   13.8605 N   0  0  0  0  0  0  0  0  0  0  0  0
   -9.4724   -3.1518   15.0101 N   0  3  0  0  0  0  0  0  0  0  0  0
  -10.7080   -2.9582   14.7976 N   0  0  0  0  0  0  0  0  0  0  0  0
  -11.5748   -0.7955   15.6825 N   0  0  0  0  0  0  0  0  0  0  0  0
   -8.6809   -2.3471   15.6200 O   0  5  0  0  0  0  0  0  0  0  0  0
   -6.9057   -4.0640   15.1913 H   0  0  0  0  0  0  0  0  0  0  0  0
   -6.0810   -6.2355   14.2913 H   0  0  0  0  0  0  0  0  0  0  0  0
   -7.6788   -7.7526   13.1149 H   0  0  0  0  0  0  0  0  0  0  0  0
  -10.0585   -7.0367   12.8807 H   0  0  0  0  0  0  0  0  0  0  0  0
  1  8  1  0  0  0  0
  1  7  1  0  0  0  0
  1  2  2  0  0  0  0
  2 12  1  0  0  0  0
  2  3  1  0  0  0  0
  3 13  1  0  0  0  0
  3  4  2  0  0  0  0
  4 14  1  0  0  0  0
  4  5  1  0  0  0  0
  5 15  1  0  0  0  0
  5  7  2  0  0  0  0
  6 10  3  0  0  0  0
  6  9  1  0  0  0  0
  8 11  1  0  0  0  0
  8  9  2  0  0  0  0
M  CHG  1   8   1
M  CHG  1  11  -1
M  END
$$$$
CIZYEP
     RDKit          3D
CIZYEP
 29 29  0  0  0  0  0  0  0  0999 V2000
   -7.3946   -1.6394   13.0681 S   0  0  0  0  0  0  0  0  0  0  0  0
  -10.2275   -2.4964   12.6264 C   0  0  0  0  0  0  0  0  0  0  0  0
   -9.4937   -3.2677   13.5893 C   0  0  0  0  0  0  0  0  0  0  0  0
   -8.1773   -3.0335   13.8717 C   0  0  0  0  0  0  0  0  0  0  0  0
  -10.2761   -4.3210   14.2856 C   0  0  0  0  0  0  0  0  0  0  0  0
  -10.4768   -4.2643   15.6736 C   0  0  0  0  0  0  0  0  0  0  0  0
  -11.2279   -5.2457   16.3233 C   0  0  0  0  0  0  0  0  0  0  0  0
  -11.7927   -6.2893   15.5928 C   0  0  0  0  0  0  0  0  0  0  0  0
  -11.6098   -6.3526   14.2126 C   0  0  0  0  0  0  0  0  0  0  0  0
  -10.8584   -5.3725   13.5602 C   0  0  0  0  0  0  0  0  0  0  0  0
   -6.4349   -2.5401   11.8278 C   0  0  0  0  0  0  0  0  0  0  0  0
   -7.3062   -5.2631   14.6420 C   0  0  0  0  0  0  0  0  0  0  0  0
   -6.3640   -3.2118   15.6033 C   0  0  0  0  0  0  0  0  0  0  0  0
   -7.4169   -3.8074   14.7778 N   0  0  0  0  0  0  0  0  0  0  0  0
  -10.8416   -1.9111   11.8325 N   0  0  0  0  0  0  0  0  0  0  0  0
  -10.0424   -3.4549   16.2574 H   0  0  0  0  0  0  0  0  0  0  0  0
  -11.3745   -5.1923   17.3991 H   0  0  0  0  0  0  0  0  0  0  0  0
  -12.3811   -7.0506   16.0988 H   0  0  0  0  0  0  0  0  0  0  0  0
  -12.0576   -7.1626   13.6421 H   0  0  0  0  0  0  0  0  0  0  0  0
  -10.7320   -5.4390   12.4814 H   0  0  0  0  0  0  0  0  0  0  0  0
   -7.0951   -3.1273   11.1835 H   0  0  0  0  0  0  0  0  0  0  0  0
   -5.8885   -1.8254   11.2067 H   0  0  0  0  0  0  0  0  0  0  0  0
   -5.7126   -3.2062   12.3074 H   0  0  0  0  0  0  0  0  0  0  0  0
   -7.8070   -5.6369   13.7432 H   0  0  0  0  0  0  0  0  0  0  0  0
   -6.2547   -5.5622   14.5632 H   0  0  0  0  0  0  0  0  0  0  0  0
   -7.7370   -5.7561   15.5190 H   0  0  0  0  0  0  0  0  0  0  0  0
   -6.6672   -2.2295   15.9815 H   0  0  0  0  0  0  0  0  0  0  0  0
   -6.1608   -3.8412   16.4770 H   0  0  0  0  0  0  0  0  0  0  0  0
   -5.4347   -3.1072   15.0337 H   0  0  0  0  0  0  0  0  0  0  0  0
  1  4  1  0  0  0  0
  1 11  1  0  0  0  0
  2  3  1  0  0  0  0
  2 15  3  0  0  0  0
  3  4  2  0  0  0  0
  3  5  1  0  0  0  0
  4 14  1  0  0  0  0
  5  6  2  0  0  0  0
  5 10  1  0  0  0  0
  6  7  1  0  0  0  0
  6 16  1  0  0  0  0
  7  8  2  0  0  0  0
  7 17  1  0  0  0  0
  8  9  1  0  0  0  0
  8 18  1  0  0  0  0
  9 10  2  0  0  0  0
  9 19  1  0  0  0  0
 10 20  1  0  0  0  0
 11 21  1  0  0  0  0
 11 22  1  0  0  0  0
 11 23  1  0  0  0  0
 12 14  1  0  0  0  0
 12 24  1  0  0  0  0
 12 25  1  0  0  0  0
 12 26  1  0  0  0  0
 13 14  1  0  0  0  0
 13 27  1  0  0  0  0
 13 28  1  0  0  0  0
 13 29  1  0  0  0  0
M  END
$$$$
CIZZUG
     RDKit          3D
CIZZUG
 20 21  0  0  0  0  0  0  0  0999 V2000
  -10.0608   -4.0330   14.8926 S   0  0  0  0  0  0  0  0  0  0  0  0
   -8.4469   -4.1199   14.3276 C   0  0  0  0  0  0  0  0  0  0  0  0
   -7.5213   -4.1684   15.2663 N   0  0  0  0  0  0  0  0  0  0  0  0
   -8.1194   -4.1432   16.5143 C   0  0  0  0  0  0  0  0  0  0  0  0
   -9.4901   -4.0708   16.4879 C   0  0  0  0  0  0  0  0  0  0  0  0
  -10.3686   -4.0285   17.6117 N   0  3  0  0  0  0  0  0  0  0  0  0
  -11.5858   -3.9567   17.4054 O   0  5  0  0  0  0  0  0  0  0  0  0
   -9.8306   -4.0668   18.7266 O   0  0  0  0  0  0  0  0  0  0  0  0
   -8.1431   -4.1277   12.9842 N   0  0  0  0  0  0  0  0  0  0  0  0
   -9.0645   -4.1421   11.9304 C   0  0  0  0  0  0  0  0  0  0  0  0
   -8.3390   -4.1875   10.7400 N   0  0  0  0  0  0  0  0  0  0  0  0
   -6.9477   -3.9458   10.9857 C   0  0  0  0  0  0  0  0  0  0  0  0
   -6.7942   -4.2256   12.4709 C   0  0  0  0  0  0  0  0  0  0  0  0
  -10.2826   -4.1080   11.9410 O   0  0  0  0  0  0  0  0  0  0  0  0
   -7.4988   -4.1795   17.4028 H   0  0  0  0  0  0  0  0  0  0  0  0
   -8.8267   -4.0060    9.8715 H   0  0  0  0  0  0  0  0  0  0  0  0
   -6.3280   -4.5883   10.3558 H   0  0  0  0  0  0  0  0  0  0  0  0
   -6.7435   -2.8956   10.7533 H   0  0  0  0  0  0  0  0  0  0  0  0
   -6.4334   -5.2454   12.6459 H   0  0  0  0  0  0  0  0  0  0  0  0
   -6.1259   -3.5089   12.9582 H   0  0  0  0  0  0  0  0  0  0  0  0
  1  2  1  0  0  0  0
  1  5  1  0  0  0  0
  2  3  2  0  0  0  0
  2  9  1  0  0  0  0
  3  4  1  0  0  0  0
  4  5  2  0  0  0  0
  4 15  1  0  0  0  0
  5  6  1  0  0  0  0
  6  7  1  0  0  0  0
  6  8  2  0  0  0  0
  9 10  1  0  0  0  0
  9 13  1  0  0  0  0
 10 11  1  0  0  0  0
 10 14  2  0  0  0  0
 11 12  1  0  0  0  0
 11 16  1  0  0  0  0
 12 13  1  0  0  0  0
 12 17  1  0  0  0  0
 12 18  1  0  0  0  0
 13 19  1  0  0  0  0
 13 20  1  0  0  0  0
M  CHG  1   6   1
M  CHG  1   7  -1
M  END
$$$$
COBKIN01
     RDKit          3D
COBKIN01
 25 25  0  0  0  0  0  0  0  0999 V2000
  -10.2733   -4.6182   13.8940 O   0  0  0  0  0  0  0  0  0  0  0  0
   -6.4585   -7.3650   14.7610 O   0  0  0  0  0  0  0  0  0  0  0  0
   -7.4828   -3.8424   14.9761 O   0  0  0  0  0  0  0  0  0  0  0  0
   -8.5562   -4.9409   16.6939 O   0  0  0  0  0  0  0  0  0  0  0  0
   -9.4870   -5.8025   13.5648 N   0  0  0  0  0  0  0  0  0  0  0  0
   -6.9616   -6.6126   12.6844 N   0  0  0  0  0  0  0  0  0  0  0  0
   -8.3809   -5.9864   14.5608 C   0  0  0  0  0  0  0  0  0  0  0  0
   -9.6821   -6.7681   14.6341 C   0  0  0  0  0  0  0  0  0  0  0  0
   -7.1884   -6.7068   14.0307 C   0  0  0  0  0  0  0  0  0  0  0  0
   -8.1555   -4.8887   15.5376 C   0  0  0  0  0  0  0  0  0  0  0  0
   -7.2469   -2.7238   15.8410 C   0  0  0  0  0  0  0  0  0  0  0  0
   -8.4363   -1.7822   15.8088 C   0  0  0  0  0  0  0  0  0  0  0  0
  -10.4889   -3.8840   12.6945 C   0  0  0  0  0  0  0  0  0  0  0  0
   -7.6825   -6.2273   12.0869 H   0  0  0  0  0  0  0  0  0  0  0  0
   -6.2426   -7.1979   12.2829 H   0  0  0  0  0  0  0  0  0  0  0  0
  -10.3894   -6.5264   15.4193 H   0  0  0  0  0  0  0  0  0  0  0  0
   -9.6682   -7.8121   14.3465 H   0  0  0  0  0  0  0  0  0  0  0  0
   -9.5343   -3.5639   12.2646 H   0  0  0  0  0  0  0  0  0  0  0  0
  -11.0489   -4.4858   11.9715 H   0  0  0  0  0  0  0  0  0  0  0  0
  -11.0764   -2.9947   12.9380 H   0  0  0  0  0  0  0  0  0  0  0  0
   -7.0184   -3.0483   16.8626 H   0  0  0  0  0  0  0  0  0  0  0  0
   -6.3589   -2.2076   15.4619 H   0  0  0  0  0  0  0  0  0  0  0  0
   -8.6500   -1.4681   14.7818 H   0  0  0  0  0  0  0  0  0  0  0  0
   -8.2447   -0.8940   16.4174 H   0  0  0  0  0  0  0  0  0  0  0  0
   -9.3384   -2.2755   16.1843 H   0  0  0  0  0  0  0  0  0  0  0  0
  1  5  1  0  0  0  0
  1 13  1  0  0  0  0
  2  9  2  0  0  0  0
  3 10  1  0  0  0  0
  3 11  1  0  0  0  0
  4 10  2  0  0  0  0
  5  7  1  0  0  0  0
  5  8  1  0  0  0  0
  6  9  1  0  0  0  0
  6 14  1  0  0  0  0
  6 15  1  0  0  0  0
  7  8  1  0  0  0  0
  7  9  1  0  0  0  0
  7 10  1  0  0  0  0
  8 16  1  0  0  0  0
  8 17  1  0  0  0  0
 11 12  1  0  0  0  0
 11 21  1  0  0  0  0
 11 22  1  0  0  0  0
 12 23  1  0  0  0  0
 12 24  1  0  0  0  0
 12 25  1  0  0  0  0
 13 18  1  0  0  0  0
 13 19  1  0  0  0  0
 13 20  1  0  0  0  0
M  END
$$$$
COCXUN
     RDKit          3D
COCXUN
 22 23  0  0  0  0  0  0  0  0999 V2000
   -9.8396   -3.3864   13.4172 C   0  0  0  0  0  0  0  0  0  0  0  0
   -8.4824   -3.8075   12.9716 C   0  0  0  0  0  0  0  0  0  0  0  0
   -7.6460   -4.4968   13.7505 C   0  0  0  0  0  0  0  0  0  0  0  0
   -7.9904   -4.9102   15.1391 C   0  0  0  0  0  0  0  0  0  0  0  0
   -9.7420   -4.8589   16.9207 C   0  0  0  0  0  0  0  0  0  0  0  0
  -11.0007   -4.4960   17.4018 C   0  0  0  0  0  0  0  0  0  0  0  0
  -11.8722   -3.7778   16.5903 C   0  0  0  0  0  0  0  0  0  0  0  0
  -11.4852   -3.4224   15.2975 C   0  0  0  0  0  0  0  0  0  0  0  0
  -10.2191   -3.7833   14.8035 C   0  0  0  0  0  0  0  0  0  0  0  0
   -9.3428   -4.5055   15.6196 C   0  0  0  0  0  0  0  0  0  0  0  0
  -10.3891   -2.3448   11.4622 C   0  0  0  0  0  0  0  0  0  0  0  0
   -6.0041   -5.9583   15.5454 C   0  0  0  0  0  0  0  0  0  0  0  0
  -10.0984   -2.0343   10.3846 N   0  0  0  0  0  0  0  0  0  0  0  0
  -10.6956   -2.7173   12.7090 N   0  0  0  0  0  0  0  0  0  0  0  0
   -4.9526   -6.2748   15.1763 N   0  0  0  0  0  0  0  0  0  0  0  0
   -7.2229   -5.5790   15.9427 N   0  0  0  0  0  0  0  0  0  0  0  0
   -8.1641   -3.5398   11.9687 H   0  0  0  0  0  0  0  0  0  0  0  0
   -6.6708   -4.7703   13.3592 H   0  0  0  0  0  0  0  0  0  0  0  0
   -9.0778   -5.4209   17.5750 H   0  0  0  0  0  0  0  0  0  0  0  0
  -11.2988   -4.7749   18.4102 H   0  0  0  0  0  0  0  0  0  0  0  0
  -12.8543   -3.4932   16.9618 H   0  0  0  0  0  0  0  0  0  0  0  0
  -12.1850   -2.8603   14.6816 H   0  0  0  0  0  0  0  0  0  0  0  0
  1 14  2  0  0  0  0
  1  9  1  0  0  0  0
  1  2  1  0  0  0  0
  2 17  1  0  0  0  0
  2  3  2  0  0  0  0
  3 18  1  0  0  0  0
  3  4  1  0  0  0  0
  4 16  2  0  0  0  0
  4 10  1  0  0  0  0
  5 19  1  0  0  0  0
  5 10  1  0  0  0  0
  5  6  2  0  0  0  0
  6 20  1  0  0  0  0
  6  7  1  0  0  0  0
  7 21  1  0  0  0  0
  7  8  2  0  0  0  0
  8 22  1  0  0  0  0
  8  9  1  0  0  0  0
  9 10  2  0  0  0  0
 11 14  1  0  0  0  0
 11 13  3  0  0  0  0
 12 16  1  0  0  0  0
 12 15  3  0  0  0  0
M  END
$$$$
COGDEH
     RDKit          3D
COGDEH
 23 26  0  0  0  0  0  0  0  0999 V2000
   -9.8470   -5.9114   17.7786 N   0  0  0  0  0  0  0  0  0  0  0  0
   -8.8310   -6.1660   18.6722 N   0  0  0  0  0  0  0  0  0  0  0  0
   -7.6633   -5.7390   18.2096 N   0  0  0  0  0  0  0  0  0  0  0  0
   -7.9344   -5.2077   17.0121 N   0  0  0  0  0  0  0  0  0  0  0  0
   -6.9825   -4.6603   16.2223 N   0  0  0  0  0  0  0  0  0  0  0  0
   -9.8253   -4.8474   15.5837 N   0  0  0  0  0  0  0  0  0  0  0  0
   -9.2901   -5.3148   16.7444 C   0  0  0  0  0  0  0  0  0  0  0  0
   -7.4796   -4.2082   15.1072 C   0  0  0  0  0  0  0  0  0  0  0  0
   -8.9721   -4.3017   14.7621 C   0  0  0  0  0  0  0  0  0  0  0  0
   -6.5856   -3.5736   14.1160 C   0  0  0  0  0  0  0  0  0  0  0  0
   -7.0602   -3.0982   12.9606 C   0  0  0  0  0  0  0  0  0  0  0  0
   -8.4769   -3.1719   12.6020 C   0  0  0  0  0  0  0  0  0  0  0  0
   -9.4192   -3.7515   13.4617 C   0  0  0  0  0  0  0  0  0  0  0  0
   -8.9081   -2.6537   11.3737 C   0  0  0  0  0  0  0  0  0  0  0  0
  -10.2565   -2.7142   11.0124 C   0  0  0  0  0  0  0  0  0  0  0  0
  -11.1868   -3.2923   11.8733 C   0  0  0  0  0  0  0  0  0  0  0  0
  -10.7714   -3.8118   13.0987 C   0  0  0  0  0  0  0  0  0  0  0  0
   -5.5329   -3.5131   14.3707 H   0  0  0  0  0  0  0  0  0  0  0  0
   -6.3790   -2.6363   12.2504 H   0  0  0  0  0  0  0  0  0  0  0  0
   -8.2021   -2.1969   10.6829 H   0  0  0  0  0  0  0  0  0  0  0  0
  -10.5814   -2.3091   10.0564 H   0  0  0  0  0  0  0  0  0  0  0  0
  -12.2363   -3.3389   11.5911 H   0  0  0  0  0  0  0  0  0  0  0  0
  -11.5071   -4.2611   13.7632 H   0  0  0  0  0  0  0  0  0  0  0  0
  1  7  2  0  0  0  0
  1  2  1  0  0  0  0
  2  3  2  0  0  0  0
  3  4  1  0  0  0  0
  4  7  1  0  0  0  0
  4  5  1  0  0  0  0
  5  8  2  0  0  0  0
  6  9  2  0  0  0  0
  6  7  1  0  0  0  0
  8 10  1  0  0  0  0
  8  9  1  0  0  0  0
  9 13  1  0  0  0  0
 10 18  1  0  0  0  0
 10 11  2  0  0  0  0
 11 19  1  0  0  0  0
 11 12  1  0  0  0  0
 12 14  1  0  0  0  0
 12 13  2  0  0  0  0
 13 17  1  0  0  0  0
 14 20  1  0  0  0  0
 14 15  2  0  0  0  0
 15 21  1  0  0  0  0
 15 16  1  0  0  0  0
 16 22  1  0  0  0  0
 16 17  2  0  0  0  0
 17 23  1  0  0  0  0
M  END
$$$$
COGYAY
     RDKit          3D
COGYAY
 18 19  0  0  0  0  0  0  0  0999 V2000
   -7.5022   -1.0292   11.6230 Cl  0  0  0  0  0  0  0  0  0  0  0  0
  -10.0706   -3.6881   12.7757 N   0  0  0  0  0  0  0  0  0  0  0  0
   -8.9954   -3.8133   13.6091 N   0  0  0  0  0  0  0  0  0  0  0  0
   -7.9605   -2.9597   13.3761 N   0  0  0  0  0  0  0  0  0  0  0  0
   -8.4106   -2.2584   12.3376 C   0  0  0  0  0  0  0  0  0  0  0  0
   -9.6843   -2.6945   11.9713 C   0  0  0  0  0  0  0  0  0  0  0  0
   -8.9595   -4.7739   14.6534 C   0  0  0  0  0  0  0  0  0  0  0  0
   -7.8341   -4.8669   15.4852 C   0  0  0  0  0  0  0  0  0  0  0  0
   -7.8030   -5.8134   16.5114 C   0  0  0  0  0  0  0  0  0  0  0  0
   -8.8887   -6.6661   16.7104 C   0  0  0  0  0  0  0  0  0  0  0  0
  -10.0097   -6.5767   15.8852 C   0  0  0  0  0  0  0  0  0  0  0  0
  -10.0492   -5.6331   14.8566 C   0  0  0  0  0  0  0  0  0  0  0  0
  -10.3345   -2.3490   11.1805 H   0  0  0  0  0  0  0  0  0  0  0  0
   -6.9762   -4.2113   15.3474 H   0  0  0  0  0  0  0  0  0  0  0  0
   -6.9305   -5.8853   17.1563 H   0  0  0  0  0  0  0  0  0  0  0  0
   -8.8611   -7.4019   17.5104 H   0  0  0  0  0  0  0  0  0  0  0  0
  -10.8545   -7.2428   16.0427 H   0  0  0  0  0  0  0  0  0  0  0  0
  -10.9334   -5.5800   14.2242 H   0  0  0  0  0  0  0  0  0  0  0  0
  1  5  1  0  0  0  0
  2  3  1  0  0  0  0
  2  6  2  0  0  0  0
  3  4  1  0  0  0  0
  3  7  1  0  0  0  0
  4  5  2  0  0  0  0
  5  6  1  0  0  0  0
  6 13  1  0  0  0  0
  7  8  2  0  0  0  0
  7 12  1  0  0  0  0
  8  9  1  0  0  0  0
  8 14  1  0  0  0  0
  9 10  2  0  0  0  0
  9 15  1  0  0  0  0
 10 11  1  0  0  0  0
 10 16  1  0  0  0  0
 11 12  2  0  0  0  0
 11 17  1  0  0  0  0
 12 18  1  0  0  0  0
M  END
$$$$
COHKOZ
     RDKit          3D
COHKOZ
 15 15  0  0  0  0  0  0  0  0999 V2000
   -9.2992   -2.2928   14.0617 S   0  0  0  0  0  0  0  0  0  0  0  0
  -10.6583   -4.0781   15.9912 O   0  0  0  0  0  0  0  0  0  0  0  0
   -8.1078   -2.1634   12.8931 N   0  0  0  0  0  0  0  0  0  0  0  0
   -7.9944   -4.4165   13.6068 N   0  0  0  0  0  0  0  0  0  0  0  0
   -5.6033   -3.7707   11.1208 N   0  0  0  0  0  0  0  0  0  0  0  0
   -9.4309   -6.0008   15.5360 N   0  0  0  0  0  0  0  0  0  0  0  0
   -7.5452   -3.3714   12.8033 C   0  0  0  0  0  0  0  0  0  0  0  0
   -8.9751   -3.9464   14.3588 C   0  0  0  0  0  0  0  0  0  0  0  0
   -6.4722   -3.5858   11.8714 C   0  0  0  0  0  0  0  0  0  0  0  0
   -9.6871   -4.7517   15.3223 C   0  0  0  0  0  0  0  0  0  0  0  0
  -11.3924   -4.8369   16.9586 C   0  0  0  0  0  0  0  0  0  0  0  0
   -8.6595   -6.2799   14.9115 H   0  0  0  0  0  0  0  0  0  0  0  0
  -12.1328   -4.1731   17.4138 H   0  0  0  0  0  0  0  0  0  0  0  0
  -11.9217   -5.6644   16.4761 H   0  0  0  0  0  0  0  0  0  0  0  0
  -10.7260   -5.2018   17.7463 H   0  0  0  0  0  0  0  0  0  0  0  0
  1  3  1  0  0  0  0
  1  8  1  0  0  0  0
  2 10  1  0  0  0  0
  2 11  1  0  0  0  0
  3  7  2  0  0  0  0
  4  7  1  0  0  0  0
  4  8  2  0  0  0  0
  5  9  3  0  0  0  0
  6 10  2  0  0  0  0
  6 12  1  0  0  0  0
  7  9  1  0  0  0  0
  8 10  1  0  0  0  0
 11 13  1  0  0  0  0
 11 14  1  0  0  0  0
 11 15  1  0  0  0  0
M  END
$$$$
COJFIQ
     RDKit          3D
COJFIQ
 23 24  0  0  0  0  0  0  0  0999 V2000
   -8.8081   -5.5748   13.6429 N   0  3  0  0  0  0  0  0  0  0  0  0
   -7.6263   -6.0940   14.0128 C   0  0  0  0  0  0  0  0  0  0  0  0
   -6.7090   -5.4675   14.7809 N   0  0  0  0  0  0  0  0  0  0  0  0
   -7.1238   -4.2140   15.1317 C   0  0  0  0  0  0  0  0  0  0  0  0
   -8.3326   -3.6245   14.7774 C   0  0  0  0  0  0  0  0  0  0  0  0
   -9.2558   -4.3477   13.9913 C   0  0  0  0  0  0  0  0  0  0  0  0
  -10.4844   -3.9580   13.4726 N   0  0  0  0  0  0  0  0  0  0  0  0
   -8.2996   -2.3641   15.3687 N   0  3  0  0  0  0  0  0  0  0  0  0
   -7.1435   -2.1887   16.0331 C   0  0  0  0  0  0  0  0  0  0  0  0
   -6.4382   -3.3124   15.8866 N   0  0  0  0  0  0  0  0  0  0  0  0
  -11.6397   -4.7211   13.9795 C   0  0  0  0  0  0  0  0  0  0  0  0
  -10.7542   -2.5226   13.3282 C   0  0  0  0  0  0  0  0  0  0  0  0
   -9.4065   -6.1141   13.0153 H   0  0  0  0  0  0  0  0  0  0  0  0
   -9.0291   -1.6527   15.3375 H   0  0  0  0  0  0  0  0  0  0  0  0
   -6.8453   -1.3027   16.5857 H   0  0  0  0  0  0  0  0  0  0  0  0
   -5.5138   -3.4808   16.2811 H   0  0  0  0  0  0  0  0  0  0  0  0
  -11.8105   -4.5057   15.0403 H   0  0  0  0  0  0  0  0  0  0  0  0
  -12.5443   -4.4548   13.4221 H   0  0  0  0  0  0  0  0  0  0  0  0
  -11.4915   -5.7994   13.8580 H   0  0  0  0  0  0  0  0  0  0  0  0
   -9.9064   -2.0067   12.8642 H   0  0  0  0  0  0  0  0  0  0  0  0
  -11.6201   -2.3695   12.6748 H   0  0  0  0  0  0  0  0  0  0  0  0
  -10.9742   -2.0614   14.2968 H   0  0  0  0  0  0  0  0  0  0  0  0
   -7.3865   -7.0932   13.6538 H   0  0  0  0  0  0  0  0  0  0  0  0
  1 13  1  0  0  0  0
  1  6  2  0  0  0  0
  1  2  1  0  0  0  0
  2 23  1  0  0  0  0
  2  3  2  0  0  0  0
  3  4  1  0  0  0  0
  4 10  1  0  0  0  0
  4  5  2  0  0  0  0
  5  8  1  0  0  0  0
  5  6  1  0  0  0  0
  6  7  1  0  0  0  0
  7 12  1  0  0  0  0
  7 11  1  0  0  0  0
  8 14  1  0  0  0  0
  8  9  2  0  0  0  0
  9 15  1  0  0  0  0
  9 10  1  0  0  0  0
 10 16  1  0  0  0  0
 11 19  1  0  0  0  0
 11 18  1  0  0  0  0
 11 17  1  0  0  0  0
 12 22  1  0  0  0  0
 12 21  1  0  0  0  0
 12 20  1  0  0  0  0
M  CHG  1   1   1
M  CHG  1   8   1
M  END
$$$$
COKDEL
     RDKit          3D
COKDEL
 25 24  0  0  0  0  0  0  0  0999 V2000
   -9.4142   -2.5749   12.8727 S   0  2  0  0  0  0  0  0  0  0  0  0
   -8.0402   -2.5799   12.2715 O   0  0  0  0  0  0  0  0  0  0  0  0
   -9.4315   -3.6972   14.0286 O   0  0  0  0  0  0  0  0  0  0  0  0
  -10.4886   -3.5430   11.7847 C   0  0  0  0  0  0  0  0  0  0  0  0
   -8.5569   -3.4558   15.1377 C   0  0  0  0  0  0  0  0  0  0  0  0
   -9.3302   -2.7803   16.2046 C   0  0  0  0  0  0  0  0  0  0  0  0
   -9.9596   -2.2226   17.0626 C   0  0  0  0  0  0  0  0  0  0  0  0
   -7.9479   -4.8170   15.6045 C   0  0  0  0  0  0  0  0  0  0  0  0
   -7.1461   -5.4355   14.4379 C   0  0  0  0  0  0  0  0  0  0  0  0
   -6.9829   -4.6075   16.7881 C   0  0  0  0  0  0  0  0  0  0  0  0
   -9.0389   -5.8266   16.0148 C   0  0  0  0  0  0  0  0  0  0  0  0
   -7.7237   -2.7996   14.8469 H   0  0  0  0  0  0  0  0  0  0  0  0
  -10.5180   -1.7284   17.8241 H   0  0  0  0  0  0  0  0  0  0  0  0
  -11.4662   -3.6650   12.2571 H   0  0  0  0  0  0  0  0  0  0  0  0
  -10.6051   -3.0061   10.8405 H   0  0  0  0  0  0  0  0  0  0  0  0
  -10.0394   -4.5211   11.5956 H   0  0  0  0  0  0  0  0  0  0  0  0
   -6.6619   -6.3706   14.7421 H   0  0  0  0  0  0  0  0  0  0  0  0
   -7.7894   -5.6648   13.5813 H   0  0  0  0  0  0  0  0  0  0  0  0
   -6.3610   -4.7525   14.0943 H   0  0  0  0  0  0  0  0  0  0  0  0
   -7.5046   -4.2422   17.6789 H   0  0  0  0  0  0  0  0  0  0  0  0
   -6.4890   -5.5461   17.0649 H   0  0  0  0  0  0  0  0  0  0  0  0
   -6.2002   -3.8836   16.5351 H   0  0  0  0  0  0  0  0  0  0  0  0
   -9.7368   -6.0217   15.1933 H   0  0  0  0  0  0  0  0  0  0  0  0
   -8.5954   -6.7870   16.3026 H   0  0  0  0  0  0  0  0  0  0  0  0
   -9.6197   -5.4689   16.8714 H   0  0  0  0  0  0  0  0  0  0  0  0
  1  2  2  0  0  0  0
  1  3  1  0  0  0  0
  1  4  1  0  0  0  0
  3  5  1  0  0  0  0
  4 14  1  0  0  0  0
  4 15  1  0  0  0  0
  4 16  1  0  0  0  0
  5  6  1  0  0  0  0
  5  8  1  0  0  0  0
  5 12  1  0  0  0  0
  6  7  3  0  0  0  0
  7 13  1  0  0  0  0
  8  9  1  0  0  0  0
  8 10  1  0  0  0  0
  8 11  1  0  0  0  0
  9 17  1  0  0  0  0
  9 18  1  0  0  0  0
  9 19  1  0  0  0  0
 10 20  1  0  0  0  0
 10 21  1  0  0  0  0
 10 22  1  0  0  0  0
 11 23  1  0  0  0  0
 11 24  1  0  0  0  0
 11 25  1  0  0  0  0
M  CHG  1   1   2
M  END
$$$$
COKROJ
     RDKit          3D
COKROJ
 27 28  0  0  0  0  0  0  0  0999 V2000
  -11.7755   -6.9576   14.0971 H   0  0  0  0  0  0  0  0  0  0  0  0
  -10.0564   -7.5763   10.7657 H   0  0  0  0  0  0  0  0  0  0  0  0
   -9.5396   -8.9517   11.7613 H   0  0  0  0  0  0  0  0  0  0  0  0
  -11.2448   -8.4728   11.7259 H   0  0  0  0  0  0  0  0  0  0  0  0
   -6.8322   -3.7730   15.0166 H   0  0  0  0  0  0  0  0  0  0  0  0
   -6.1318   -1.8760   13.5944 H   0  0  0  0  0  0  0  0  0  0  0  0
   -9.9046    0.0674   14.3418 H   0  0  0  0  0  0  0  0  0  0  0  0
  -10.5932   -1.8368   15.7655 H   0  0  0  0  0  0  0  0  0  0  0  0
   -6.5644    0.4208   12.9832 H   0  0  0  0  0  0  0  0  0  0  0  0
   -8.0357    1.1907   13.2876 H   0  0  0  0  0  0  0  0  0  0  0  0
   -8.7343   -6.6509   12.9391 O   0  0  0  0  0  0  0  0  0  0  0  0
   -8.6709   -5.8276   14.0458 N   0  0  0  0  0  0  0  0  0  0  0  0
   -9.8803   -5.8711   14.6169 C   0  0  0  0  0  0  0  0  0  0  0  0
  -10.7441   -6.7224   13.8853 C   0  0  0  0  0  0  0  0  0  0  0  0
   -9.9786   -7.1860   12.8464 C   0  0  0  0  0  0  0  0  0  0  0  0
  -10.2180   -8.0942   11.7161 C   0  0  0  0  0  0  0  0  0  0  0  0
  -10.2726   -5.1939   15.7479 N   0  5  0  0  0  0  0  0  0  0  0  0
   -8.7456   -2.9055   15.4818 C   0  0  0  0  0  0  0  0  0  0  0  0
   -7.4876   -2.9166   14.8831 C   0  0  0  0  0  0  0  0  0  0  0  0
   -7.0973   -1.8359   14.0881 C   0  0  0  0  0  0  0  0  0  0  0  0
   -7.9310   -0.7216   13.9383 C   0  0  0  0  0  0  0  0  0  0  0  0
   -9.2112   -0.7513   14.5038 C   0  0  0  0  0  0  0  0  0  0  0  0
   -9.6138   -1.8288   15.2969 C   0  0  0  0  0  0  0  0  0  0  0  0
   -7.5705    0.3178   13.0638 N   0  0  0  0  0  0  0  0  0  0  0  0
   -9.9077   -3.5366   17.6514 O   0  0  0  0  0  0  0  0  0  0  0  0
   -7.9901   -4.8830   16.9665 O   0  0  0  0  0  0  0  0  0  0  0  0
   -9.2582   -4.2738   16.5615 S   0  0  0  0  0  0  0  0  0  0  0  0
  1 14  1  0  0  0  0
  2 16  1  0  0  0  0
  3 16  1  0  0  0  0
  4 16  1  0  0  0  0
  5 19  1  0  0  0  0
  6 20  1  0  0  0  0
  7 22  1  0  0  0  0
  8 23  1  0  0  0  0
  9 24  1  0  0  0  0
 10 24  1  0  0  0  0
 11 15  1  0  0  0  0
 11 12  1  0  0  0  0
 12 13  2  0  0  0  0
 13 17  1  0  0  0  0
 13 14  1  0  0  0  0
 14 15  2  0  0  0  0
 15 16  1  0  0  0  0
 17 27  1  0  0  0  0
 18 27  1  0  0  0  0
 18 23  1  0  0  0  0
 18 19  2  0  0  0  0
 19 20  1  0  0  0  0
 20 21  2  0  0  0  0
 21 24  1  0  0  0  0
 21 22  1  0  0  0  0
 22 23  2  0  0  0  0
 25 27  2  0  0  0  0
 26 27  2  0  0  0  0
M  CHG  1  17  -1
M  END
$$$$
COLZUY
     RDKit          3D
COLZUY
 44 46  0  0  0  0  0  0  0  0999 V2000
  -10.1443   -5.9215   13.9723 P   0  0  0  0  0  0  0  0  0  0  0  0
   -7.4708   -6.3066   15.5891 C   0  0  0  0  0  0  0  0  0  0  0  0
   -7.4608   -6.3720   14.0562 C   0  0  0  0  0  0  0  0  0  0  0  0
   -8.5694   -5.6359   13.4687 N   0  0  0  0  0  0  0  0  0  0  0  0
   -8.2971   -4.9471   12.2099 C   0  0  0  0  0  0  0  0  0  0  0  0
   -7.3664   -3.6979   12.2907 C   0  0  0  0  0  0  0  0  0  0  0  0
   -9.9927   -5.9932   15.6572 N   0  0  0  0  0  0  0  0  0  0  0  0
   -8.8219   -6.6832   16.2085 C   0  0  0  0  0  0  0  0  0  0  0  0
  -10.3750   -7.6834   13.5363 C   0  0  0  0  0  0  0  0  0  0  0  0
   -7.7757   -2.4998   13.0527 N   0  0  0  0  0  0  0  0  0  0  0  0
  -10.4020   -4.7952   16.4191 C   0  0  0  0  0  0  0  0  0  0  0  0
   -7.6241   -2.5715   14.7376 P   0  0  0  0  0  0  0  0  0  0  0  0
   -8.9465   -1.8098   12.5014 C   0  0  0  0  0  0  0  0  0  0  0  0
   -9.4713   -3.5459   16.5000 C   0  0  0  0  0  0  0  0  0  0  0  0
   -9.1990   -2.8571   15.2412 N   0  0  0  0  0  0  0  0  0  0  0  0
   -7.3934   -0.8097   15.1736 C   0  0  0  0  0  0  0  0  0  0  0  0
  -10.2976   -2.1864   13.1208 C   0  0  0  0  0  0  0  0  0  0  0  0
  -10.3076   -2.1210   14.6537 C   0  0  0  0  0  0  0  0  0  0  0  0
   -6.7033   -6.9890   15.9748 H   0  0  0  0  0  0  0  0  0  0  0  0
   -7.1744   -5.3082   15.9199 H   0  0  0  0  0  0  0  0  0  0  0  0
   -6.4939   -5.9797   13.7202 H   0  0  0  0  0  0  0  0  0  0  0  0
   -7.4811   -7.4187   13.7277 H   0  0  0  0  0  0  0  0  0  0  0  0
   -7.8412   -5.6635   11.5124 H   0  0  0  0  0  0  0  0  0  0  0  0
   -9.2249   -4.6379   11.7116 H   0  0  0  0  0  0  0  0  0  0  0  0
   -6.3723   -4.0174   12.6328 H   0  0  0  0  0  0  0  0  0  0  0  0
   -7.1849   -3.3758   11.2553 H   0  0  0  0  0  0  0  0  0  0  0  0
   -8.9655   -7.7647   16.0832 H   0  0  0  0  0  0  0  0  0  0  0  0
   -8.7660   -6.5437   17.2960 H   0  0  0  0  0  0  0  0  0  0  0  0
   -9.6048   -8.3476   13.9362 H   0  0  0  0  0  0  0  0  0  0  0  0
  -11.3416   -8.0375   13.9085 H   0  0  0  0  0  0  0  0  0  0  0  0
  -10.3806   -7.8022   12.4480 H   0  0  0  0  0  0  0  0  0  0  0  0
  -11.3961   -4.4757   16.0770 H   0  0  0  0  0  0  0  0  0  0  0  0
  -10.5835   -5.1173   17.4545 H   0  0  0  0  0  0  0  0  0  0  0  0
   -8.8029   -0.7283   12.6267 H   0  0  0  0  0  0  0  0  0  0  0  0
   -9.0024   -1.9493   11.4139 H   0  0  0  0  0  0  0  0  0  0  0  0
   -9.9272   -2.8295   17.1974 H   0  0  0  0  0  0  0  0  0  0  0  0
   -8.5435   -3.8551   16.9983 H   0  0  0  0  0  0  0  0  0  0  0  0
   -8.1635   -0.1454   14.7737 H   0  0  0  0  0  0  0  0  0  0  0  0
   -7.3878   -0.6908   16.2618 H   0  0  0  0  0  0  0  0  0  0  0  0
   -6.4268   -0.4555   14.8014 H   0  0  0  0  0  0  0  0  0  0  0  0
  -11.0650   -1.5040   12.7351 H   0  0  0  0  0  0  0  0  0  0  0  0
  -10.5940   -3.1848   12.7900 H   0  0  0  0  0  0  0  0  0  0  0  0
  -11.2745   -2.5134   14.9897 H   0  0  0  0  0  0  0  0  0  0  0  0
  -10.2873   -1.0743   14.9821 H   0  0  0  0  0  0  0  0  0  0  0  0
  1  9  1  0  0  0  0
  1  7  1  0  0  0  0
  1  4  1  0  0  0  0
  2 20  1  0  0  0  0
  2 19  1  0  0  0  0
  2  8  1  0  0  0  0
  2  3  1  0  0  0  0
  3 22  1  0  0  0  0
  3 21  1  0  0  0  0
  3  4  1  0  0  0  0
  4  5  1  0  0  0  0
  5 24  1  0  0  0  0
  5 23  1  0  0  0  0
  5  6  1  0  0  0  0
  6 26  1  0  0  0  0
  6 25  1  0  0  0  0
  6 10  1  0  0  0  0
  7 11  1  0  0  0  0
  7  8  1  0  0  0  0
  8 28  1  0  0  0  0
  8 27  1  0  0  0  0
  9 31  1  0  0  0  0
  9 30  1  0  0  0  0
  9 29  1  0  0  0  0
 10 13  1  0  0  0  0
 10 12  1  0  0  0  0
 11 33  1  0  0  0  0
 11 32  1  0  0  0  0
 11 14  1  0  0  0  0
 12 16  1  0  0  0  0
 12 15  1  0  0  0  0
 13 35  1  0  0  0  0
 13 34  1  0  0  0  0
 13 17  1  0  0  0  0
 14 37  1  0  0  0  0
 14 36  1  0  0  0  0
 14 15  1  0  0  0  0
 15 18  1  0  0  0  0
 16 40  1  0  0  0  0
 16 39  1  0  0  0  0
 16 38  1  0  0  0  0
 17 42  1  0  0  0  0
 17 41  1  0  0  0  0
 17 18  1  0  0  0  0
 18 44  1  0  0  0  0
 18 43  1  0  0  0  0
M  END
$$$$
COMDIR
     RDKit          3D
COMDIR
 23 25  0  0  0  0  0  0  0  0999 V2000
   -6.0409   -6.1219   12.2892 Br  0  0  0  0  0  0  0  0  0  0  0  0
   -8.6569   -1.8387   15.5228 Br  0  0  0  0  0  0  0  0  0  0  0  0
   -9.5091   -2.3850   12.4427 O   0  0  0  0  0  0  0  0  0  0  0  0
   -7.5248   -6.7012   14.9028 O   0  0  0  0  0  0  0  0  0  0  0  0
   -8.9646   -3.2321   13.1503 C   0  0  0  0  0  0  0  0  0  0  0  0
   -7.8898   -4.0407   12.5510 C   0  0  0  0  0  0  0  0  0  0  0  0
   -7.3788   -5.1245   13.1394 C   0  0  0  0  0  0  0  0  0  0  0  0
   -7.8684   -5.6031   14.4632 C   0  0  0  0  0  0  0  0  0  0  0  0
   -8.7664   -4.7135   15.2900 C   0  0  0  0  0  0  0  0  0  0  0  0
   -9.3283   -3.4481   14.6041 C   0  0  0  0  0  0  0  0  0  0  0  0
  -10.8585   -3.5792   14.8192 C   0  0  0  0  0  0  0  0  0  0  0  0
  -11.3516   -4.7339   13.9676 C   0  0  0  0  0  0  0  0  0  0  0  0
  -10.8542   -5.8586   14.5015 C   0  0  0  0  0  0  0  0  0  0  0  0
  -10.0570   -5.4610   15.7248 C   0  0  0  0  0  0  0  0  0  0  0  0
  -10.9266   -4.2851   16.1828 C   0  0  0  0  0  0  0  0  0  0  0  0
   -7.5583   -3.7103   11.5717 H   0  0  0  0  0  0  0  0  0  0  0  0
  -11.4586   -2.6707   14.7439 H   0  0  0  0  0  0  0  0  0  0  0  0
   -9.9290   -6.2539   16.4634 H   0  0  0  0  0  0  0  0  0  0  0  0
   -8.1923   -4.4555   16.1903 H   0  0  0  0  0  0  0  0  0  0  0  0
  -11.9548   -4.6467   13.0746 H   0  0  0  0  0  0  0  0  0  0  0  0
  -10.9812   -6.8667   14.1318 H   0  0  0  0  0  0  0  0  0  0  0  0
  -11.9444   -4.5796   16.4714 H   0  0  0  0  0  0  0  0  0  0  0  0
  -10.4845   -3.7144   17.0059 H   0  0  0  0  0  0  0  0  0  0  0  0
  1  7  1  0  0  0  0
  2 10  1  0  0  0  0
  3  5  2  0  0  0  0
  4  8  2  0  0  0  0
  5  6  1  0  0  0  0
  5 10  1  0  0  0  0
  6  7  2  0  0  0  0
  6 16  1  0  0  0  0
  7  8  1  0  0  0  0
  8  9  1  0  0  0  0
  9 10  1  0  0  0  0
  9 14  1  0  0  0  0
  9 19  1  0  0  0  0
 10 11  1  0  0  0  0
 11 12  1  0  0  0  0
 11 15  1  0  0  0  0
 11 17  1  0  0  0  0
 12 13  2  0  0  0  0
 12 20  1  0  0  0  0
 13 14  1  0  0  0  0
 13 21  1  0  0  0  0
 14 15  1  0  0  0  0
 14 18  1  0  0  0  0
 15 22  1  0  0  0  0
 15 23  1  0  0  0  0
M  END
$$$$
COMKAQ
     RDKit          3D
COMKAQ
 17 18  0  0  0  0  0  0  0  0999 V2000
  -10.3319   -4.6906   13.6369 C   0  0  0  0  0  0  0  0  0  0  0  0
  -11.3782   -5.1670   14.0503 O   0  0  0  0  0  0  0  0  0  0  0  0
  -10.2486   -3.4430   13.0837 O   0  0  0  0  0  0  0  0  0  0  0  0
   -8.9346   -3.2196   12.5427 C   0  0  0  0  0  0  0  0  0  0  0  0
   -7.9734   -4.2387   13.1302 C   0  0  0  0  0  0  0  0  0  0  0  0
   -7.5239   -4.0323   14.5960 C   0  0  0  0  0  0  0  0  0  0  0  0
   -8.0954   -5.4316   14.9192 C   0  0  0  0  0  0  0  0  0  0  0  0
   -8.9317   -5.3308   13.6268 C   0  0  0  0  0  0  0  0  0  0  0  0
   -8.8105   -5.5422   16.1697 C   0  0  0  0  0  0  0  0  0  0  0  0
   -9.3517   -5.6261   17.1916 N   0  0  0  0  0  0  0  0  0  0  0  0
   -9.0035   -3.3229   11.4545 H   0  0  0  0  0  0  0  0  0  0  0  0
   -8.6267   -2.1947   12.7716 H   0  0  0  0  0  0  0  0  0  0  0  0
   -7.1775   -4.5826   12.4619 H   0  0  0  0  0  0  0  0  0  0  0  0
   -6.4432   -3.9321   14.7367 H   0  0  0  0  0  0  0  0  0  0  0  0
   -8.0185   -3.1973   15.1074 H   0  0  0  0  0  0  0  0  0  0  0  0
   -7.3232   -6.2091   14.8292 H   0  0  0  0  0  0  0  0  0  0  0  0
   -8.9171   -6.2461   13.0229 H   0  0  0  0  0  0  0  0  0  0  0  0
  1  2  2  0  0  0  0
  1  3  1  0  0  0  0
  1  8  1  0  0  0  0
  3  4  1  0  0  0  0
  4  5  1  0  0  0  0
  4 11  1  0  0  0  0
  4 12  1  0  0  0  0
  5  6  1  0  0  0  0
  5  8  1  0  0  0  0
  5 13  1  0  0  0  0
  6  7  1  0  0  0  0
  6 14  1  0  0  0  0
  6 15  1  0  0  0  0
  7  8  1  0  0  0  0
  7  9  1  0  0  0  0
  7 16  1  0  0  0  0
  8 17  1  0  0  0  0
  9 10  3  0  0  0  0
M  END
$$$$
COMWOQ
     RDKit          3D
COMWOQ
 18 19  0  0  0  0  0  0  0  0999 V2000
  -10.0346   -5.7925   13.8515 N   0  0  0  0  0  0  0  0  0  0  0  0
  -10.8888   -5.1048   14.6725 C   0  0  0  0  0  0  0  0  0  0  0  0
  -10.2710   -3.9263   15.0508 C   0  0  0  0  0  0  0  0  0  0  0  0
   -7.9037   -3.0036   14.4163 C   0  0  0  0  0  0  0  0  0  0  0  0
   -6.7548   -3.3024   13.6752 C   0  0  0  0  0  0  0  0  0  0  0  0
   -6.6691   -4.4857   12.9465 C   0  0  0  0  0  0  0  0  0  0  0  0
   -7.7242   -5.4025   12.9360 C   0  0  0  0  0  0  0  0  0  0  0  0
   -8.8661   -5.0877   13.6829 C   0  0  0  0  0  0  0  0  0  0  0  0
   -8.9844   -3.9105   14.4242 C   0  0  0  0  0  0  0  0  0  0  0  0
  -10.8629   -2.9281   15.9224 C   0  0  0  0  0  0  0  0  0  0  0  0
  -10.3120   -1.8834   16.2562 O   0  0  0  0  0  0  0  0  0  0  0  0
  -10.2263   -6.6893   13.4259 H   0  0  0  0  0  0  0  0  0  0  0  0
  -11.8607   -5.5138   14.9155 H   0  0  0  0  0  0  0  0  0  0  0  0
   -7.9614   -2.0770   14.9823 H   0  0  0  0  0  0  0  0  0  0  0  0
   -5.9239   -2.6013   13.6713 H   0  0  0  0  0  0  0  0  0  0  0  0
   -5.7678   -4.7001   12.3767 H   0  0  0  0  0  0  0  0  0  0  0  0
   -7.6526   -6.3233   12.3665 H   0  0  0  0  0  0  0  0  0  0  0  0
  -11.8772   -3.1647   16.2863 H   0  0  0  0  0  0  0  0  0  0  0  0
  1 12  1  0  0  0  0
  1  8  1  0  0  0  0
  1  2  1  0  0  0  0
  2 13  1  0  0  0  0
  2  3  2  0  0  0  0
  3 10  1  0  0  0  0
  3  9  1  0  0  0  0
  4 14  1  0  0  0  0
  4  9  1  0  0  0  0
  4  5  2  0  0  0  0
  5 15  1  0  0  0  0
  5  6  1  0  0  0  0
  6 16  1  0  0  0  0
  6  7  2  0  0  0  0
  7 17  1  0  0  0  0
  7  8  1  0  0  0  0
  8  9  2  0  0  0  0
 10 18  1  0  0  0  0
 10 11  2  0  0  0  0
M  END
$$$$
COMWUW
     RDKit          3D
COMWUW
 27 28  0  0  0  0  0  0  0  0999 V2000
   -7.8331   -2.3825   13.3404 N   0  0  0  0  0  0  0  0  0  0  0  0
   -9.0178   -5.0036   16.8355 N   0  0  0  0  0  0  0  0  0  0  0  0
   -8.2891   -2.3282   14.6296 C   0  0  0  0  0  0  0  0  0  0  0  0
   -8.9785   -3.4975   14.8993 C   0  0  0  0  0  0  0  0  0  0  0  0
   -9.4391   -5.5512   13.3413 C   0  0  0  0  0  0  0  0  0  0  0  0
   -9.2163   -6.0436   12.0504 C   0  0  0  0  0  0  0  0  0  0  0  0
   -8.5004   -5.2945   11.1200 C   0  0  0  0  0  0  0  0  0  0  0  0
   -7.9852   -4.0375   11.4507 C   0  0  0  0  0  0  0  0  0  0  0  0
   -8.2175   -3.5613   12.7469 C   0  0  0  0  0  0  0  0  0  0  0  0
   -8.9338   -4.2847   13.7008 C   0  0  0  0  0  0  0  0  0  0  0  0
   -9.6640   -3.8507   16.1856 C   0  0  0  0  0  0  0  0  0  0  0  0
   -9.8527   -5.4842   17.9367 C   0  0  0  0  0  0  0  0  0  0  0  0
   -7.6825   -4.6676   17.3346 C   0  0  0  0  0  0  0  0  0  0  0  0
   -7.2948   -1.6616   12.8812 H   0  0  0  0  0  0  0  0  0  0  0  0
   -8.0861   -1.4652   15.2491 H   0  0  0  0  0  0  0  0  0  0  0  0
   -9.9881   -6.1444   14.0669 H   0  0  0  0  0  0  0  0  0  0  0  0
   -9.6034   -7.0216   11.7768 H   0  0  0  0  0  0  0  0  0  0  0  0
   -8.3359   -5.6941   10.1221 H   0  0  0  0  0  0  0  0  0  0  0  0
   -7.4249   -3.4582   10.7246 H   0  0  0  0  0  0  0  0  0  0  0  0
  -10.7060   -4.0962   15.9402 H   0  0  0  0  0  0  0  0  0  0  0  0
   -9.6936   -2.9827   16.8574 H   0  0  0  0  0  0  0  0  0  0  0  0
   -7.0031   -4.4026   16.5180 H   0  0  0  0  0  0  0  0  0  0  0  0
   -7.2312   -5.5343   17.8316 H   0  0  0  0  0  0  0  0  0  0  0  0
   -7.7052   -3.8381   18.0508 H   0  0  0  0  0  0  0  0  0  0  0  0
   -9.4043   -6.3684   18.4036 H   0  0  0  0  0  0  0  0  0  0  0  0
  -10.8371   -5.7940   17.5682 H   0  0  0  0  0  0  0  0  0  0  0  0
   -9.9977   -4.7214   18.7104 H   0  0  0  0  0  0  0  0  0  0  0  0
  1 14  1  0  0  0  0
  1  9  1  0  0  0  0
  1  3  1  0  0  0  0
  2 13  1  0  0  0  0
  2 12  1  0  0  0  0
  2 11  1  0  0  0  0
  3 15  1  0  0  0  0
  3  4  2  0  0  0  0
  4 11  1  0  0  0  0
  4 10  1  0  0  0  0
  5 16  1  0  0  0  0
  5 10  1  0  0  0  0
  5  6  2  0  0  0  0
  6 17  1  0  0  0  0
  6  7  1  0  0  0  0
  7 18  1  0  0  0  0
  7  8  2  0  0  0  0
  8 19  1  0  0  0  0
  8  9  1  0  0  0  0
  9 10  2  0  0  0  0
 11 21  1  0  0  0  0
 11 20  1  0  0  0  0
 12 27  1  0  0  0  0
 12 26  1  0  0  0  0
 12 25  1  0  0  0  0
 13 24  1  0  0  0  0
 13 23  1  0  0  0  0
 13 22  1  0  0  0  0
M  END
$$$$
CONBAI
     RDKit          3D
CONBAI
 36 38  0  0  0  0  0  0  0  0999 V2000
   -9.1263   -5.5427   13.4816 N   0  0  0  0  0  0  0  0  0  0  0  0
   -9.3048   -5.1890   12.0779 C   0  0  0  0  0  0  0  0  0  0  0  0
  -10.2758   -5.8984   14.1778 C   0  0  0  0  0  0  0  0  0  0  0  0
  -11.3852   -5.7905   13.6544 O   0  0  0  0  0  0  0  0  0  0  0  0
  -10.1074   -6.3797   15.4740 N   0  0  0  0  0  0  0  0  0  0  0  0
  -11.3093   -6.7935   16.1817 C   0  0  0  0  0  0  0  0  0  0  0  0
   -8.8949   -6.5978   16.1477 C   0  0  0  0  0  0  0  0  0  0  0  0
   -8.8596   -7.2199   17.2185 O   0  0  0  0  0  0  0  0  0  0  0  0
   -7.6225   -6.0469   15.4698 C   0  0  0  0  0  0  0  0  0  0  0  0
   -6.5841   -6.8843   15.7509 F   0  0  0  0  0  0  0  0  0  0  0  0
   -7.7441   -5.7516   13.9642 C   0  0  0  0  0  0  0  0  0  0  0  0
   -7.2131   -3.2582   13.4985 N   0  0  0  0  0  0  0  0  0  0  0  0
   -6.4012   -2.9135   12.3393 C   0  0  0  0  0  0  0  0  0  0  0  0
   -8.1407   -2.3229   13.9354 C   0  0  0  0  0  0  0  0  0  0  0  0
   -8.3195   -1.2705   13.3219 O   0  0  0  0  0  0  0  0  0  0  0  0
   -8.8486   -2.6362   15.0931 N   0  0  0  0  0  0  0  0  0  0  0  0
   -9.9281   -1.7340   15.4597 C   0  0  0  0  0  0  0  0  0  0  0  0
   -8.5031   -3.6119   16.0378 C   0  0  0  0  0  0  0  0  0  0  0  0
   -9.1339   -3.7327   17.0970 O   0  0  0  0  0  0  0  0  0  0  0  0
   -7.3052   -4.5290   15.6877 C   0  0  0  0  0  0  0  0  0  0  0  0
   -6.3029   -4.2661   16.5680 F   0  0  0  0  0  0  0  0  0  0  0  0
   -6.8693   -4.4961   14.2193 C   0  0  0  0  0  0  0  0  0  0  0  0
   -9.8925   -4.2683   12.0151 H   0  0  0  0  0  0  0  0  0  0  0  0
   -9.8445   -5.9929   11.5672 H   0  0  0  0  0  0  0  0  0  0  0  0
   -8.3388   -5.0445   11.5883 H   0  0  0  0  0  0  0  0  0  0  0  0
  -11.4450   -7.8686   16.0266 H   0  0  0  0  0  0  0  0  0  0  0  0
  -12.1967   -6.2672   15.8188 H   0  0  0  0  0  0  0  0  0  0  0  0
  -11.2119   -6.6005   17.2548 H   0  0  0  0  0  0  0  0  0  0  0  0
   -7.2418   -6.5033   13.3422 H   0  0  0  0  0  0  0  0  0  0  0  0
   -5.5965   -2.2480   12.6647 H   0  0  0  0  0  0  0  0  0  0  0  0
   -7.0071   -2.4036   11.5845 H   0  0  0  0  0  0  0  0  0  0  0  0
   -5.9773   -3.8199   11.8978 H   0  0  0  0  0  0  0  0  0  0  0  0
  -10.3728   -1.2652   14.5769 H   0  0  0  0  0  0  0  0  0  0  0  0
   -9.5204   -0.9551   16.1119 H   0  0  0  0  0  0  0  0  0  0  0  0
  -10.7155   -2.2705   15.9979 H   0  0  0  0  0  0  0  0  0  0  0  0
   -5.7955   -4.7142   14.1218 H   0  0  0  0  0  0  0  0  0  0  0  0
  1  2  1  0  0  0  0
  1  3  1  0  0  0  0
  1 11  1  0  0  0  0
  2 23  1  0  0  0  0
  2 24  1  0  0  0  0
  2 25  1  0  0  0  0
  3  4  2  0  0  0  0
  3  5  1  0  0  0  0
  5  6  1  0  0  0  0
  5  7  1  0  0  0  0
  6 26  1  0  0  0  0
  6 27  1  0  0  0  0
  6 28  1  0  0  0  0
  7  8  2  0  0  0  0
  7  9  1  0  0  0  0
  9 10  1  0  0  0  0
  9 11  1  0  0  0  0
  9 20  1  0  0  0  0
 11 22  1  0  0  0  0
 11 29  1  0  0  0  0
 12 13  1  0  0  0  0
 12 14  1  0  0  0  0
 12 22  1  0  0  0  0
 13 30  1  0  0  0  0
 13 31  1  0  0  0  0
 13 32  1  0  0  0  0
 14 15  2  0  0  0  0
 14 16  1  0  0  0  0
 16 17  1  0  0  0  0
 16 18  1  0  0  0  0
 17 33  1  0  0  0  0
 17 34  1  0  0  0  0
 17 35  1  0  0  0  0
 18 19  2  0  0  0  0
 18 20  1  0  0  0  0
 20 21  1  0  0  0  0
 20 22  1  0  0  0  0
 22 36  1  0  0  0  0
M  END
$$$$
CONFAM
     RDKit          3D
CONFAM
 10  9  0  0  0  0  0  0  0  0999 V2000
   -7.6283   -2.7626   15.5257 S   0  0  0  0  0  0  0  0  0  0  0  0
   -8.3319   -4.1387   14.9376 C   0  0  0  0  0  0  0  0  0  0  0  0
   -9.6475   -3.0339   13.2093 C   0  0  0  0  0  0  0  0  0  0  0  0
   -9.2148   -4.2103   13.9168 O   0  0  0  0  0  0  0  0  0  0  0  0
   -8.0779   -5.3666   15.4448 N   0  0  0  0  0  0  0  0  0  0  0  0
   -8.8001   -2.5485   12.7164 H   0  0  0  0  0  0  0  0  0  0  0  0
  -10.1676   -2.3487   13.8851 H   0  0  0  0  0  0  0  0  0  0  0  0
  -10.3535   -3.3544   12.4379 H   0  0  0  0  0  0  0  0  0  0  0  0
   -8.5331   -6.1775   15.0507 H   0  0  0  0  0  0  0  0  0  0  0  0
   -7.4349   -5.4778   16.2162 H   0  0  0  0  0  0  0  0  0  0  0  0
  1  2  2  0  0  0  0
  2  5  1  0  0  0  0
  2  4  1  0  0  0  0
  3  8  1  0  0  0  0
  3  7  1  0  0  0  0
  3  6  1  0  0  0  0
  3  4  1  0  0  0  0
  5 10  1  0  0  0  0
  5  9  1  0  0  0  0
M  END
$$$$
CONLIA
     RDKit          3D
CONLIA
 27 27  0  0  0  0  0  0  0  0999 V2000
   -9.6643   -3.7868   15.2998 N   0  3  0  0  0  0  0  0  0  0  0  0
   -8.4570   -4.9679   13.5524 N   0  3  0  0  0  0  0  0  0  0  0  0
  -10.6370   -4.7005   14.5537 C   0  0  0  0  0  0  0  0  0  0  0  0
   -9.7394   -5.7376   13.8943 C   0  0  0  0  0  0  0  0  0  0  0  0
   -8.4039   -3.7782   14.4792 C   0  0  0  0  0  0  0  0  0  0  0  0
   -9.3905   -4.3145   16.7097 C   0  0  0  0  0  0  0  0  0  0  0  0
  -10.2427   -2.3800   15.4333 C   0  0  0  0  0  0  0  0  0  0  0  0
   -8.4896   -4.5028   12.0933 C   0  0  0  0  0  0  0  0  0  0  0  0
   -7.2305   -5.8587   13.7304 C   0  0  0  0  0  0  0  0  0  0  0  0
  -11.1507   -4.0971   13.7970 H   0  0  0  0  0  0  0  0  0  0  0  0
  -11.3645   -5.1217   15.2537 H   0  0  0  0  0  0  0  0  0  0  0  0
   -9.4782   -6.5322   14.6016 H   0  0  0  0  0  0  0  0  0  0  0  0
  -10.1655   -6.1773   12.9875 H   0  0  0  0  0  0  0  0  0  0  0  0
   -8.3611   -2.8584   13.8848 H   0  0  0  0  0  0  0  0  0  0  0  0
   -7.5292   -3.8416   15.1366 H   0  0  0  0  0  0  0  0  0  0  0  0
  -10.3377   -4.3431   17.2563 H   0  0  0  0  0  0  0  0  0  0  0  0
   -8.6852   -3.6371   17.2003 H   0  0  0  0  0  0  0  0  0  0  0  0
   -8.9638   -5.3181   16.6317 H   0  0  0  0  0  0  0  0  0  0  0  0
   -9.5073   -1.7538   15.9469 H   0  0  0  0  0  0  0  0  0  0  0  0
  -11.1704   -2.4448   16.0092 H   0  0  0  0  0  0  0  0  0  0  0  0
  -10.4434   -1.9889   14.4313 H   0  0  0  0  0  0  0  0  0  0  0  0
   -9.3764   -3.8785   11.9498 H   0  0  0  0  0  0  0  0  0  0  0  0
   -8.5362   -5.3871   11.4510 H   0  0  0  0  0  0  0  0  0  0  0  0
   -7.5785   -3.9307   11.8940 H   0  0  0  0  0  0  0  0  0  0  0  0
   -7.1852   -6.1807   14.7750 H   0  0  0  0  0  0  0  0  0  0  0  0
   -6.3413   -5.2762   13.4718 H   0  0  0  0  0  0  0  0  0  0  0  0
   -7.3356   -6.7229   13.0682 H   0  0  0  0  0  0  0  0  0  0  0  0
  1  3  1  0  0  0  0
  1  5  1  0  0  0  0
  1  6  1  0  0  0  0
  1  7  1  0  0  0  0
  2  4  1  0  0  0  0
  2  5  1  0  0  0  0
  2  8  1  0  0  0  0
  2  9  1  0  0  0  0
  3  4  1  0  0  0  0
  3 10  1  0  0  0  0
  3 11  1  0  0  0  0
  4 12  1  0  0  0  0
  4 13  1  0  0  0  0
  5 14  1  0  0  0  0
  5 15  1  0  0  0  0
  6 16  1  0  0  0  0
  6 17  1  0  0  0  0
  6 18  1  0  0  0  0
  7 19  1  0  0  0  0
  7 20  1  0  0  0  0
  7 21  1  0  0  0  0
  8 22  1  0  0  0  0
  8 23  1  0  0  0  0
  8 24  1  0  0  0  0
  9 25  1  0  0  0  0
  9 26  1  0  0  0  0
  9 27  1  0  0  0  0
M  CHG  1   1   1
M  CHG  1   2   1
M  END
$$$$
CORDOC
     RDKit          3D
CORDOC
 23 23  0  0  0  0  0  0  0  0999 V2000
   -9.5146   -2.8636   12.6363 S   0  0  0  0  0  0  0  0  0  0  0  0
   -7.4354   -0.8477   13.0733 Cl  0  0  0  0  0  0  0  0  0  0  0  0
   -9.3762   -2.1504   11.0111 C   0  0  0  0  0  0  0  0  0  0  0  0
   -7.9674   -2.5082   13.4631 C   0  0  0  0  0  0  0  0  0  0  0  0
   -8.1279   -2.6723   14.9598 C   0  0  0  0  0  0  0  0  0  0  0  0
   -8.4391   -4.0170   15.5250 C   0  0  0  0  0  0  0  0  0  0  0  0
   -7.9836   -5.2039   14.9405 C   0  0  0  0  0  0  0  0  0  0  0  0
   -8.2969   -6.4340   15.5258 C   0  0  0  0  0  0  0  0  0  0  0  0
   -9.0523   -6.4835   16.6967 C   0  0  0  0  0  0  0  0  0  0  0  0
   -9.4948   -5.3039   17.2910 C   0  0  0  0  0  0  0  0  0  0  0  0
   -9.1861   -4.0734   16.7100 C   0  0  0  0  0  0  0  0  0  0  0  0
   -9.5731   -4.3011   12.4247 O   0  0  0  0  0  0  0  0  0  0  0  0
  -10.6051   -2.1862   13.3115 O   0  0  0  0  0  0  0  0  0  0  0  0
   -7.9792   -1.7511   15.7649 O   0  0  0  0  0  0  0  0  0  0  0  0
   -9.4206   -1.0628   11.0777 H   0  0  0  0  0  0  0  0  0  0  0  0
  -10.2215   -2.5075   10.4178 H   0  0  0  0  0  0  0  0  0  0  0  0
   -8.4424   -2.4848   10.5552 H   0  0  0  0  0  0  0  0  0  0  0  0
   -7.1970   -3.1765   13.0740 H   0  0  0  0  0  0  0  0  0  0  0  0
   -7.3841   -5.2114   14.0360 H   0  0  0  0  0  0  0  0  0  0  0  0
   -7.9527   -7.3579   15.0664 H   0  0  0  0  0  0  0  0  0  0  0  0
   -9.2958   -7.4429   17.1471 H   0  0  0  0  0  0  0  0  0  0  0  0
  -10.0811   -5.3402   18.2060 H   0  0  0  0  0  0  0  0  0  0  0  0
   -9.5359   -3.1574   17.1840 H   0  0  0  0  0  0  0  0  0  0  0  0
  1  3  1  0  0  0  0
  1  4  1  0  0  0  0
  1 12  2  0  0  0  0
  1 13  2  0  0  0  0
  2  4  1  0  0  0  0
  3 15  1  0  0  0  0
  3 16  1  0  0  0  0
  3 17  1  0  0  0  0
  4  5  1  0  0  0  0
  4 18  1  0  0  0  0
  5  6  1  0  0  0  0
  5 14  2  0  0  0  0
  6  7  2  0  0  0  0
  6 11  1  0  0  0  0
  7  8  1  0  0  0  0
  7 19  1  0  0  0  0
  8  9  2  0  0  0  0
  8 20  1  0  0  0  0
  9 10  1  0  0  0  0
  9 21  1  0  0  0  0
 10 11  2  0  0  0  0
 10 22  1  0  0  0  0
 11 23  1  0  0  0  0
M  END
$$$$
CORWUB10
     RDKit          3D
CORWUB10
  8  7  0  0  0  0  0  0  0  0999 V2000
   -9.0005   -2.6310   13.2990 S   0  0  0  0  0  0  0  0  0  0  0  0
  -11.0948   -4.1948   14.7416 S   0  5  0  0  0  0  0  0  0  0  0  0
   -9.4865   -3.9382   14.2560 C   0  0  0  0  0  0  0  0  0  0  0  0
   -8.6773   -4.8833   14.7194 N   0  0  0  0  0  0  0  0  0  0  0  0
   -7.3374   -4.9633   14.5084 C   0  0  0  0  0  0  0  0  0  0  0  0
   -6.6536   -5.8732   14.9734 O   0  0  0  0  0  0  0  0  0  0  0  0
   -9.0556   -5.6277   15.2844 H   0  0  0  0  0  0  0  0  0  0  0  0
   -6.8835   -4.1714   13.8972 H   0  0  0  0  0  0  0  0  0  0  0  0
  1  3  2  0  0  0  0
  2  3  1  0  0  0  0
  3  4  1  0  0  0  0
  4  7  1  0  0  0  0
  4  5  1  0  0  0  0
  5  8  1  0  0  0  0
  5  6  2  0  0  0  0
M  CHG  1   2  -1
M  END
$$$$
COSFAR
     RDKit          3D
COSFAR
 18 19  0  0  0  0  0  0  0  0999 V2000
   -7.6779   -6.1310   12.8376 S   0  0  0  0  0  0  0  0  0  0  0  0
   -5.4159   -4.9290   13.4900 O   0  0  0  0  0  0  0  0  0  0  0  0
   -7.4076   -4.0009   14.2955 N   0  0  0  0  0  0  0  0  0  0  0  0
  -10.4469   -5.7531   13.3236 C   0  0  0  0  0  0  0  0  0  0  0  0
  -11.4490   -4.9945   13.9315 C   0  0  0  0  0  0  0  0  0  0  0  0
  -11.1211   -3.8623   14.6916 C   0  0  0  0  0  0  0  0  0  0  0  0
   -9.7873   -3.4740   14.8537 C   0  0  0  0  0  0  0  0  0  0  0  0
   -8.7964   -4.2336   14.2460 C   0  0  0  0  0  0  0  0  0  0  0  0
   -9.1290   -5.3589   13.4911 C   0  0  0  0  0  0  0  0  0  0  0  0
   -6.6322   -4.9156   13.5975 C   0  0  0  0  0  0  0  0  0  0  0  0
   -6.8285   -2.8953   15.0168 C   0  0  0  0  0  0  0  0  0  0  0  0
  -10.6976   -6.6299   12.7348 H   0  0  0  0  0  0  0  0  0  0  0  0
  -12.4915   -5.2833   13.8151 H   0  0  0  0  0  0  0  0  0  0  0  0
  -11.9135   -3.2813   15.1592 H   0  0  0  0  0  0  0  0  0  0  0  0
   -9.5529   -2.5956   15.4449 H   0  0  0  0  0  0  0  0  0  0  0  0
   -7.2100   -1.9551   14.6074 H   0  0  0  0  0  0  0  0  0  0  0  0
   -7.0914   -2.9753   16.0759 H   0  0  0  0  0  0  0  0  0  0  0  0
   -5.7384   -2.8978   14.9271 H   0  0  0  0  0  0  0  0  0  0  0  0
  1  9  1  0  0  0  0
  1 10  1  0  0  0  0
  2 10  2  0  0  0  0
  3  8  1  0  0  0  0
  3 10  1  0  0  0  0
  3 11  1  0  0  0  0
  4  5  2  0  0  0  0
  4  9  1  0  0  0  0
  4 12  1  0  0  0  0
  5  6  1  0  0  0  0
  5 13  1  0  0  0  0
  6  7  2  0  0  0  0
  6 14  1  0  0  0  0
  7  8  1  0  0  0  0
  7 15  1  0  0  0  0
  8  9  2  0  0  0  0
 11 16  1  0  0  0  0
 11 17  1  0  0  0  0
 11 18  1  0  0  0  0
M  END
$$$$
COSSEI
     RDKit          3D
COSSEI
 16 15  0  0  0  0  0  0  0  0999 V2000
  -11.3118   -6.0396   15.8364 S   0  0  0  0  0  0  0  0  0  0  0  0
  -10.9511   -4.0620   18.0481 S   0  5  0  0  0  0  0  0  0  0  0  0
  -10.7381   -4.5712   16.4406 C   0  0  0  0  0  0  0  0  0  0  0  0
  -10.0893   -3.6614   15.7160 N   0  0  0  0  0  0  0  0  0  0  0  0
   -9.5491   -3.8465   14.3757 C   0  0  0  0  0  0  0  0  0  0  0  0
   -9.7532   -2.8390   16.1970 H   0  0  0  0  0  0  0  0  0  0  0  0
   -9.3899   -2.8359   13.9837 H   0  0  0  0  0  0  0  0  0  0  0  0
  -10.3028   -4.3000   13.7226 H   0  0  0  0  0  0  0  0  0  0  0  0
   -8.2189   -4.6209   14.3343 C   0  0  0  0  0  0  0  0  0  0  0  0
   -7.6787   -4.8060   12.9940 N   0  0  0  0  0  0  0  0  0  0  0  0
   -8.3781   -5.6315   14.7263 H   0  0  0  0  0  0  0  0  0  0  0  0
   -7.4652   -4.1674   14.9874 H   0  0  0  0  0  0  0  0  0  0  0  0
   -7.0299   -3.8962   12.2694 C   0  0  0  0  0  0  0  0  0  0  0  0
   -8.0148   -5.6284   12.5130 H   0  0  0  0  0  0  0  0  0  0  0  0
   -6.4562   -2.4278   12.8736 S   0  0  0  0  0  0  0  0  0  0  0  0
   -6.8169   -4.4054   10.6619 S   0  5  0  0  0  0  0  0  0  0  0  0
  1  3  2  0  0  0  0
  2  3  1  0  0  0  0
  3  4  1  0  0  0  0
  4  6  1  0  0  0  0
  4  5  1  0  0  0  0
  5  9  1  0  0  0  0
  5  8  1  0  0  0  0
  5  7  1  0  0  0  0
  9 12  1  0  0  0  0
  9 11  1  0  0  0  0
  9 10  1  0  0  0  0
 10 14  1  0  0  0  0
 10 13  1  0  0  0  0
 13 16  1  0  0  0  0
 13 15  2  0  0  0  0
M  CHG  1   2  -1
M  CHG  1  16  -1
M  END
$$$$
COSWIQ
     RDKit          3D
COSWIQ
 24 24  0  0  0  0  0  0  0  0999 V2000
   -8.6891   -4.1628   14.9279 N   0  0  0  0  0  0  0  0  0  0  0  0
   -9.9662   -4.1709   15.0839 C   0  0  0  0  0  0  0  0  0  0  0  0
  -10.9406   -3.0855   15.3261 C   0  0  0  0  0  0  0  0  0  0  0  0
  -11.1339   -2.0929   14.4443 C   0  0  0  0  0  0  0  0  0  0  0  0
  -10.4168   -1.9016   13.1918 C   0  0  0  0  0  0  0  0  0  0  0  0
   -9.0742   -1.8324   13.0979 C   0  0  0  0  0  0  0  0  0  0  0  0
   -8.1411   -1.9307   14.2033 C   0  0  0  0  0  0  0  0  0  0  0  0
   -8.0093   -2.9766   15.0417 C   0  0  0  0  0  0  0  0  0  0  0  0
  -10.6950   -5.3205   15.0468 O   0  0  0  0  0  0  0  0  0  0  0  0
   -9.9599   -6.5219   14.7902 C   0  0  0  0  0  0  0  0  0  0  0  0
  -11.2080   -1.6888   12.0180 C   0  0  0  0  0  0  0  0  0  0  0  0
  -11.8494   -1.5003   11.0692 N   0  0  0  0  0  0  0  0  0  0  0  0
   -7.0049   -2.9352   16.0988 C   0  0  0  0  0  0  0  0  0  0  0  0
   -6.7505   -3.9115   16.9821 C   0  0  0  0  0  0  0  0  0  0  0  0
  -11.5509   -3.1827   16.2158 H   0  0  0  0  0  0  0  0  0  0  0  0
  -11.9236   -1.3709   14.6475 H   0  0  0  0  0  0  0  0  0  0  0  0
   -8.6079   -1.6238   12.1351 H   0  0  0  0  0  0  0  0  0  0  0  0
   -7.4891   -1.0662   14.3119 H   0  0  0  0  0  0  0  0  0  0  0  0
  -10.6702   -7.3531   14.7731 H   0  0  0  0  0  0  0  0  0  0  0  0
   -9.2339   -6.7045   15.5885 H   0  0  0  0  0  0  0  0  0  0  0  0
   -9.4667   -6.4695   13.8146 H   0  0  0  0  0  0  0  0  0  0  0  0
   -6.4128   -2.0251   16.1717 H   0  0  0  0  0  0  0  0  0  0  0  0
   -7.2938   -4.8512   16.9705 H   0  0  0  0  0  0  0  0  0  0  0  0
   -5.9793   -3.7905   17.7352 H   0  0  0  0  0  0  0  0  0  0  0  0
  1  8  1  0  0  0  0
  1  2  2  0  0  0  0
  2  9  1  0  0  0  0
  2  3  1  0  0  0  0
  3 15  1  0  0  0  0
  3  4  2  0  0  0  0
  4 16  1  0  0  0  0
  4  5  1  0  0  0  0
  5 11  1  0  0  0  0
  5  6  2  0  0  0  0
  6 17  1  0  0  0  0
  6  7  1  0  0  0  0
  7 18  1  0  0  0  0
  7  8  2  0  0  0  0
  8 13  1  0  0  0  0
  9 10  1  0  0  0  0
 10 21  1  0  0  0  0
 10 20  1  0  0  0  0
 10 19  1  0  0  0  0
 11 12  3  0  0  0  0
 13 22  1  0  0  0  0
 13 14  2  0  0  0  0
 14 24  1  0  0  0  0
 14 23  1  0  0  0  0
M  END
$$$$
COTMON
     RDKit          3D
COTMON
 20 20  0  0  0  0  0  0  0  0999 V2000
   -7.2413   -4.9357   17.6085 N   0  0  0  0  0  0  0  0  0  0  0  0
   -7.4607   -3.5685   17.3342 N   0  0  0  0  0  0  0  0  0  0  0  0
   -8.0826   -3.1469   16.1608 C   0  0  0  0  0  0  0  0  0  0  0  0
   -8.4273   -4.2111   15.3613 N   0  0  0  0  0  0  0  0  0  0  0  0
   -9.0550   -4.3498   14.1119 C   0  0  0  0  0  0  0  0  0  0  0  0
   -9.2160   -5.6641   13.6447 C   0  0  0  0  0  0  0  0  0  0  0  0
   -9.8271   -5.9247   12.4140 C   0  0  0  0  0  0  0  0  0  0  0  0
  -10.2844   -4.8672   11.6368 C   0  0  0  0  0  0  0  0  0  0  0  0
  -10.1336   -3.5585   12.0834 C   0  0  0  0  0  0  0  0  0  0  0  0
   -9.5205   -3.3021   13.3176 C   0  0  0  0  0  0  0  0  0  0  0  0
  -11.0371   -5.1775   10.1223 Cl  0  0  0  0  0  0  0  0  0  0  0  0
   -8.2848   -1.5088   15.9515 S   0  0  0  0  0  0  0  0  0  0  0  0
   -7.6912   -5.1558   18.5023 H   0  0  0  0  0  0  0  0  0  0  0  0
   -6.2373   -5.0708   17.7624 H   0  0  0  0  0  0  0  0  0  0  0  0
   -7.1711   -2.8395   17.9870 H   0  0  0  0  0  0  0  0  0  0  0  0
   -8.1397   -5.0688   15.8279 H   0  0  0  0  0  0  0  0  0  0  0  0
   -8.8656   -6.5068   14.2364 H   0  0  0  0  0  0  0  0  0  0  0  0
   -9.9404   -6.9501   12.0736 H   0  0  0  0  0  0  0  0  0  0  0  0
  -10.4888   -2.7263   11.4810 H   0  0  0  0  0  0  0  0  0  0  0  0
   -9.4302   -2.2656   13.6141 H   0  0  0  0  0  0  0  0  0  0  0  0
  1  2  1  0  0  0  0
  1 13  1  0  0  0  0
  1 14  1  0  0  0  0
  2  3  1  0  0  0  0
  2 15  1  0  0  0  0
  3  4  1  0  0  0  0
  3 12  2  0  0  0  0
  4  5  1  0  0  0  0
  4 16  1  0  0  0  0
  5  6  2  0  0  0  0
  5 10  1  0  0  0  0
  6  7  1  0  0  0  0
  6 17  1  0  0  0  0
  7  8  2  0  0  0  0
  7 18  1  0  0  0  0
  8  9  1  0  0  0  0
  8 11  1  0  0  0  0
  9 10  2  0  0  0  0
  9 19  1  0  0  0  0
 10 20  1  0  0  0  0
M  END
$$$$
COTPEG
     RDKit          3D
COTPEG
 15 14  0  0  0  0  0  0  0  0999 V2000
   -0.1160    0.6908    9.6405 O   0  0  0  0  0  0  0  0  0  0  0  0
    0.9445    2.4104   10.6840 O   0  5  0  0  0  0  0  0  0  0  0  0
   -0.9089   -0.1660   12.0973 O   0  0  0  0  0  0  0  0  0  0  0  0
    0.7478    2.7972   15.8180 O   0  0  0  0  0  0  0  0  0  0  0  0
   -0.4010    1.2263   16.8905 O   0  0  0  0  0  0  0  0  0  0  0  0
    0.2368    1.3526   10.6658 C   0  0  0  0  0  0  0  0  0  0  0  0
   -0.2198    0.8543   12.0435 C   0  0  0  0  0  0  0  0  0  0  0  0
    0.2018    1.6443   13.2603 C   0  0  0  0  0  0  0  0  0  0  0  0
   -0.3359    1.0116   14.5367 C   0  0  0  0  0  0  0  0  0  0  0  0
    0.0736    1.7838   15.7560 C   0  0  0  0  0  0  0  0  0  0  0  0
   -0.0624    1.8236   17.5882 H   0  0  0  0  0  0  0  0  0  0  0  0
    1.2966    1.6803   13.2906 H   0  0  0  0  0  0  0  0  0  0  0  0
   -0.1761    2.6679   13.1597 H   0  0  0  0  0  0  0  0  0  0  0  0
   -1.4310    0.9768   14.5055 H   0  0  0  0  0  0  0  0  0  0  0  0
    0.0434   -0.0120   14.6365 H   0  0  0  0  0  0  0  0  0  0  0  0
  1  6  2  0  0  0  0
  2  6  1  0  0  0  0
  3  7  2  0  0  0  0
  4 10  2  0  0  0  0
  5 10  1  0  0  0  0
  5 11  1  0  0  0  0
  6  7  1  0  0  0  0
  7  8  1  0  0  0  0
  8  9  1  0  0  0  0
  8 12  1  0  0  0  0
  8 13  1  0  0  0  0
  9 10  1  0  0  0  0
  9 14  1  0  0  0  0
  9 15  1  0  0  0  0
M  CHG  1   2  -1
M  END
$$$$
COTRIM
     RDKit          3D
COTRIM
 25 26  0  0  0  0  0  0  0  0999 V2000
   -8.0525   -4.7451    8.6962 O   0  5  0  0  0  0  0  0  0  0  0  0
  -10.6218   -3.5928   14.2765 O   0  5  0  0  0  0  0  0  0  0  0  0
   -8.3634   -4.5724    9.9114 N   0  3  0  0  0  0  0  0  0  0  0  0
   -9.4321   -3.9831   14.0195 N   0  3  0  0  0  0  0  0  0  0  0  0
   -8.5254   -4.2151   14.8847 N   0  0  0  0  0  0  0  0  0  0  0  0
   -9.6324   -4.1511   10.2675 C   0  0  0  0  0  0  0  0  0  0  0  0
   -9.9895   -3.9565   11.6028 C   0  0  0  0  0  0  0  0  0  0  0  0
   -9.0477   -4.1908   12.6112 C   0  0  0  0  0  0  0  0  0  0  0  0
   -7.7606   -4.6172   12.2645 C   0  0  0  0  0  0  0  0  0  0  0  0
   -7.4398   -4.8011   10.9179 C   0  0  0  0  0  0  0  0  0  0  0  0
   -8.8510   -4.0293   16.2372 C   0  0  0  0  0  0  0  0  0  0  0  0
   -8.6218   -2.7963   16.8569 C   0  0  0  0  0  0  0  0  0  0  0  0
   -8.9071   -2.6222   18.2128 C   0  0  0  0  0  0  0  0  0  0  0  0
   -9.4130   -3.6848   18.9600 C   0  0  0  0  0  0  0  0  0  0  0  0
   -9.6306   -4.9214   18.3544 C   0  0  0  0  0  0  0  0  0  0  0  0
   -9.3449   -5.0940   16.9985 C   0  0  0  0  0  0  0  0  0  0  0  0
  -10.2865   -3.9973    9.4226 H   0  0  0  0  0  0  0  0  0  0  0  0
  -10.9986   -3.6243   11.8401 H   0  0  0  0  0  0  0  0  0  0  0  0
   -6.9980   -4.8109   13.0151 H   0  0  0  0  0  0  0  0  0  0  0  0
   -6.4786   -5.1263   10.5487 H   0  0  0  0  0  0  0  0  0  0  0  0
   -8.2247   -1.9641   16.2821 H   0  0  0  0  0  0  0  0  0  0  0  0
   -8.7356   -1.6581   18.6848 H   0  0  0  0  0  0  0  0  0  0  0  0
   -9.6378   -3.5490   20.0152 H   0  0  0  0  0  0  0  0  0  0  0  0
  -10.0236   -5.7508   18.9369 H   0  0  0  0  0  0  0  0  0  0  0  0
   -9.5142   -6.0618   16.5345 H   0  0  0  0  0  0  0  0  0  0  0  0
  1  3  1  0  0  0  0
  2  4  1  0  0  0  0
  3 10  2  0  0  0  0
  3  6  1  0  0  0  0
  4  8  1  0  0  0  0
  4  5  2  0  0  0  0
  5 11  1  0  0  0  0
  6 17  1  0  0  0  0
  6  7  2  0  0  0  0
  7 18  1  0  0  0  0
  7  8  1  0  0  0  0
  8  9  2  0  0  0  0
  9 19  1  0  0  0  0
  9 10  1  0  0  0  0
 10 20  1  0  0  0  0
 11 16  1  0  0  0  0
 11 12  2  0  0  0  0
 12 21  1  0  0  0  0
 12 13  1  0  0  0  0
 13 22  1  0  0  0  0
 13 14  2  0  0  0  0
 14 23  1  0  0  0  0
 14 15  1  0  0  0  0
 15 24  1  0  0  0  0
 15 16  2  0  0  0  0
 16 25  1  0  0  0  0
M  CHG  1   1  -1
M  CHG  1   2  -1
M  CHG  1   3   1
M  CHG  1   4   1
M  END
$$$$
COVHUQ
     RDKit          3D
COVHUQ
 17 16  0  0  0  0  0  0  0  0999 V2000
   -9.9633   -2.6554   19.0299 C   0  0  0  0  0  0  0  0  0  0  0  0
   -8.9967   -3.9952   16.8763 C   0  0  0  0  0  0  0  0  0  0  0  0
  -10.0207   -4.6417   17.0475 O   0  0  0  0  0  0  0  0  0  0  0  0
   -8.5521   -2.6403   17.9049 S   0  0  0  0  0  0  0  0  0  0  0  0
   -7.8253   -4.3196   15.6047 S   0  0  0  0  0  0  0  0  0  0  0  0
   -8.8523   -5.5898   14.3586 S   0  0  0  0  0  0  0  0  0  0  0  0
   -9.8489   -1.8504   19.7608 H   0  0  0  0  0  0  0  0  0  0  0  0
  -10.8954   -2.4934   18.4817 H   0  0  0  0  0  0  0  0  0  0  0  0
  -10.0169   -3.6053   19.5689 H   0  0  0  0  0  0  0  0  0  0  0  0
   -9.9155   -4.3612   13.1013 S   0  0  0  0  0  0  0  0  0  0  0  0
   -8.7539   -4.0146   11.8266 C   0  0  0  0  0  0  0  0  0  0  0  0
   -7.7115   -4.6328   11.6611 O   0  0  0  0  0  0  0  0  0  0  0  0
   -9.2374   -2.6826   10.7858 S   0  0  0  0  0  0  0  0  0  0  0  0
   -7.8262   -2.6670    9.6608 C   0  0  0  0  0  0  0  0  0  0  0  0
   -7.9638   -1.8723    8.9226 H   0  0  0  0  0  0  0  0  0  0  0  0
   -6.8992   -2.4730   10.2074 H   0  0  0  0  0  0  0  0  0  0  0  0
   -7.7450   -3.6198    9.1304 H   0  0  0  0  0  0  0  0  0  0  0  0
  1  4  1  0  0  0  0
  1  7  1  0  0  0  0
  1  8  1  0  0  0  0
  1  9  1  0  0  0  0
  2  3  2  0  0  0  0
  2  4  1  0  0  0  0
  2  5  1  0  0  0  0
  5  6  1  0  0  0  0
  6 10  1  0  0  0  0
 10 11  1  0  0  0  0
 11 12  2  0  0  0  0
 11 13  1  0  0  0  0
 13 14  1  0  0  0  0
 14 15  1  0  0  0  0
 14 16  1  0  0  0  0
 14 17  1  0  0  0  0
M  END
$$$$
COVMAB
     RDKit          3D
COVMAB
 32 31  0  0  0  0  0  0  0  0999 V2000
   -8.1665   -3.0748   13.2311 N   0  0  0  0  0  0  0  0  0  0  0  0
   -8.2264   -4.0658   14.0432 C   0  0  0  0  0  0  0  0  0  0  0  0
   -6.8605   -2.7562   12.6239 C   0  0  0  0  0  0  0  0  0  0  0  0
   -6.3575   -3.9247   11.7674 C   0  0  0  0  0  0  0  0  0  0  0  0
   -5.8375   -2.3724   13.7001 C   0  0  0  0  0  0  0  0  0  0  0  0
   -7.1022   -1.5414   11.7132 C   0  0  0  0  0  0  0  0  0  0  0  0
   -7.3865   -4.7151   14.3388 H   0  0  0  0  0  0  0  0  0  0  0  0
   -6.1242   -4.8052   12.3754 H   0  0  0  0  0  0  0  0  0  0  0  0
   -5.4454   -3.6516   11.2250 H   0  0  0  0  0  0  0  0  0  0  0  0
   -7.1110   -4.2265   11.0310 H   0  0  0  0  0  0  0  0  0  0  0  0
   -6.2208   -1.5691   14.3396 H   0  0  0  0  0  0  0  0  0  0  0  0
   -5.5928   -3.2188   14.3505 H   0  0  0  0  0  0  0  0  0  0  0  0
   -4.9010   -2.0267   13.2481 H   0  0  0  0  0  0  0  0  0  0  0  0
   -6.1799   -1.2269   11.2125 H   0  0  0  0  0  0  0  0  0  0  0  0
   -7.4831   -0.6881   12.2865 H   0  0  0  0  0  0  0  0  0  0  0  0
   -7.8454   -1.7694   10.9402 H   0  0  0  0  0  0  0  0  0  0  0  0
   -9.5416   -4.4016   14.6668 C   0  0  0  0  0  0  0  0  0  0  0  0
   -9.6015   -5.3926   15.4788 N   0  0  0  0  0  0  0  0  0  0  0  0
  -10.3815   -3.7522   14.3712 H   0  0  0  0  0  0  0  0  0  0  0  0
  -10.9075   -5.7112   16.0861 C   0  0  0  0  0  0  0  0  0  0  0  0
  -11.4105   -4.5427   16.9426 C   0  0  0  0  0  0  0  0  0  0  0  0
  -11.9305   -6.0950   15.0099 C   0  0  0  0  0  0  0  0  0  0  0  0
  -10.6658   -6.9260   16.9967 C   0  0  0  0  0  0  0  0  0  0  0  0
  -11.6438   -3.6622   16.3346 H   0  0  0  0  0  0  0  0  0  0  0  0
  -12.3226   -4.8158   17.4850 H   0  0  0  0  0  0  0  0  0  0  0  0
  -10.6570   -4.2409   17.6790 H   0  0  0  0  0  0  0  0  0  0  0  0
  -11.5472   -6.8983   14.3704 H   0  0  0  0  0  0  0  0  0  0  0  0
  -12.1752   -5.2486   14.3595 H   0  0  0  0  0  0  0  0  0  0  0  0
  -12.8670   -6.4407   15.4618 H   0  0  0  0  0  0  0  0  0  0  0  0
  -11.5881   -7.2405   17.4975 H   0  0  0  0  0  0  0  0  0  0  0  0
  -10.2849   -7.7793   16.4235 H   0  0  0  0  0  0  0  0  0  0  0  0
   -9.9226   -6.6980   17.7698 H   0  0  0  0  0  0  0  0  0  0  0  0
  1  2  2  0  0  0  0
  1  3  1  0  0  0  0
  2  7  1  0  0  0  0
  2 17  1  0  0  0  0
  3  4  1  0  0  0  0
  3  5  1  0  0  0  0
  3  6  1  0  0  0  0
  4  8  1  0  0  0  0
  4  9  1  0  0  0  0
  4 10  1  0  0  0  0
  5 11  1  0  0  0  0
  5 12  1  0  0  0  0
  5 13  1  0  0  0  0
  6 14  1  0  0  0  0
  6 15  1  0  0  0  0
  6 16  1  0  0  0  0
 17 18  2  0  0  0  0
 17 19  1  0  0  0  0
 18 20  1  0  0  0  0
 20 21  1  0  0  0  0
 20 22  1  0  0  0  0
 20 23  1  0  0  0  0
 21 24  1  0  0  0  0
 21 25  1  0  0  0  0
 21 26  1  0  0  0  0
 22 27  1  0  0  0  0
 22 28  1  0  0  0  0
 22 29  1  0  0  0  0
 23 30  1  0  0  0  0
 23 31  1  0  0  0  0
 23 32  1  0  0  0  0
M  END
$$$$
COVXIU
     RDKit          3D
COVXIU
 33 34  0  0  0  0  0  0  0  0999 V2000
  -10.8158   -4.0415   17.6460 C   0  0  0  0  0  0  0  0  0  0  0  0
   -9.7901   -3.1938   17.2145 C   0  0  0  0  0  0  0  0  0  0  0  0
   -9.7495   -2.7343   15.8954 C   0  0  0  0  0  0  0  0  0  0  0  0
  -10.7149   -3.1701   14.9869 C   0  0  0  0  0  0  0  0  0  0  0  0
  -11.7186   -4.0540   15.3889 C   0  0  0  0  0  0  0  0  0  0  0  0
  -11.7478   -4.5049   16.7112 C   0  0  0  0  0  0  0  0  0  0  0  0
  -10.7812   -4.5878   18.9345 N   0  0  0  0  0  0  0  0  0  0  0  0
  -10.6979   -2.5767   13.3134 S   0  0  0  0  0  0  0  0  0  0  0  0
  -12.0766   -2.2783   12.9746 O   0  0  0  0  0  0  0  0  0  0  0  0
   -9.6835   -1.5528   13.1755 O   0  0  0  0  0  0  0  0  0  0  0  0
  -10.2897   -3.9118   12.4164 N   0  0  0  0  0  0  0  0  0  0  0  0
   -8.9437   -4.2448   12.3394 C   0  0  0  0  0  0  0  0  0  0  0  0
   -8.5932   -4.7506   11.1537 N   0  0  0  0  0  0  0  0  0  0  0  0
   -7.3356   -5.2277   11.0668 C   0  0  0  0  0  0  0  0  0  0  0  0
   -6.4720   -5.2383   12.1469 C   0  0  0  0  0  0  0  0  0  0  0  0
   -6.9626   -4.7387   13.3388 C   0  0  0  0  0  0  0  0  0  0  0  0
   -8.2137   -4.2552   13.4539 N   0  0  0  0  0  0  0  0  0  0  0  0
   -6.8927   -5.7687    9.7407 C   0  0  0  0  0  0  0  0  0  0  0  0
   -6.1059   -4.7306   14.5684 C   0  0  0  0  0  0  0  0  0  0  0  0
   -9.0118   -2.8808   17.9054 H   0  0  0  0  0  0  0  0  0  0  0  0
   -8.9544   -2.0623   15.5814 H   0  0  0  0  0  0  0  0  0  0  0  0
  -12.4675   -4.4013   14.6816 H   0  0  0  0  0  0  0  0  0  0  0  0
  -12.5105   -5.2202   17.0080 H   0  0  0  0  0  0  0  0  0  0  0  0
  -10.3155   -3.9972   19.6165 H   0  0  0  0  0  0  0  0  0  0  0  0
  -11.6836   -4.9162   19.2640 H   0  0  0  0  0  0  0  0  0  0  0  0
  -10.7674   -3.9697   11.5256 H   0  0  0  0  0  0  0  0  0  0  0  0
   -5.4644   -5.6274   12.0660 H   0  0  0  0  0  0  0  0  0  0  0  0
   -7.6895   -5.6753    8.9958 H   0  0  0  0  0  0  0  0  0  0  0  0
   -6.6338   -6.8281    9.8320 H   0  0  0  0  0  0  0  0  0  0  0  0
   -6.0211   -5.2149    9.3781 H   0  0  0  0  0  0  0  0  0  0  0  0
   -5.8208   -5.7525   14.8372 H   0  0  0  0  0  0  0  0  0  0  0  0
   -6.6436   -4.2927   15.4157 H   0  0  0  0  0  0  0  0  0  0  0  0
   -5.2021   -4.1380   14.3961 H   0  0  0  0  0  0  0  0  0  0  0  0
  1  2  2  0  0  0  0
  1  6  1  0  0  0  0
  1  7  1  0  0  0  0
  2  3  1  0  0  0  0
  2 20  1  0  0  0  0
  3  4  2  0  0  0  0
  3 21  1  0  0  0  0
  4  5  1  0  0  0  0
  4  8  1  0  0  0  0
  5  6  2  0  0  0  0
  5 22  1  0  0  0  0
  6 23  1  0  0  0  0
  7 24  1  0  0  0  0
  7 25  1  0  0  0  0
  8  9  2  0  0  0  0
  8 10  2  0  0  0  0
  8 11  1  0  0  0  0
 11 12  1  0  0  0  0
 11 26  1  0  0  0  0
 12 13  2  0  0  0  0
 12 17  1  0  0  0  0
 13 14  1  0  0  0  0
 14 15  2  0  0  0  0
 14 18  1  0  0  0  0
 15 16  1  0  0  0  0
 15 27  1  0  0  0  0
 16 17  2  0  0  0  0
 16 19  1  0  0  0  0
 18 28  1  0  0  0  0
 18 29  1  0  0  0  0
 18 30  1  0  0  0  0
 19 31  1  0  0  0  0
 19 32  1  0  0  0  0
 19 33  1  0  0  0  0
M  END
$$$$
COWTIR
     RDKit          3D
COWTIR
 32 32  0  0  0  0  0  0  0  0999 V2000
   -6.8484   -5.8109   14.4133 P   0  3  0  0  0  0  0  0  0  0  0  0
   -6.1732   -4.5857   13.5935 O   0  0  0  0  0  0  0  0  0  0  0  0
   -6.6922   -7.0578   13.6075 O   0  5  0  0  0  0  0  0  0  0  0  0
   -6.3880   -5.6282   15.8428 O   0  5  0  0  0  0  0  0  0  0  0  0
   -7.9155   -2.6917   13.6066 O   0  0  0  0  0  0  0  0  0  0  0  0
   -8.7816   -4.3569   15.7970 N   0  3  0  0  0  0  0  0  0  0  0  0
   -8.6926   -5.2646   14.5582 C   0  0  0  0  0  0  0  0  0  0  0  0
  -10.0374   -4.3320   16.5612 C   0  0  0  0  0  0  0  0  0  0  0  0
  -10.0420   -3.0719   17.4188 C   0  0  0  0  0  0  0  0  0  0  0  0
  -10.1450   -5.5806   17.4274 C   0  0  0  0  0  0  0  0  0  0  0  0
   -9.2983   -4.6241   13.3368 C   0  0  0  0  0  0  0  0  0  0  0  0
   -8.9023   -3.3482   12.9246 C   0  0  0  0  0  0  0  0  0  0  0  0
   -9.4930   -2.7114   11.8408 C   0  0  0  0  0  0  0  0  0  0  0  0
  -10.4874   -3.3713   11.1226 C   0  0  0  0  0  0  0  0  0  0  0  0
  -10.8813   -4.6568   11.4959 C   0  0  0  0  0  0  0  0  0  0  0  0
  -10.2916   -5.2815   12.5982 C   0  0  0  0  0  0  0  0  0  0  0  0
   -5.2343   -4.8457   13.4741 H   0  0  0  0  0  0  0  0  0  0  0  0
   -9.2082   -6.1928   14.8251 H   0  0  0  0  0  0  0  0  0  0  0  0
   -8.4730   -3.4321   15.4620 H   0  0  0  0  0  0  0  0  0  0  0  0
   -7.9505   -4.6990   16.3456 H   0  0  0  0  0  0  0  0  0  0  0  0
  -10.8639   -4.2859   15.8440 H   0  0  0  0  0  0  0  0  0  0  0  0
  -10.9679   -3.0032   17.9996 H   0  0  0  0  0  0  0  0  0  0  0  0
   -9.9738   -2.1734   16.7956 H   0  0  0  0  0  0  0  0  0  0  0  0
   -9.2010   -3.0604   18.1211 H   0  0  0  0  0  0  0  0  0  0  0  0
  -11.0582   -5.5503   18.0316 H   0  0  0  0  0  0  0  0  0  0  0  0
  -10.1865   -6.4907   16.8214 H   0  0  0  0  0  0  0  0  0  0  0  0
   -9.2938   -5.6695   18.1116 H   0  0  0  0  0  0  0  0  0  0  0  0
   -7.0864   -3.2092   13.4271 H   0  0  0  0  0  0  0  0  0  0  0  0
   -9.1727   -1.7160   11.5466 H   0  0  0  0  0  0  0  0  0  0  0  0
  -10.9467   -2.8897   10.2628 H   0  0  0  0  0  0  0  0  0  0  0  0
  -11.6454   -5.1763   10.9217 H   0  0  0  0  0  0  0  0  0  0  0  0
  -10.6097   -6.2883   12.8638 H   0  0  0  0  0  0  0  0  0  0  0  0
  1  2  1  0  0  0  0
  1  3  1  0  0  0  0
  1  4  1  0  0  0  0
  1  7  1  0  0  0  0
  2 17  1  0  0  0  0
  5 12  1  0  0  0  0
  5 28  1  0  0  0  0
  6  7  1  0  0  0  0
  6  8  1  0  0  0  0
  6 19  1  0  0  0  0
  6 20  1  0  0  0  0
  7 11  1  0  0  0  0
  7 18  1  0  0  0  0
  8  9  1  0  0  0  0
  8 10  1  0  0  0  0
  8 21  1  0  0  0  0
  9 22  1  0  0  0  0
  9 23  1  0  0  0  0
  9 24  1  0  0  0  0
 10 25  1  0  0  0  0
 10 26  1  0  0  0  0
 10 27  1  0  0  0  0
 11 12  2  0  0  0  0
 11 16  1  0  0  0  0
 12 13  1  0  0  0  0
 13 14  2  0  0  0  0
 13 29  1  0  0  0  0
 14 15  1  0  0  0  0
 14 30  1  0  0  0  0
 15 16  2  0  0  0  0
 15 31  1  0  0  0  0
 16 32  1  0  0  0  0
M  CHG  1   1   1
M  CHG  1   3  -1
M  CHG  1   4  -1
M  CHG  1   6   1
M  END
$$$$
COXBAS
     RDKit          3D
COXBAS
 23 23  0  0  0  0  0  0  0  0999 V2000
   -9.0816   -4.9316   14.0833 P   0  0  0  0  0  0  0  0  0  0  0  0
   -7.1441   -3.6364   15.9660 S   0  0  0  0  0  0  0  0  0  0  0  0
   -8.8178   -1.1620   16.1611 S   0  0  0  0  0  0  0  0  0  0  0  0
   -8.0466   -2.1911   13.4517 S   0  0  0  0  0  0  0  0  0  0  0  0
  -10.3871   -4.5386   14.7148 O   0  0  0  0  0  0  0  0  0  0  0  0
   -9.2213   -5.1837   12.4893 O   0  0  0  0  0  0  0  0  0  0  0  0
   -8.5645   -6.3715   14.6117 O   0  0  0  0  0  0  0  0  0  0  0  0
   -7.7189   -3.7745   14.2591 C   0  0  0  0  0  0  0  0  0  0  0  0
   -8.5659   -2.8448   16.7477 C   0  0  0  0  0  0  0  0  0  0  0  0
   -9.3689   -1.5306   14.4880 C   0  0  0  0  0  0  0  0  0  0  0  0
  -10.3738   -5.8791   12.0531 C   0  0  0  0  0  0  0  0  0  0  0  0
   -7.3890   -6.9470   14.0788 C   0  0  0  0  0  0  0  0  0  0  0  0
   -6.8778   -4.1996   13.7039 H   0  0  0  0  0  0  0  0  0  0  0  0
   -8.3411   -2.7792   17.8168 H   0  0  0  0  0  0  0  0  0  0  0  0
   -9.4748   -3.4422   16.6687 H   0  0  0  0  0  0  0  0  0  0  0  0
  -10.2593   -2.1597   14.4852 H   0  0  0  0  0  0  0  0  0  0  0  0
  -10.2645   -6.1048   10.9894 H   0  0  0  0  0  0  0  0  0  0  0  0
  -11.2603   -5.2551   12.1931 H   0  0  0  0  0  0  0  0  0  0  0  0
  -10.4858   -6.8168   12.6043 H   0  0  0  0  0  0  0  0  0  0  0  0
   -7.3924   -8.0162   14.3056 H   0  0  0  0  0  0  0  0  0  0  0  0
   -6.5089   -6.4962   14.5430 H   0  0  0  0  0  0  0  0  0  0  0  0
   -7.3415   -6.8211   12.9944 H   0  0  0  0  0  0  0  0  0  0  0  0
   -9.6736   -0.5805   14.0383 H   0  0  0  0  0  0  0  0  0  0  0  0
  1  8  1  0  0  0  0
  1  7  1  0  0  0  0
  1  6  1  0  0  0  0
  1  5  2  0  0  0  0
  2  9  1  0  0  0  0
  2  8  1  0  0  0  0
  3 10  1  0  0  0  0
  3  9  1  0  0  0  0
  4 10  1  0  0  0  0
  4  8  1  0  0  0  0
  6 11  1  0  0  0  0
  7 12  1  0  0  0  0
  8 13  1  0  0  0  0
  9 15  1  0  0  0  0
  9 14  1  0  0  0  0
 10 23  1  0  0  0  0
 10 16  1  0  0  0  0
 11 19  1  0  0  0  0
 11 18  1  0  0  0  0
 11 17  1  0  0  0  0
 12 22  1  0  0  0  0
 12 21  1  0  0  0  0
 12 20  1  0  0  0  0
M  END
$$$$
COXZEU
     RDKit          3D
COXZEU
 15 14  0  0  0  0  0  0  0  0999 V2000
   -8.6966   -6.0052   13.0219 S   0  0  0  0  0  0  0  0  0  0  0  0
   -6.6464   -5.9781   15.1873 S   0  0  0  0  0  0  0  0  0  0  0  0
   -8.5594   -4.0917   14.9105 N   0  0  0  0  0  0  0  0  0  0  0  0
   -7.4023   -2.7284   13.3142 N   0  0  0  0  0  0  0  0  0  0  0  0
   -8.7779   -1.8201   14.7890 N   0  0  0  0  0  0  0  0  0  0  0  0
   -8.2414   -2.9799   14.3454 C   0  0  0  0  0  0  0  0  0  0  0  0
   -7.9730   -5.2447   14.4544 C   0  0  0  0  0  0  0  0  0  0  0  0
  -10.4375   -5.8864   13.4878 C   0  0  0  0  0  0  0  0  0  0  0  0
  -10.6031   -6.3257   14.4753 H   0  0  0  0  0  0  0  0  0  0  0  0
  -11.0413   -6.4347   12.7596 H   0  0  0  0  0  0  0  0  0  0  0  0
  -10.7689   -4.8447   13.4918 H   0  0  0  0  0  0  0  0  0  0  0  0
   -7.1324   -3.5347   12.7601 H   0  0  0  0  0  0  0  0  0  0  0  0
   -8.0839   -1.0879   14.8903 H   0  0  0  0  0  0  0  0  0  0  0  0
   -7.7253   -1.9753   12.7164 H   0  0  0  0  0  0  0  0  0  0  0  0
   -9.2631   -1.9658   15.6700 H   0  0  0  0  0  0  0  0  0  0  0  0
  1  8  1  0  0  0  0
  1  7  1  0  0  0  0
  2  7  2  0  0  0  0
  3  7  1  0  0  0  0
  3  6  2  0  0  0  0
  4 14  1  0  0  0  0
  4 12  1  0  0  0  0
  4  6  1  0  0  0  0
  5 15  1  0  0  0  0
  5 13  1  0  0  0  0
  5  6  1  0  0  0  0
  8 11  1  0  0  0  0
  8 10  1  0  0  0  0
  8  9  1  0  0  0  0
M  END
$$$$
COYMOS
     RDKit          3D
COYMOS
 26 27  0  0  0  0  0  0  0  0999 V2000
   -8.2993   -7.2391   15.0374 O   0  0  0  0  0  0  0  0  0  0  0  0
  -11.3692   -7.2079   13.0262 O   0  0  0  0  0  0  0  0  0  0  0  0
   -7.6642   -6.2966   13.0768 N   0  0  0  0  0  0  0  0  0  0  0  0
  -11.1488   -5.1613   12.0754 N   0  0  0  0  0  0  0  0  0  0  0  0
   -9.7851   -4.2222   14.3239 N   0  0  0  0  0  0  0  0  0  0  0  0
   -8.5514   -6.4896   14.1009 C   0  0  0  0  0  0  0  0  0  0  0  0
  -10.8323   -6.1083   13.0132 C   0  0  0  0  0  0  0  0  0  0  0  0
  -10.3621   -5.1148   15.3212 C   0  0  0  0  0  0  0  0  0  0  0  0
   -9.8176   -5.7013   14.0361 C   0  0  0  0  0  0  0  0  0  0  0  0
   -8.5670   -3.5400   14.5730 C   0  0  0  0  0  0  0  0  0  0  0  0
   -8.3306   -2.3883   13.8030 C   0  0  0  0  0  0  0  0  0  0  0  0
   -7.1646   -1.6340   13.9574 C   0  0  0  0  0  0  0  0  0  0  0  0
   -6.2112   -2.0168   14.8946 C   0  0  0  0  0  0  0  0  0  0  0  0
   -6.4289   -3.1474   15.6766 C   0  0  0  0  0  0  0  0  0  0  0  0
   -7.5988   -3.8997   15.5202 C   0  0  0  0  0  0  0  0  0  0  0  0
   -6.7470   -6.7081   13.1860 H   0  0  0  0  0  0  0  0  0  0  0  0
   -7.7611   -5.5097   12.4493 H   0  0  0  0  0  0  0  0  0  0  0  0
  -10.9026   -4.1973   12.2664 H   0  0  0  0  0  0  0  0  0  0  0  0
  -11.9556   -5.3488   11.4955 H   0  0  0  0  0  0  0  0  0  0  0  0
  -11.4339   -5.0049   15.4265 H   0  0  0  0  0  0  0  0  0  0  0  0
   -9.8244   -5.2679   16.2450 H   0  0  0  0  0  0  0  0  0  0  0  0
   -9.0703   -2.0683   13.0726 H   0  0  0  0  0  0  0  0  0  0  0  0
   -7.0066   -0.7465   13.3503 H   0  0  0  0  0  0  0  0  0  0  0  0
   -5.3035   -1.4324   15.0215 H   0  0  0  0  0  0  0  0  0  0  0  0
   -5.6897   -3.4480   16.4154 H   0  0  0  0  0  0  0  0  0  0  0  0
   -7.7201   -4.7720   16.1566 H   0  0  0  0  0  0  0  0  0  0  0  0
  1  6  2  0  0  0  0
  2  7  2  0  0  0  0
  3  6  1  0  0  0  0
  3 16  1  0  0  0  0
  3 17  1  0  0  0  0
  4  7  1  0  0  0  0
  4 18  1  0  0  0  0
  4 19  1  0  0  0  0
  5  8  1  0  0  0  0
  5  9  1  0  0  0  0
  5 10  1  0  0  0  0
  6  9  1  0  0  0  0
  7  9  1  0  0  0  0
  8  9  1  0  0  0  0
  8 20  1  0  0  0  0
  8 21  1  0  0  0  0
 10 11  2  0  0  0  0
 10 15  1  0  0  0  0
 11 12  1  0  0  0  0
 11 22  1  0  0  0  0
 12 13  2  0  0  0  0
 12 23  1  0  0  0  0
 13 14  1  0  0  0  0
 13 24  1  0  0  0  0
 14 15  2  0  0  0  0
 14 25  1  0  0  0  0
 15 26  1  0  0  0  0
M  END
$$$$
COYNAF
     RDKit          3D
COYNAF
 18 19  0  0  0  0  0  0  0  0999 V2000
   -7.2187   -1.6103   15.1818 N   0  0  0  0  0  0  0  0  0  0  0  0
   -7.8880   -2.7932   14.8402 N   0  0  0  0  0  0  0  0  0  0  0  0
   -9.7191   -2.6666   16.3067 O   0  0  0  0  0  0  0  0  0  0  0  0
   -6.3365   -3.7240   13.3414 O   0  0  0  0  0  0  0  0  0  0  0  0
   -9.0698   -3.1917   15.4213 C   0  0  0  0  0  0  0  0  0  0  0  0
   -9.4068   -4.4673   14.7856 C   0  0  0  0  0  0  0  0  0  0  0  0
  -10.4977   -5.2934   14.9739 C   0  0  0  0  0  0  0  0  0  0  0  0
  -10.5430   -6.4724   14.2228 C   0  0  0  0  0  0  0  0  0  0  0  0
   -9.5101   -6.7952   13.3174 C   0  0  0  0  0  0  0  0  0  0  0  0
   -8.4128   -5.9451   13.1462 C   0  0  0  0  0  0  0  0  0  0  0  0
   -8.3911   -4.7847   13.8953 C   0  0  0  0  0  0  0  0  0  0  0  0
   -7.3908   -3.7165   13.9494 C   0  0  0  0  0  0  0  0  0  0  0  0
   -6.2149   -1.7925   15.1118 H   0  0  0  0  0  0  0  0  0  0  0  0
   -7.4175   -1.4165   16.1660 H   0  0  0  0  0  0  0  0  0  0  0  0
  -11.2843   -5.0355   15.6759 H   0  0  0  0  0  0  0  0  0  0  0  0
  -11.3855   -7.1526   14.3379 H   0  0  0  0  0  0  0  0  0  0  0  0
   -9.5695   -7.7203   12.7459 H   0  0  0  0  0  0  0  0  0  0  0  0
   -7.6104   -6.1839   12.4553 H   0  0  0  0  0  0  0  0  0  0  0  0
  1  2  1  0  0  0  0
  1 13  1  0  0  0  0
  1 14  1  0  0  0  0
  2  5  1  0  0  0  0
  2 12  1  0  0  0  0
  3  5  2  0  0  0  0
  4 12  2  0  0  0  0
  5  6  1  0  0  0  0
  6  7  2  0  0  0  0
  6 11  1  0  0  0  0
  7  8  1  0  0  0  0
  7 15  1  0  0  0  0
  8  9  2  0  0  0  0
  8 16  1  0  0  0  0
  9 10  1  0  0  0  0
  9 17  1  0  0  0  0
 10 11  2  0  0  0  0
 10 18  1  0  0  0  0
 11 12  1  0  0  0  0
M  END
$$$$
COYVIV
     RDKit          3D
COYVIV
 27 28  0  0  0  0  0  0  0  0999 V2000
  -10.0967   -4.9462   16.7055 S   0  0  0  0  0  0  0  0  0  0  0  0
  -10.7713   -3.3661   16.7481 C   0  0  0  0  0  0  0  0  0  0  0  0
  -10.0089   -2.4472   16.1975 N   0  0  0  0  0  0  0  0  0  0  0  0
   -8.8349   -2.9667   15.6967 N   0  0  0  0  0  0  0  0  0  0  0  0
   -8.7544   -4.2693   15.8776 C   0  0  0  0  0  0  0  0  0  0  0  0
   -7.6535   -5.1045   15.4045 C   0  0  0  0  0  0  0  0  0  0  0  0
   -6.8352   -5.7562   16.3451 C   0  0  0  0  0  0  0  0  0  0  0  0
   -5.7436   -6.5268   15.9365 C   0  0  0  0  0  0  0  0  0  0  0  0
   -5.4485   -6.6571   14.5823 C   0  0  0  0  0  0  0  0  0  0  0  0
   -6.2439   -6.0181   13.6324 C   0  0  0  0  0  0  0  0  0  0  0  0
   -7.3381   -5.2393   14.0407 C   0  0  0  0  0  0  0  0  0  0  0  0
  -11.9800   -3.1298   17.2953 N   0  0  0  0  0  0  0  0  0  0  0  0
   -8.3627   -4.5017   12.7813 S   0  0  0  0  0  0  0  0  0  0  0  0
   -9.7376   -4.8018   13.1126 O   0  0  0  0  0  0  0  0  0  0  0  0
   -7.8096   -4.8664   11.4940 O   0  0  0  0  0  0  0  0  0  0  0  0
   -8.1221   -2.8528   12.9860 N   0  0  0  0  0  0  0  0  0  0  0  0
   -6.7780   -2.3109   12.8231 C   0  0  0  0  0  0  0  0  0  0  0  0
  -12.6307   -3.9071   17.3117 H   0  0  0  0  0  0  0  0  0  0  0  0
  -12.4144   -2.2592   17.0053 H   0  0  0  0  0  0  0  0  0  0  0  0
   -7.0346   -5.6583   17.4116 H   0  0  0  0  0  0  0  0  0  0  0  0
   -5.1217   -7.0238   16.6781 H   0  0  0  0  0  0  0  0  0  0  0  0
   -4.6012   -7.2611   14.2646 H   0  0  0  0  0  0  0  0  0  0  0  0
   -6.0088   -6.1406   12.5763 H   0  0  0  0  0  0  0  0  0  0  0  0
   -8.6729   -2.4737   13.7668 H   0  0  0  0  0  0  0  0  0  0  0  0
   -6.2891   -2.7068   11.9296 H   0  0  0  0  0  0  0  0  0  0  0  0
   -6.1690   -2.5213   13.7060 H   0  0  0  0  0  0  0  0  0  0  0  0
   -6.8472   -1.2247   12.7130 H   0  0  0  0  0  0  0  0  0  0  0  0
  1  2  1  0  0  0  0
  1  5  1  0  0  0  0
  2  3  2  0  0  0  0
  2 12  1  0  0  0  0
  3  4  1  0  0  0  0
  4  5  2  0  0  0  0
  5  6  1  0  0  0  0
  6  7  2  0  0  0  0
  6 11  1  0  0  0  0
  7  8  1  0  0  0  0
  7 20  1  0  0  0  0
  8  9  2  0  0  0  0
  8 21  1  0  0  0  0
  9 10  1  0  0  0  0
  9 22  1  0  0  0  0
 10 11  2  0  0  0  0
 10 23  1  0  0  0  0
 11 13  1  0  0  0  0
 12 18  1  0  0  0  0
 12 19  1  0  0  0  0
 13 14  2  0  0  0  0
 13 15  2  0  0  0  0
 13 16  1  0  0  0  0
 16 17  1  0  0  0  0
 16 24  1  0  0  0  0
 17 25  1  0  0  0  0
 17 26  1  0  0  0  0
 17 27  1  0  0  0  0
M  END
$$$$
CUBTUO
     RDKit          3D
CUBTUO
 29 30  0  0  0  0  0  0  0  0999 V2000
  -10.6191   -2.8339   13.7075 N   0  3  0  0  0  0  0  0  0  0  0  0
  -12.6178   -2.1111   13.8978 N   0  0  0  0  0  0  0  0  0  0  0  0
   -8.8833   -4.4704   15.3274 C   0  0  0  0  0  0  0  0  0  0  0  0
   -8.6192   -5.5726   14.4741 C   0  0  0  0  0  0  0  0  0  0  0  0
   -7.2973   -5.7862   14.0154 C   0  0  0  0  0  0  0  0  0  0  0  0
   -6.2841   -4.8801   14.3654 C   0  0  0  0  0  0  0  0  0  0  0  0
   -6.5531   -3.7888   15.1831 C   0  0  0  0  0  0  0  0  0  0  0  0
   -7.8409   -3.5870   15.6645 C   0  0  0  0  0  0  0  0  0  0  0  0
  -10.2682   -4.1628   15.8588 C   0  0  0  0  0  0  0  0  0  0  0  0
  -11.0747   -3.3196   14.9334 C   0  0  0  0  0  0  0  0  0  0  0  0
  -11.5527   -2.1085   13.0925 C   0  0  0  0  0  0  0  0  0  0  0  0
  -12.3610   -2.8437   15.0361 C   0  0  0  0  0  0  0  0  0  0  0  0
   -9.7130   -6.5527   14.1200 C   0  0  0  0  0  0  0  0  0  0  0  0
   -6.9283   -6.9644   13.1499 C   0  0  0  0  0  0  0  0  0  0  0  0
   -5.2643   -5.0325   14.0138 H   0  0  0  0  0  0  0  0  0  0  0  0
   -5.7508   -3.1074   15.4579 H   0  0  0  0  0  0  0  0  0  0  0  0
   -9.6861   -3.0169   13.3349 H   0  0  0  0  0  0  0  0  0  0  0  0
  -11.4648   -1.6157   12.1312 H   0  0  0  0  0  0  0  0  0  0  0  0
  -13.4925   -1.6337   13.6892 H   0  0  0  0  0  0  0  0  0  0  0  0
  -13.1364   -2.9310   15.7780 H   0  0  0  0  0  0  0  0  0  0  0  0
  -10.8153   -5.0872   16.0744 H   0  0  0  0  0  0  0  0  0  0  0  0
  -10.1882   -3.6337   16.8169 H   0  0  0  0  0  0  0  0  0  0  0  0
  -10.6637   -6.0413   13.9429 H   0  0  0  0  0  0  0  0  0  0  0  0
   -9.4999   -7.0976   13.1962 H   0  0  0  0  0  0  0  0  0  0  0  0
   -9.8391   -7.2763   14.9313 H   0  0  0  0  0  0  0  0  0  0  0  0
   -7.2546   -7.8995   13.6163 H   0  0  0  0  0  0  0  0  0  0  0  0
   -7.3860   -6.8641   12.1608 H   0  0  0  0  0  0  0  0  0  0  0  0
   -5.8444   -7.0374   13.0092 H   0  0  0  0  0  0  0  0  0  0  0  0
   -8.0209   -2.7347   16.3181 H   0  0  0  0  0  0  0  0  0  0  0  0
  1 10  1  0  0  0  0
  1 11  2  0  0  0  0
  1 17  1  0  0  0  0
  2 11  1  0  0  0  0
  2 12  1  0  0  0  0
  2 19  1  0  0  0  0
  3  4  2  0  0  0  0
  3  8  1  0  0  0  0
  3  9  1  0  0  0  0
  4  5  1  0  0  0  0
  4 13  1  0  0  0  0
  5  6  2  0  0  0  0
  5 14  1  0  0  0  0
  6  7  1  0  0  0  0
  6 15  1  0  0  0  0
  7  8  2  0  0  0  0
  7 16  1  0  0  0  0
  8 29  1  0  0  0  0
  9 10  1  0  0  0  0
  9 21  1  0  0  0  0
  9 22  1  0  0  0  0
 10 12  2  0  0  0  0
 11 18  1  0  0  0  0
 12 20  1  0  0  0  0
 13 23  1  0  0  0  0
 13 24  1  0  0  0  0
 13 25  1  0  0  0  0
 14 26  1  0  0  0  0
 14 27  1  0  0  0  0
 14 28  1  0  0  0  0
M  CHG  1   1   1
M  END
$$$$
CUCDAF
     RDKit          3D
CUCDAF
 27 29  0  0  0  0  0  0  0  0999 V2000
   -8.7839   -3.1845   11.6432 O   0  0  0  0  0  0  0  0  0  0  0  0
   -6.3716   -3.0543   13.4209 O   0  0  0  0  0  0  0  0  0  0  0  0
   -6.6777   -4.8767   16.3435 O   0  0  0  0  0  0  0  0  0  0  0  0
   -8.5001   -4.1246   12.6767 C   0  0  0  0  0  0  0  0  0  0  0  0
   -6.9972   -4.1733   12.7749 C   0  0  0  0  0  0  0  0  0  0  0  0
   -6.3252   -4.3315   14.0971 C   0  0  0  0  0  0  0  0  0  0  0  0
   -7.1495   -4.4178   15.3120 C   0  0  0  0  0  0  0  0  0  0  0  0
   -9.1890   -3.6509   16.4484 C   0  0  0  0  0  0  0  0  0  0  0  0
  -10.4788   -3.1416   16.4581 C   0  0  0  0  0  0  0  0  0  0  0  0
  -11.1335   -2.9109   15.2534 C   0  0  0  0  0  0  0  0  0  0  0  0
  -10.5229   -3.2026   14.0163 C   0  0  0  0  0  0  0  0  0  0  0  0
   -9.1965   -3.7197   13.9862 C   0  0  0  0  0  0  0  0  0  0  0  0
   -8.5492   -3.9277   15.2312 C   0  0  0  0  0  0  0  0  0  0  0  0
   -9.0002   -5.5063   12.2280 C   0  0  0  0  0  0  0  0  0  0  0  0
  -11.3279   -2.8932   12.7775 C   0  0  0  0  0  0  0  0  0  0  0  0
   -6.5155   -4.5582   11.8854 H   0  0  0  0  0  0  0  0  0  0  0  0
   -5.3692   -4.8391   14.1298 H   0  0  0  0  0  0  0  0  0  0  0  0
   -8.6742   -3.8196   17.3928 H   0  0  0  0  0  0  0  0  0  0  0  0
  -10.9711   -2.9171   17.4009 H   0  0  0  0  0  0  0  0  0  0  0  0
  -12.1422   -2.5003   15.2828 H   0  0  0  0  0  0  0  0  0  0  0  0
   -8.4657   -2.3232   11.9710 H   0  0  0  0  0  0  0  0  0  0  0  0
  -10.0843   -5.5305   12.0835 H   0  0  0  0  0  0  0  0  0  0  0  0
   -8.5565   -5.7871   11.2652 H   0  0  0  0  0  0  0  0  0  0  0  0
   -8.7423   -6.2831   12.9571 H   0  0  0  0  0  0  0  0  0  0  0  0
  -10.9658   -1.9701   12.3146 H   0  0  0  0  0  0  0  0  0  0  0  0
  -11.2951   -3.7104   12.0545 H   0  0  0  0  0  0  0  0  0  0  0  0
  -12.3868   -2.7458   13.0193 H   0  0  0  0  0  0  0  0  0  0  0  0
  1 21  1  0  0  0  0
  1  4  1  0  0  0  0
  2  6  1  0  0  0  0
  2  5  1  0  0  0  0
  3  7  2  0  0  0  0
  4 14  1  0  0  0  0
  4 12  1  0  0  0  0
  4  5  1  0  0  0  0
  5 16  1  0  0  0  0
  5  6  1  0  0  0  0
  6 17  1  0  0  0  0
  6  7  1  0  0  0  0
  7 13  1  0  0  0  0
  8 18  1  0  0  0  0
  8 13  1  0  0  0  0
  8  9  2  0  0  0  0
  9 19  1  0  0  0  0
  9 10  1  0  0  0  0
 10 20  1  0  0  0  0
 10 11  2  0  0  0  0
 11 15  1  0  0  0  0
 11 12  1  0  0  0  0
 12 13  2  0  0  0  0
 14 24  1  0  0  0  0
 14 23  1  0  0  0  0
 14 22  1  0  0  0  0
 15 27  1  0  0  0  0
 15 26  1  0  0  0  0
 15 25  1  0  0  0  0
M  END
$$$$
CUCHOX
     RDKit          3D
CUCHOX
 29 30  0  0  0  0  0  0  0  0999 V2000
   -7.2906   -6.5785   14.6543 O   0  0  0  0  0  0  0  0  0  0  0  0
  -10.4237   -2.3170   12.5584 C   0  0  0  0  0  0  0  0  0  0  0  0
   -7.9036   -2.4068   14.6100 O   0  0  0  0  0  0  0  0  0  0  0  0
   -9.9230   -5.3344   12.6592 C   0  0  0  0  0  0  0  0  0  0  0  0
  -11.3915   -2.7537   14.7114 O   0  0  0  0  0  0  0  0  0  0  0  0
  -10.0047   -4.4735   13.8697 C   0  0  0  0  0  0  0  0  0  0  0  0
   -8.6632   -6.1598   12.6744 C   0  0  0  0  0  0  0  0  0  0  0  0
   -8.0775   -3.4254   15.2674 C   0  0  0  0  0  0  0  0  0  0  0  0
   -7.7914   -5.5529   13.7976 C   0  0  0  0  0  0  0  0  0  0  0  0
   -8.6856   -4.6262   14.6187 C   0  0  0  0  0  0  0  0  0  0  0  0
  -10.6720   -3.1364   13.7935 C   0  0  0  0  0  0  0  0  0  0  0  0
   -9.9691   -5.1807   15.2172 C   0  0  0  0  0  0  0  0  0  0  0  0
   -6.5793   -4.8439   13.1904 C   0  0  0  0  0  0  0  0  0  0  0  0
  -10.7991   -5.3858   11.8121 O   0  0  0  0  0  0  0  0  0  0  0  0
   -7.7112   -3.5557   16.7164 C   0  0  0  0  0  0  0  0  0  0  0  0
   -8.0205   -7.1567   14.9333 H   0  0  0  0  0  0  0  0  0  0  0  0
  -10.4158   -4.6738   16.0687 H   0  0  0  0  0  0  0  0  0  0  0  0
  -10.1427   -6.2506   15.2401 H   0  0  0  0  0  0  0  0  0  0  0  0
   -8.9305   -7.2014   12.8800 H   0  0  0  0  0  0  0  0  0  0  0  0
   -8.1845   -6.1003   11.6922 H   0  0  0  0  0  0  0  0  0  0  0  0
   -5.9131   -4.4562   13.9695 H   0  0  0  0  0  0  0  0  0  0  0  0
   -5.9771   -5.5445   12.6001 H   0  0  0  0  0  0  0  0  0  0  0  0
   -6.8766   -4.0123   12.5430 H   0  0  0  0  0  0  0  0  0  0  0  0
  -10.4912   -1.2552   12.8111 H   0  0  0  0  0  0  0  0  0  0  0  0
  -11.1737   -2.5598   11.8021 H   0  0  0  0  0  0  0  0  0  0  0  0
   -9.4228   -2.5090   12.1631 H   0  0  0  0  0  0  0  0  0  0  0  0
   -6.9100   -2.8500   16.9521 H   0  0  0  0  0  0  0  0  0  0  0  0
   -7.3509   -4.5661   16.9268 H   0  0  0  0  0  0  0  0  0  0  0  0
   -8.5840   -3.3359   17.3356 H   0  0  0  0  0  0  0  0  0  0  0  0
  1  9  1  0  0  0  0
  1 16  1  0  0  0  0
  2 11  1  0  0  0  0
  2 24  1  0  0  0  0
  2 25  1  0  0  0  0
  2 26  1  0  0  0  0
  3  8  2  0  0  0  0
  4  6  1  0  0  0  0
  4  7  1  0  0  0  0
  4 14  2  0  0  0  0
  5 11  2  0  0  0  0
  6 10  1  0  0  0  0
  6 11  1  0  0  0  0
  6 12  1  0  0  0  0
  7  9  1  0  0  0  0
  7 19  1  0  0  0  0
  7 20  1  0  0  0  0
  8 10  1  0  0  0  0
  8 15  1  0  0  0  0
  9 10  1  0  0  0  0
  9 13  1  0  0  0  0
 10 12  1  0  0  0  0
 12 17  1  0  0  0  0
 12 18  1  0  0  0  0
 13 21  1  0  0  0  0
 13 22  1  0  0  0  0
 13 23  1  0  0  0  0
 15 27  1  0  0  0  0
 15 28  1  0  0  0  0
 15 29  1  0  0  0  0
M  END
$$$$
CUCHUD
     RDKit          3D
CUCHUD
 25 26  0  0  0  0  0  0  0  0999 V2000
   -8.5310   -4.6799   13.8457 S   0  0  0  0  0  0  0  0  0  0  0  0
   -8.6857   -2.9513   13.9657 C   0  0  0  0  0  0  0  0  0  0  0  0
   -8.3376   -2.0110   14.9187 C   0  0  0  0  0  0  0  0  0  0  0  0
   -8.7063   -0.7349   14.5195 N   0  0  0  0  0  0  0  0  0  0  0  0
   -9.2745   -0.9021   13.3473 C   0  0  0  0  0  0  0  0  0  0  0  0
   -9.2826   -2.2182   12.9665 N   0  0  0  0  0  0  0  0  0  0  0  0
   -9.1761   -5.1791   15.4425 C   0  0  0  0  0  0  0  0  0  0  0  0
  -10.1265   -4.3815   15.9980 N   0  0  0  0  0  0  0  0  0  0  0  0
  -10.5989   -4.7323   17.2135 C   0  0  0  0  0  0  0  0  0  0  0  0
  -10.1809   -5.8547   17.9079 C   0  0  0  0  0  0  0  0  0  0  0  0
   -9.2193   -6.6737   17.3245 C   0  0  0  0  0  0  0  0  0  0  0  0
   -8.7081   -6.3361   16.0739 C   0  0  0  0  0  0  0  0  0  0  0  0
   -7.6603   -2.1988   16.1787 N   0  3  0  0  0  0  0  0  0  0  0  0
   -6.8354   -3.1225   16.2524 O   0  5  0  0  0  0  0  0  0  0  0  0
   -7.9334   -1.4110   17.0966 O   0  0  0  0  0  0  0  0  0  0  0  0
   -9.8518   -2.7062   11.7323 C   0  0  0  0  0  0  0  0  0  0  0  0
   -7.7635   -7.1338   15.4894 O   0  0  0  0  0  0  0  0  0  0  0  0
   -9.6941   -0.1118   12.7367 H   0  0  0  0  0  0  0  0  0  0  0  0
  -11.3464   -4.0625   17.6305 H   0  0  0  0  0  0  0  0  0  0  0  0
  -10.5954   -6.0854   18.8834 H   0  0  0  0  0  0  0  0  0  0  0  0
   -8.8833   -7.5604   17.8523 H   0  0  0  0  0  0  0  0  0  0  0  0
   -9.0667   -3.2026   11.1564 H   0  0  0  0  0  0  0  0  0  0  0  0
  -10.6627   -3.3993   11.9701 H   0  0  0  0  0  0  0  0  0  0  0  0
  -10.2488   -1.8662   11.1559 H   0  0  0  0  0  0  0  0  0  0  0  0
   -7.4542   -7.7895   16.1354 H   0  0  0  0  0  0  0  0  0  0  0  0
  1  2  1  0  0  0  0
  1  7  1  0  0  0  0
  2  3  2  0  0  0  0
  2  6  1  0  0  0  0
  3  4  1  0  0  0  0
  3 13  1  0  0  0  0
  4  5  2  0  0  0  0
  5  6  1  0  0  0  0
  5 18  1  0  0  0  0
  6 16  1  0  0  0  0
  7  8  2  0  0  0  0
  7 12  1  0  0  0  0
  8  9  1  0  0  0  0
  9 10  2  0  0  0  0
  9 19  1  0  0  0  0
 10 11  1  0  0  0  0
 10 20  1  0  0  0  0
 11 12  2  0  0  0  0
 11 21  1  0  0  0  0
 12 17  1  0  0  0  0
 13 14  1  0  0  0  0
 13 15  2  0  0  0  0
 16 22  1  0  0  0  0
 16 23  1  0  0  0  0
 16 24  1  0  0  0  0
 17 25  1  0  0  0  0
M  CHG  1  13   1
M  CHG  1  14  -1
M  END
$$$$
CUDJAM
     RDKit          3D
CUDJAM
 23 23  0  0  0  0  0  0  0  0999 V2000
   -6.6070   -3.0047   11.7942 O   0  0  0  0  0  0  0  0  0  0  0  0
  -10.4307   -7.0939   13.7275 O   0  0  0  0  0  0  0  0  0  0  0  0
   -9.2187   -2.5202   17.0680 O   0  0  0  0  0  0  0  0  0  0  0  0
   -8.6920   -5.0189   13.6910 N   0  0  0  0  0  0  0  0  0  0  0  0
   -8.8996   -3.5352   16.1580 N   0  0  0  0  0  0  0  0  0  0  0  0
  -10.6838   -6.0516   14.6291 N   0  0  0  0  0  0  0  0  0  0  0  0
   -6.6364   -2.9570   14.0701 N   0  0  0  0  0  0  0  0  0  0  0  0
   -9.9678   -3.9729   15.5504 C   0  0  0  0  0  0  0  0  0  0  0  0
   -9.7914   -5.1071   14.5343 C   0  0  0  0  0  0  0  0  0  0  0  0
   -8.8506   -5.1344   12.2502 C   0  0  0  0  0  0  0  0  0  0  0  0
   -8.5398   -3.7993   12.8905 C   0  0  0  0  0  0  0  0  0  0  0  0
  -11.3702   -3.4733   15.7707 C   0  0  0  0  0  0  0  0  0  0  0  0
   -7.1790   -3.2297   12.8504 C   0  0  0  0  0  0  0  0  0  0  0  0
  -11.0980   -7.7588   13.9794 H   0  0  0  0  0  0  0  0  0  0  0  0
   -8.3725   -2.3634   17.5280 H   0  0  0  0  0  0  0  0  0  0  0  0
   -5.6719   -2.6619   14.1134 H   0  0  0  0  0  0  0  0  0  0  0  0
   -7.1024   -3.2605   14.9215 H   0  0  0  0  0  0  0  0  0  0  0  0
   -9.8555   -5.3170   11.8976 H   0  0  0  0  0  0  0  0  0  0  0  0
   -8.0513   -5.6855   11.7755 H   0  0  0  0  0  0  0  0  0  0  0  0
   -9.3505   -3.0819   12.9306 H   0  0  0  0  0  0  0  0  0  0  0  0
  -12.0031   -3.7115   14.9114 H   0  0  0  0  0  0  0  0  0  0  0  0
  -11.7837   -3.9477   16.6646 H   0  0  0  0  0  0  0  0  0  0  0  0
  -11.3778   -2.3878   15.8990 H   0  0  0  0  0  0  0  0  0  0  0  0
  1 13  2  0  0  0  0
  2  6  1  0  0  0  0
  2 14  1  0  0  0  0
  3  5  1  0  0  0  0
  3 15  1  0  0  0  0
  4  9  1  0  0  0  0
  4 10  1  0  0  0  0
  4 11  1  0  0  0  0
  5  8  2  0  0  0  0
  6  9  2  0  0  0  0
  7 13  1  0  0  0  0
  7 16  1  0  0  0  0
  7 17  1  0  0  0  0
  8  9  1  0  0  0  0
  8 12  1  0  0  0  0
 10 11  1  0  0  0  0
 10 18  1  0  0  0  0
 10 19  1  0  0  0  0
 11 13  1  0  0  0  0
 11 20  1  0  0  0  0
 12 21  1  0  0  0  0
 12 22  1  0  0  0  0
 12 23  1  0  0  0  0
M  END
$$$$
CUDNEU
     RDKit          3D
CUDNEU
 35 35  0  0  0  0  0  0  0  0999 V2000
   -8.4067   -6.2596   13.6657 Si  0  0  0  0  0  0  0  0  0  0  0  0
   -9.0065   -4.4194   15.9097 O   0  0  0  0  0  0  0  0  0  0  0  0
   -9.9670   -3.7540   12.3324 O   0  0  0  0  0  0  0  0  0  0  0  0
   -9.9981   -7.1998   13.3526 C   0  0  0  0  0  0  0  0  0  0  0  0
   -7.3432   -7.1339   14.9430 C   0  0  0  0  0  0  0  0  0  0  0  0
   -7.4527   -6.0417   12.0663 C   0  0  0  0  0  0  0  0  0  0  0  0
   -8.8829   -4.3786   14.4605 C   0  0  0  0  0  0  0  0  0  0  0  0
   -7.6593   -3.4483   14.1945 C   0  0  0  0  0  0  0  0  0  0  0  0
   -7.9295   -2.0124   14.6552 C   0  0  0  0  0  0  0  0  0  0  0  0
   -9.1904   -1.4378   14.0165 C   0  0  0  0  0  0  0  0  0  0  0  0
  -10.4051   -2.3425   14.2287 C   0  0  0  0  0  0  0  0  0  0  0  0
  -10.1415   -3.7794   13.7522 C   0  0  0  0  0  0  0  0  0  0  0  0
  -10.1464   -5.0622   16.4569 C   0  0  0  0  0  0  0  0  0  0  0  0
  -10.7534   -3.3308   11.9462 H   0  0  0  0  0  0  0  0  0  0  0  0
   -9.7786   -8.1907   12.9433 H   0  0  0  0  0  0  0  0  0  0  0  0
  -10.6276   -6.6700   12.6318 H   0  0  0  0  0  0  0  0  0  0  0  0
  -10.5723   -7.3364   14.2722 H   0  0  0  0  0  0  0  0  0  0  0  0
   -7.8920   -7.2738   15.8785 H   0  0  0  0  0  0  0  0  0  0  0  0
   -6.4422   -6.5518   15.1573 H   0  0  0  0  0  0  0  0  0  0  0  0
   -7.0362   -8.1181   14.5769 H   0  0  0  0  0  0  0  0  0  0  0  0
   -7.2352   -7.0160   11.6181 H   0  0  0  0  0  0  0  0  0  0  0  0
   -8.0256   -5.4569   11.3415 H   0  0  0  0  0  0  0  0  0  0  0  0
   -6.5002   -5.5340   12.2439 H   0  0  0  0  0  0  0  0  0  0  0  0
   -7.4042   -3.4265   13.1283 H   0  0  0  0  0  0  0  0  0  0  0  0
   -6.7776   -3.8190   14.7328 H   0  0  0  0  0  0  0  0  0  0  0  0
   -7.0707   -1.3804   14.4012 H   0  0  0  0  0  0  0  0  0  0  0  0
   -8.0276   -1.9841   15.7471 H   0  0  0  0  0  0  0  0  0  0  0  0
   -9.3948   -0.4461   14.4360 H   0  0  0  0  0  0  0  0  0  0  0  0
   -9.0206   -1.2957   12.9422 H   0  0  0  0  0  0  0  0  0  0  0  0
  -11.2529   -1.9177   13.6779 H   0  0  0  0  0  0  0  0  0  0  0  0
  -10.6772   -2.3394   15.2902 H   0  0  0  0  0  0  0  0  0  0  0  0
  -11.0277   -4.3904   13.9534 H   0  0  0  0  0  0  0  0  0  0  0  0
  -10.1937   -6.1133   16.1706 H   0  0  0  0  0  0  0  0  0  0  0  0
  -10.0606   -5.0196   17.5467 H   0  0  0  0  0  0  0  0  0  0  0  0
  -11.0698   -4.5492   16.1797 H   0  0  0  0  0  0  0  0  0  0  0  0
  1  4  1  0  0  0  0
  1  5  1  0  0  0  0
  1  6  1  0  0  0  0
  1  7  1  0  0  0  0
  2  7  1  0  0  0  0
  2 13  1  0  0  0  0
  3 12  1  0  0  0  0
  3 14  1  0  0  0  0
  4 15  1  0  0  0  0
  4 16  1  0  0  0  0
  4 17  1  0  0  0  0
  5 18  1  0  0  0  0
  5 19  1  0  0  0  0
  5 20  1  0  0  0  0
  6 21  1  0  0  0  0
  6 22  1  0  0  0  0
  6 23  1  0  0  0  0
  7  8  1  0  0  0  0
  7 12  1  0  0  0  0
  8  9  1  0  0  0  0
  8 24  1  0  0  0  0
  8 25  1  0  0  0  0
  9 10  1  0  0  0  0
  9 26  1  0  0  0  0
  9 27  1  0  0  0  0
 10 11  1  0  0  0  0
 10 28  1  0  0  0  0
 10 29  1  0  0  0  0
 11 12  1  0  0  0  0
 11 30  1  0  0  0  0
 11 31  1  0  0  0  0
 12 32  1  0  0  0  0
 13 33  1  0  0  0  0
 13 34  1  0  0  0  0
 13 35  1  0  0  0  0
M  END
$$$$
CUDPAS
     RDKit          3D
CUDPAS
 17 17  0  0  0  0  0  0  0  0999 V2000
   -8.6500   -7.0282   14.6685 N   0  0  0  0  0  0  0  0  0  0  0  0
   -8.4295   -6.1672   15.6857 C   0  0  0  0  0  0  0  0  0  0  0  0
   -8.4616   -4.7920   15.5489 C   0  0  0  0  0  0  0  0  0  0  0  0
   -8.7204   -4.2531   14.2851 C   0  0  0  0  0  0  0  0  0  0  0  0
   -8.9198   -5.1097   13.2036 C   0  0  0  0  0  0  0  0  0  0  0  0
   -8.8790   -6.4748   13.4528 C   0  0  0  0  0  0  0  0  0  0  0  0
   -9.1333   -4.7224   11.9116 O   0  0  0  0  0  0  0  0  0  0  0  0
   -8.8081   -2.7918   14.1699 C   0  0  0  0  0  0  0  0  0  0  0  0
   -8.0140   -1.8188   14.5078 N   0  0  0  0  0  0  0  0  0  0  0  0
   -6.8082   -2.1949   15.0372 O   0  5  0  0  0  0  0  0  0  0  0  0
  -10.0274   -2.2522   13.5585 N   0  3  0  0  0  0  0  0  0  0  0  0
  -11.0231   -2.1167   14.2902 O   0  5  0  0  0  0  0  0  0  0  0  0
  -10.0028   -2.0935   12.3224 O   0  0  0  0  0  0  0  0  0  0  0  0
   -8.2205   -6.6240   16.6483 H   0  0  0  0  0  0  0  0  0  0  0  0
   -8.2759   -4.1425   16.3998 H   0  0  0  0  0  0  0  0  0  0  0  0
   -9.0291   -7.1852   12.6451 H   0  0  0  0  0  0  0  0  0  0  0  0
   -8.9776   -3.7617   11.8043 H   0  0  0  0  0  0  0  0  0  0  0  0
  1  2  2  0  0  0  0
  1  6  1  0  0  0  0
  2  3  1  0  0  0  0
  2 14  1  0  0  0  0
  3  4  2  0  0  0  0
  3 15  1  0  0  0  0
  4  5  1  0  0  0  0
  4  8  1  0  0  0  0
  5  6  2  0  0  0  0
  5  7  1  0  0  0  0
  6 16  1  0  0  0  0
  7 17  1  0  0  0  0
  8  9  2  0  0  0  0
  8 11  1  0  0  0  0
  9 10  1  0  0  0  0
 11 12  1  0  0  0  0
 11 13  2  0  0  0  0
M  CHG  1  10  -1
M  CHG  1  11   1
M  CHG  1  12  -1
M  END
$$$$
CUDPOG
     RDKit          3D
CUDPOG
 25 26  0  0  0  0  0  0  0  0999 V2000
  -11.5579   -5.0093   15.1031 S   0  0  0  0  0  0  0  0  0  0  0  0
   -8.9937   -3.9752   15.2997 N   0  0  0  0  0  0  0  0  0  0  0  0
  -10.3882   -3.5872   17.0521 N   0  0  0  0  0  0  0  0  0  0  0  0
   -9.3545   -2.9199   17.2995 N   0  0  0  0  0  0  0  0  0  0  0  0
  -10.2680   -4.2061   15.8216 C   0  0  0  0  0  0  0  0  0  0  0  0
   -8.4150   -2.9689   16.1520 C   0  0  0  0  0  0  0  0  0  0  0  0
   -7.0442   -3.3307   16.7317 C   0  0  0  0  0  0  0  0  0  0  0  0
   -8.4364   -1.5515   15.5587 C   0  0  0  0  0  0  0  0  0  0  0  0
   -8.3188   -4.6386   14.2335 C   0  0  0  0  0  0  0  0  0  0  0  0
   -8.6139   -5.9683   13.8972 C   0  0  0  0  0  0  0  0  0  0  0  0
   -7.9421   -6.6337   12.8639 C   0  0  0  0  0  0  0  0  0  0  0  0
   -6.9452   -5.9849   12.1482 C   0  0  0  0  0  0  0  0  0  0  0  0
   -6.6156   -4.6764   12.4759 C   0  0  0  0  0  0  0  0  0  0  0  0
   -7.2906   -4.0164   13.5115 C   0  0  0  0  0  0  0  0  0  0  0  0
   -9.3396   -6.5498   14.4571 H   0  0  0  0  0  0  0  0  0  0  0  0
   -8.1974   -7.6647   12.6309 H   0  0  0  0  0  0  0  0  0  0  0  0
   -6.4234   -6.4989   11.3455 H   0  0  0  0  0  0  0  0  0  0  0  0
   -5.8331   -4.1607   11.9245 H   0  0  0  0  0  0  0  0  0  0  0  0
   -6.9910   -2.9952   13.7042 H   0  0  0  0  0  0  0  0  0  0  0  0
   -8.2183   -0.8042   16.3313 H   0  0  0  0  0  0  0  0  0  0  0  0
   -9.4227   -1.3107   15.1445 H   0  0  0  0  0  0  0  0  0  0  0  0
   -7.7031   -1.4084   14.7635 H   0  0  0  0  0  0  0  0  0  0  0  0
   -6.7517   -2.6224   17.5158 H   0  0  0  0  0  0  0  0  0  0  0  0
   -7.0595   -4.3290   17.1848 H   0  0  0  0  0  0  0  0  0  0  0  0
   -6.2558   -3.3215   15.9740 H   0  0  0  0  0  0  0  0  0  0  0  0
  1  5  2  0  0  0  0
  2  5  1  0  0  0  0
  2  6  1  0  0  0  0
  2  9  1  0  0  0  0
  3  4  2  0  0  0  0
  3  5  1  0  0  0  0
  4  6  1  0  0  0  0
  6  7  1  0  0  0  0
  6  8  1  0  0  0  0
  7 23  1  0  0  0  0
  7 24  1  0  0  0  0
  7 25  1  0  0  0  0
  8 20  1  0  0  0  0
  8 21  1  0  0  0  0
  8 22  1  0  0  0  0
  9 10  2  0  0  0  0
  9 14  1  0  0  0  0
 10 11  1  0  0  0  0
 10 15  1  0  0  0  0
 11 12  2  0  0  0  0
 11 16  1  0  0  0  0
 12 13  1  0  0  0  0
 12 17  1  0  0  0  0
 13 14  2  0  0  0  0
 13 18  1  0  0  0  0
 14 19  1  0  0  0  0
M  END
$$$$
CUDREY
     RDKit          3D
CUDREY
 11 11  0  0  0  0  0  0  0  0999 V2000
   -9.4713   -5.3089   13.5870 S   0  0  0  0  0  0  0  0  0  0  0  0
   -8.3073   -3.5699   15.0514 N   0  3  0  0  0  0  0  0  0  0  0  0
  -10.6252   -3.6557   15.3492 N   0  0  0  0  0  0  0  0  0  0  0  0
   -9.5138   -4.0647   14.7780 C   0  0  0  0  0  0  0  0  0  0  0  0
   -7.2967   -4.1672   14.3175 C   0  0  0  0  0  0  0  0  0  0  0  0
   -7.7611   -5.1417   13.4662 C   0  0  0  0  0  0  0  0  0  0  0  0
   -8.1714   -2.8292   15.7340 H   0  0  0  0  0  0  0  0  0  0  0  0
   -6.2605   -3.8663   14.4343 H   0  0  0  0  0  0  0  0  0  0  0  0
   -7.1937   -5.7616   12.7834 H   0  0  0  0  0  0  0  0  0  0  0  0
  -10.6100   -2.9245   16.0425 H   0  0  0  0  0  0  0  0  0  0  0  0
  -11.4816   -4.1094   15.0576 H   0  0  0  0  0  0  0  0  0  0  0  0
  1  6  1  0  0  0  0
  1  4  1  0  0  0  0
  2  7  1  0  0  0  0
  2  5  1  0  0  0  0
  2  4  2  0  0  0  0
  3 11  1  0  0  0  0
  3 10  1  0  0  0  0
  3  4  1  0  0  0  0
  5  8  1  0  0  0  0
  5  6  2  0  0  0  0
  6  9  1  0  0  0  0
M  CHG  1   2   1
M  END
$$$$
CUFFAK
     RDKit          3D
CUFFAK
 37 41  0  0  0  0  0  0  0  0999 V2000
  -12.1032   -1.4750   18.5715 O   0  0  0  0  0  0  0  0  0  0  0  0
   -6.6832   -7.2554   15.8273 C   0  0  0  0  0  0  0  0  0  0  0  0
   -6.9161   -0.4794   10.8681 O   0  0  0  0  0  0  0  0  0  0  0  0
   -6.3547   -5.9427   16.2064 C   0  0  0  0  0  0  0  0  0  0  0  0
   -8.9625   -1.3701   15.0092 O   0  0  0  0  0  0  0  0  0  0  0  0
   -7.1477   -4.8625   15.8054 C   0  0  0  0  0  0  0  0  0  0  0  0
  -10.1804   -5.0998   13.7439 O   0  0  0  0  0  0  0  0  0  0  0  0
   -9.7832   -6.4011   13.8501 C   0  0  0  0  0  0  0  0  0  0  0  0
  -10.3299   -7.3669   13.3573 O   0  0  0  0  0  0  0  0  0  0  0  0
  -11.8463   -0.5382   18.5828 H   0  0  0  0  0  0  0  0  0  0  0  0
   -9.8492   -2.1128   15.7517 C   0  0  0  0  0  0  0  0  0  0  0  0
   -6.6850   -0.9104   10.0287 H   0  0  0  0  0  0  0  0  0  0  0  0
  -10.5116   -1.4264   16.7736 C   0  0  0  0  0  0  0  0  0  0  0  0
  -10.3041   -0.3725   16.9284 H   0  0  0  0  0  0  0  0  0  0  0  0
  -11.4296   -2.1034   17.5668 C   0  0  0  0  0  0  0  0  0  0  0  0
  -12.4127   -3.9685   17.9831 H   0  0  0  0  0  0  0  0  0  0  0  0
  -11.6905   -3.4509   17.3572 C   0  0  0  0  0  0  0  0  0  0  0  0
  -11.2366   -5.1933   16.1980 H   0  0  0  0  0  0  0  0  0  0  0  0
  -11.0207   -4.1367   16.3422 C   0  0  0  0  0  0  0  0  0  0  0  0
   -8.3418   -4.6729   11.8634 H   0  0  0  0  0  0  0  0  0  0  0  0
  -10.0858   -3.4738   15.5252 C   0  0  0  0  0  0  0  0  0  0  0  0
   -7.3026   -3.0705   10.3293 H   0  0  0  0  0  0  0  0  0  0  0  0
   -9.2915   -4.1907   14.4505 C   0  0  0  0  0  0  0  0  0  0  0  0
   -7.8197    0.0696   13.2217 H   0  0  0  0  0  0  0  0  0  0  0  0
   -8.6939   -3.2238   13.4457 C   0  0  0  0  0  0  0  0  0  0  0  0
   -8.0790   -8.5098   14.7400 H   0  0  0  0  0  0  0  0  0  0  0  0
   -8.2378   -3.6363   12.1786 C   0  0  0  0  0  0  0  0  0  0  0  0
   -6.0545   -8.0828   16.1496 H   0  0  0  0  0  0  0  0  0  0  0  0
   -7.6433   -2.7260   11.3011 C   0  0  0  0  0  0  0  0  0  0  0  0
   -5.4732   -5.7659   16.8198 H   0  0  0  0  0  0  0  0  0  0  0  0
   -7.4954   -1.4001   11.6896 C   0  0  0  0  0  0  0  0  0  0  0  0
   -6.8886   -3.8496   16.1024 H   0  0  0  0  0  0  0  0  0  0  0  0
   -7.9376   -0.9710   12.9339 C   0  0  0  0  0  0  0  0  0  0  0  0
   -8.5431   -1.8795   13.8041 C   0  0  0  0  0  0  0  0  0  0  0  0
   -8.2665   -5.1192   15.0246 C   0  0  0  0  0  0  0  0  0  0  0  0
   -8.5752   -6.4143   14.6608 C   0  0  0  0  0  0  0  0  0  0  0  0
   -7.8096   -7.5026   15.0421 C   0  0  0  0  0  0  0  0  0  0  0  0
  1 10  1  0  0  0  0
  1 15  1  0  0  0  0
  2  4  2  0  0  0  0
  2 28  1  0  0  0  0
  2 37  1  0  0  0  0
  3 12  1  0  0  0  0
  3 31  1  0  0  0  0
  4  6  1  0  0  0  0
  4 30  1  0  0  0  0
  5 11  1  0  0  0  0
  5 34  1  0  0  0  0
  6 32  1  0  0  0  0
  6 35  2  0  0  0  0
  7  8  1  0  0  0  0
  7 23  1  0  0  0  0
  8  9  2  0  0  0  0
  8 36  1  0  0  0  0
 11 13  2  0  0  0  0
 11 21  1  0  0  0  0
 13 14  1  0  0  0  0
 13 15  1  0  0  0  0
 15 17  2  0  0  0  0
 16 17  1  0  0  0  0
 17 19  1  0  0  0  0
 18 19  1  0  0  0  0
 19 21  2  0  0  0  0
 20 27  1  0  0  0  0
 21 23  1  0  0  0  0
 22 29  1  0  0  0  0
 23 25  1  0  0  0  0
 23 35  1  0  0  0  0
 24 33  1  0  0  0  0
 25 27  2  0  0  0  0
 25 34  1  0  0  0  0
 26 37  1  0  0  0  0
 27 29  1  0  0  0  0
 29 31  2  0  0  0  0
 31 33  1  0  0  0  0
 33 34  2  0  0  0  0
 35 36  1  0  0  0  0
 36 37  2  0  0  0  0
M  END
$$$$
CUGBEL
     RDKit          3D
CUGBEL
 30 31  0  0  0  0  0  0  0  0999 V2000
   -9.5820   -4.4342   15.5876 C   0  0  0  0  0  0  0  0  0  0  0  0
   -9.0482   -3.6074   14.6675 C   0  0  0  0  0  0  0  0  0  0  0  0
   -7.6549   -3.8119   14.2499 C   0  0  0  0  0  0  0  0  0  0  0  0
   -7.0807   -2.9182   13.1698 C   0  0  0  0  0  0  0  0  0  0  0  0
   -5.7498   -3.4166   12.5984 C   0  0  0  0  0  0  0  0  0  0  0  0
   -4.8212   -3.8986   13.7044 C   0  0  0  0  0  0  0  0  0  0  0  0
   -5.4632   -5.0377   14.4966 C   0  0  0  0  0  0  0  0  0  0  0  0
   -6.9084   -4.7821   14.8238 C   0  0  0  0  0  0  0  0  0  0  0  0
   -7.5167   -5.6643   15.8681 C   0  0  0  0  0  0  0  0  0  0  0  0
   -8.8289   -5.4163   16.1671 N   0  0  0  0  0  0  0  0  0  0  0  0
  -10.8623   -4.3111   16.0725 O   0  0  0  0  0  0  0  0  0  0  0  0
  -11.7393   -5.2835   15.4914 C   0  0  0  0  0  0  0  0  0  0  0  0
  -13.1448   -5.0069   15.9907 C   0  0  0  0  0  0  0  0  0  0  0  0
   -9.8325   -2.5519   14.1110 C   0  0  0  0  0  0  0  0  0  0  0  0
  -10.4540   -1.6968   13.6308 N   0  0  0  0  0  0  0  0  0  0  0  0
   -6.8841   -6.5570   16.4194 O   0  0  0  0  0  0  0  0  0  0  0  0
   -6.9353   -1.9138   13.5881 H   0  0  0  0  0  0  0  0  0  0  0  0
   -7.7829   -2.8249   12.3325 H   0  0  0  0  0  0  0  0  0  0  0  0
   -5.2708   -2.6128   12.0280 H   0  0  0  0  0  0  0  0  0  0  0  0
   -5.9365   -4.2381   11.8949 H   0  0  0  0  0  0  0  0  0  0  0  0
   -3.8697   -4.2361   13.2783 H   0  0  0  0  0  0  0  0  0  0  0  0
   -4.5908   -3.0635   14.3783 H   0  0  0  0  0  0  0  0  0  0  0  0
   -5.3963   -5.9664   13.9163 H   0  0  0  0  0  0  0  0  0  0  0  0
   -4.8822   -5.1870   15.4144 H   0  0  0  0  0  0  0  0  0  0  0  0
   -9.2377   -5.9834   16.8977 H   0  0  0  0  0  0  0  0  0  0  0  0
  -11.7185   -5.2097   14.3973 H   0  0  0  0  0  0  0  0  0  0  0  0
  -11.4362   -6.2935   15.7912 H   0  0  0  0  0  0  0  0  0  0  0  0
  -13.1837   -5.0634   17.0835 H   0  0  0  0  0  0  0  0  0  0  0  0
  -13.4605   -3.9960   15.7120 H   0  0  0  0  0  0  0  0  0  0  0  0
  -13.8553   -5.7263   15.5741 H   0  0  0  0  0  0  0  0  0  0  0  0
  1  2  2  0  0  0  0
  1 10  1  0  0  0  0
  1 11  1  0  0  0  0
  2  3  1  0  0  0  0
  2 14  1  0  0  0  0
  3  4  1  0  0  0  0
  3  8  2  0  0  0  0
  4  5  1  0  0  0  0
  4 17  1  0  0  0  0
  4 18  1  0  0  0  0
  5  6  1  0  0  0  0
  5 19  1  0  0  0  0
  5 20  1  0  0  0  0
  6  7  1  0  0  0  0
  6 21  1  0  0  0  0
  6 22  1  0  0  0  0
  7  8  1  0  0  0  0
  7 23  1  0  0  0  0
  7 24  1  0  0  0  0
  8  9  1  0  0  0  0
  9 10  1  0  0  0  0
  9 16  2  0  0  0  0
 10 25  1  0  0  0  0
 11 12  1  0  0  0  0
 12 13  1  0  0  0  0
 12 26  1  0  0  0  0
 12 27  1  0  0  0  0
 13 28  1  0  0  0  0
 13 29  1  0  0  0  0
 13 30  1  0  0  0  0
 14 15  3  0  0  0  0
M  END
$$$$
CUGGOA
     RDKit          3D
CUGGOA
 23 22  0  0  0  0  0  0  0  0999 V2000
    1.7634    0.1396    9.2881 Cl  0  0  0  0  0  0  0  0  0  0  0  0
    5.6551   -1.1064    6.5856 Cl  0  0  0  0  0  0  0  0  0  0  0  0
    4.7804    1.9558    7.9592 Cl  0  0  0  0  0  0  0  0  0  0  0  0
    3.5357    0.4359    3.9632 Cl  0  0  0  0  0  0  0  0  0  0  0  0
    5.9475    1.7980    4.9128 Cl  0  0  0  0  0  0  0  0  0  0  0  0
    1.1058   -0.0820    5.9128 O   0  0  0  0  0  0  0  0  0  0  0  0
   -0.4862   -1.0085    7.1506 O   0  0  0  0  0  0  0  0  0  0  0  0
    2.7152    3.3045    5.8126 O   0  5  0  0  0  0  0  0  0  0  0  0
    3.7699    3.4592    3.9042 O   0  0  0  0  0  0  0  0  0  0  0  0
    3.5146    2.8690    4.9687 N   0  3  0  0  0  0  0  0  0  0  0  0
    0.8093   -0.7087    6.9211 C   0  0  0  0  0  0  0  0  0  0  0  0
    1.7781   -1.1484    8.0356 C   0  0  0  0  0  0  0  0  0  0  0  0
    3.1998   -1.3358    7.5175 C   0  0  0  0  0  0  0  0  0  0  0  0
    4.0776   -0.4599    6.9778 C   0  0  0  0  0  0  0  0  0  0  0  0
    3.8774    1.0267    6.6800 C   0  0  0  0  0  0  0  0  0  0  0  0
    4.2003    1.5170    5.2393 C   0  0  0  0  0  0  0  0  0  0  0  0
    1.2954   -2.4477    8.6972 C   0  0  0  0  0  0  0  0  0  0  0  0
   -0.9777   -0.6097    6.4003 H   0  0  0  0  0  0  0  0  0  0  0  0
    3.5596   -2.3607    7.6344 H   0  0  0  0  0  0  0  0  0  0  0  0
    2.8357    1.2572    6.9030 H   0  0  0  0  0  0  0  0  0  0  0  0
    1.2060   -3.2539    7.9589 H   0  0  0  0  0  0  0  0  0  0  0  0
    1.9875   -2.7860    9.4781 H   0  0  0  0  0  0  0  0  0  0  0  0
    0.3106   -2.3302    9.1648 H   0  0  0  0  0  0  0  0  0  0  0  0
  1 12  1  0  0  0  0
  2 14  1  0  0  0  0
  3 15  1  0  0  0  0
  4 16  1  0  0  0  0
  5 16  1  0  0  0  0
  6 11  2  0  0  0  0
  7 18  1  0  0  0  0
  7 11  1  0  0  0  0
  8 10  1  0  0  0  0
  9 10  2  0  0  0  0
 10 16  1  0  0  0  0
 11 12  1  0  0  0  0
 12 17  1  0  0  0  0
 12 13  1  0  0  0  0
 13 19  1  0  0  0  0
 13 14  2  0  0  0  0
 14 15  1  0  0  0  0
 15 20  1  0  0  0  0
 15 16  1  0  0  0  0
 17 23  1  0  0  0  0
 17 22  1  0  0  0  0
 17 21  1  0  0  0  0
M  CHG  1   8  -1
M  CHG  1  10   1
M  END
$$$$
CUGLOF
     RDKit          3D
CUGLOF
 28 32  0  0  0  0  0  0  0  0999 V2000
   -9.8273   -3.6231   13.4854 C   0  0  0  0  0  0  0  0  0  0  0  0
   -7.9780   -4.4559   14.5550 C   0  0  0  0  0  0  0  0  0  0  0  0
   -7.9167   -2.9444   14.9363 C   0  0  0  0  0  0  0  0  0  0  0  0
   -9.3115   -2.4843   14.4324 C   0  0  0  0  0  0  0  0  0  0  0  0
  -10.2551   -3.0246   15.5363 C   0  0  0  0  0  0  0  0  0  0  0  0
  -10.3958   -4.3258   14.7534 C   0  0  0  0  0  0  0  0  0  0  0  0
   -9.1461   -4.8608   15.4886 C   0  0  0  0  0  0  0  0  0  0  0  0
   -9.3231   -3.7399   16.5478 C   0  0  0  0  0  0  0  0  0  0  0  0
   -8.5838   -4.4371   13.1452 C   0  0  0  0  0  0  0  0  0  0  0  0
   -8.0366   -2.9346   16.4574 C   0  0  0  0  0  0  0  0  0  0  0  0
   -8.8625   -5.7820   12.5786 N   0  3  0  0  0  0  0  0  0  0  0  0
   -7.6997   -3.7992   12.1289 N   0  3  0  0  0  0  0  0  0  0  0  0
   -9.1494   -6.2560   15.9868 N   0  3  0  0  0  0  0  0  0  0  0  0
   -8.0927   -6.6995   12.8876 O   0  5  0  0  0  0  0  0  0  0  0  0
   -9.8617   -5.9026   11.8590 O   0  0  0  0  0  0  0  0  0  0  0  0
   -6.4833   -4.0155   12.2087 O   0  5  0  0  0  0  0  0  0  0  0  0
   -8.2312   -3.0600   11.2899 O   0  0  0  0  0  0  0  0  0  0  0  0
   -9.9862   -7.0254   15.5058 O   0  5  0  0  0  0  0  0  0  0  0  0
   -8.3071   -6.5437   16.8430 O   0  0  0  0  0  0  0  0  0  0  0  0
  -10.5602   -3.3346   12.7294 H   0  0  0  0  0  0  0  0  0  0  0  0
   -7.0398   -4.9921   14.7214 H   0  0  0  0  0  0  0  0  0  0  0  0
   -7.0781   -2.3885   14.5131 H   0  0  0  0  0  0  0  0  0  0  0  0
   -9.4381   -1.4452   14.1284 H   0  0  0  0  0  0  0  0  0  0  0  0
  -11.1441   -2.4745   15.8338 H   0  0  0  0  0  0  0  0  0  0  0  0
  -11.3506   -4.8462   14.7587 H   0  0  0  0  0  0  0  0  0  0  0  0
   -9.7567   -3.9972   17.5147 H   0  0  0  0  0  0  0  0  0  0  0  0
   -7.1959   -3.4339   16.9487 H   0  0  0  0  0  0  0  0  0  0  0  0
   -8.1566   -1.9255   16.8643 H   0  0  0  0  0  0  0  0  0  0  0  0
  1  4  1  0  0  0  0
  1  6  1  0  0  0  0
  1  9  1  0  0  0  0
  1 20  1  0  0  0  0
  2  3  1  0  0  0  0
  2  7  1  0  0  0  0
  2  9  1  0  0  0  0
  2 21  1  0  0  0  0
  3  4  1  0  0  0  0
  3 10  1  0  0  0  0
  3 22  1  0  0  0  0
  4  5  1  0  0  0  0
  4 23  1  0  0  0  0
  5  6  1  0  0  0  0
  5  8  1  0  0  0  0
  5 24  1  0  0  0  0
  6  7  1  0  0  0  0
  6 25  1  0  0  0  0
  7  8  1  0  0  0  0
  7 13  1  0  0  0  0
  8 10  1  0  0  0  0
  8 26  1  0  0  0  0
  9 11  1  0  0  0  0
  9 12  1  0  0  0  0
 10 27  1  0  0  0  0
 10 28  1  0  0  0  0
 11 14  1  0  0  0  0
 11 15  2  0  0  0  0
 12 16  1  0  0  0  0
 12 17  2  0  0  0  0
 13 18  1  0  0  0  0
 13 19  2  0  0  0  0
M  CHG  1  11   1
M  CHG  1  12   1
M  CHG  1  13   1
M  CHG  1  14  -1
M  CHG  1  16  -1
M  CHG  1  18  -1
M  END
$$$$
CUJYUB10
     RDKit          3D
CUJYUB10
 23 23  0  0  0  0  0  0  0  0999 V2000
   -9.9639   -6.3149   14.4015 S   0  0  0  0  0  0  0  0  0  0  0  0
  -11.6433   -4.7291   12.6864 O   0  0  0  0  0  0  0  0  0  0  0  0
   -7.4970   -4.3324   14.7922 C   0  0  0  0  0  0  0  0  0  0  0  0
   -6.4854   -3.6119   15.4130 C   0  0  0  0  0  0  0  0  0  0  0  0
   -6.7947   -2.4117   16.0318 C   0  0  0  0  0  0  0  0  0  0  0  0
   -8.1070   -1.9561   16.0245 C   0  0  0  0  0  0  0  0  0  0  0  0
  -10.4721   -2.1293   15.4930 C   0  0  0  0  0  0  0  0  0  0  0  0
   -8.8134   -3.8491   14.8086 C   0  0  0  0  0  0  0  0  0  0  0  0
   -9.8974   -4.5839   14.0969 C   0  0  0  0  0  0  0  0  0  0  0  0
  -11.5468   -6.4264   15.2652 C   0  0  0  0  0  0  0  0  0  0  0  0
   -9.0965   -2.6675   15.4311 N   0  3  0  0  0  0  0  0  0  0  0  0
  -10.6964   -3.9157   13.3175 N   0  0  0  0  0  0  0  0  0  0  0  0
  -12.0317   -4.1515   12.0001 H   0  0  0  0  0  0  0  0  0  0  0  0
   -7.2468   -5.2600   14.2791 H   0  0  0  0  0  0  0  0  0  0  0  0
   -5.4599   -3.9801   15.4022 H   0  0  0  0  0  0  0  0  0  0  0  0
   -6.0134   -1.8282   16.5159 H   0  0  0  0  0  0  0  0  0  0  0  0
   -8.3735   -1.0140   16.4979 H   0  0  0  0  0  0  0  0  0  0  0  0
  -11.1676   -2.9385   15.7271 H   0  0  0  0  0  0  0  0  0  0  0  0
  -10.6916   -1.6483   14.5372 H   0  0  0  0  0  0  0  0  0  0  0  0
  -10.5358   -1.3888   16.2956 H   0  0  0  0  0  0  0  0  0  0  0  0
  -11.6618   -7.4351   15.6712 H   0  0  0  0  0  0  0  0  0  0  0  0
  -11.5795   -5.7142   16.0942 H   0  0  0  0  0  0  0  0  0  0  0  0
  -12.3836   -6.2331   14.5906 H   0  0  0  0  0  0  0  0  0  0  0  0
  1 10  1  0  0  0  0
  1  9  1  0  0  0  0
  2 13  1  0  0  0  0
  2 12  1  0  0  0  0
  3 14  1  0  0  0  0
  3  8  1  0  0  0  0
  3  4  2  0  0  0  0
  4 15  1  0  0  0  0
  4  5  1  0  0  0  0
  5 16  1  0  0  0  0
  5  6  2  0  0  0  0
  6 17  1  0  0  0  0
  6 11  1  0  0  0  0
  7 20  1  0  0  0  0
  7 19  1  0  0  0  0
  7 18  1  0  0  0  0
  7 11  1  0  0  0  0
  8 11  2  0  0  0  0
  8  9  1  0  0  0  0
  9 12  2  0  0  0  0
 10 23  1  0  0  0  0
 10 22  1  0  0  0  0
 10 21  1  0  0  0  0
M  CHG  1  11   1
M  END
$$$$
CULGEV10
     RDKit          3D
CULGEV10
 22 23  0  0  0  0  0  0  0  0999 V2000
   -8.3294   -3.2410   17.1700 S   0  0  0  0  0  0  0  0  0  0  0  0
   -8.4894   -3.3657   15.4742 N   0  0  0  0  0  0  0  0  0  0  0  0
   -9.6336   -3.2333   17.8034 O   0  0  0  0  0  0  0  0  0  0  0  0
   -7.3158   -4.1902   17.5844 O   0  0  0  0  0  0  0  0  0  0  0  0
   -9.8269   -3.0057   15.1563 O   0  0  0  0  0  0  0  0  0  0  0  0
   -9.4520   -4.3955   15.0546 C   0  0  0  0  0  0  0  0  0  0  0  0
   -9.3412   -4.9887   13.6780 C   0  0  0  0  0  0  0  0  0  0  0  0
  -10.4078   -4.9241   12.7646 C   0  0  0  0  0  0  0  0  0  0  0  0
  -10.3102   -5.4896   11.4904 C   0  0  0  0  0  0  0  0  0  0  0  0
   -9.1399   -6.1364   11.1038 C   0  0  0  0  0  0  0  0  0  0  0  0
   -8.0695   -6.2174   11.9897 C   0  0  0  0  0  0  0  0  0  0  0  0
   -8.1722   -5.6503   13.2624 C   0  0  0  0  0  0  0  0  0  0  0  0
   -7.6413   -1.6071   17.2902 C   0  0  0  0  0  0  0  0  0  0  0  0
   -9.7817   -5.0594   15.8484 H   0  0  0  0  0  0  0  0  0  0  0  0
  -11.3309   -4.4220   13.0487 H   0  0  0  0  0  0  0  0  0  0  0  0
  -11.1483   -5.4238   10.8012 H   0  0  0  0  0  0  0  0  0  0  0  0
   -9.0617   -6.5763   10.1130 H   0  0  0  0  0  0  0  0  0  0  0  0
   -7.1531   -6.7210   11.6923 H   0  0  0  0  0  0  0  0  0  0  0  0
   -7.3246   -5.7219   13.9427 H   0  0  0  0  0  0  0  0  0  0  0  0
   -7.4578   -1.3954   18.3458 H   0  0  0  0  0  0  0  0  0  0  0  0
   -8.3582   -0.8893   16.8874 H   0  0  0  0  0  0  0  0  0  0  0  0
   -6.7007   -1.5760   16.7371 H   0  0  0  0  0  0  0  0  0  0  0  0
  1  2  1  0  0  0  0
  1  3  2  0  0  0  0
  1  4  2  0  0  0  0
  1 13  1  0  0  0  0
  2  5  1  0  0  0  0
  2  6  1  0  0  0  0
  5  6  1  0  0  0  0
  6  7  1  0  0  0  0
  6 14  1  0  0  0  0
  7  8  2  0  0  0  0
  7 12  1  0  0  0  0
  8  9  1  0  0  0  0
  8 15  1  0  0  0  0
  9 10  2  0  0  0  0
  9 16  1  0  0  0  0
 10 11  1  0  0  0  0
 10 17  1  0  0  0  0
 11 12  2  0  0  0  0
 11 18  1  0  0  0  0
 12 19  1  0  0  0  0
 13 20  1  0  0  0  0
 13 21  1  0  0  0  0
 13 22  1  0  0  0  0
M  END
$$$$
CULHIA10
     RDKit          3D
CULHIA10
 39 40  0  0  0  0  0  0  0  0999 V2000
  -11.4630   -3.6374   15.6609 C   0  0  0  0  0  0  0  0  0  0  0  0
  -12.5660   -4.3952   16.4004 C   0  0  0  0  0  0  0  0  0  0  0  0
  -12.0557   -4.9677   17.7161 C   0  0  0  0  0  0  0  0  0  0  0  0
  -10.7913   -5.7836   17.4816 C   0  0  0  0  0  0  0  0  0  0  0  0
   -9.7445   -4.9837   16.7026 C   0  0  0  0  0  0  0  0  0  0  0  0
  -10.2853   -4.4936   15.4215 N   0  0  0  0  0  0  0  0  0  0  0  0
   -9.2658   -3.7268   14.6629 C   0  0  0  0  0  0  0  0  0  0  0  0
   -8.1410   -4.6138   14.1070 C   0  0  0  0  0  0  0  0  0  0  0  0
   -7.1468   -3.8893   13.1994 N   0  3  0  0  0  0  0  0  0  0  0  0
   -7.8160   -3.4652   11.9019 C   0  0  0  0  0  0  0  0  0  0  0  0
   -6.8297   -2.8639   10.9062 C   0  0  0  0  0  0  0  0  0  0  0  0
   -5.6825   -3.8208   10.6097 C   0  0  0  0  0  0  0  0  0  0  0  0
   -5.0049   -4.2642   11.8996 C   0  0  0  0  0  0  0  0  0  0  0  0
   -6.0157   -4.8542   12.8741 C   0  0  0  0  0  0  0  0  0  0  0  0
   -6.6483   -2.7958   13.8604 O   0  5  0  0  0  0  0  0  0  0  0  0
  -11.8748   -3.2977   14.7027 H   0  0  0  0  0  0  0  0  0  0  0  0
  -11.1839   -2.7418   16.2318 H   0  0  0  0  0  0  0  0  0  0  0  0
  -13.4112   -3.7245   16.5925 H   0  0  0  0  0  0  0  0  0  0  0  0
  -12.9411   -5.2092   15.7672 H   0  0  0  0  0  0  0  0  0  0  0  0
  -12.8269   -5.5921   18.1802 H   0  0  0  0  0  0  0  0  0  0  0  0
  -11.8398   -4.1490   18.4134 H   0  0  0  0  0  0  0  0  0  0  0  0
  -11.0426   -6.6964   16.9265 H   0  0  0  0  0  0  0  0  0  0  0  0
  -10.3731   -6.1006   18.4438 H   0  0  0  0  0  0  0  0  0  0  0  0
   -8.8933   -5.6500   16.5279 H   0  0  0  0  0  0  0  0  0  0  0  0
   -9.3855   -4.1491   17.3192 H   0  0  0  0  0  0  0  0  0  0  0  0
   -8.8496   -2.9199   15.2792 H   0  0  0  0  0  0  0  0  0  0  0  0
   -9.7694   -3.2445   13.8190 H   0  0  0  0  0  0  0  0  0  0  0  0
   -8.5435   -5.4465   13.5185 H   0  0  0  0  0  0  0  0  0  0  0  0
   -7.5318   -5.0158   14.9239 H   0  0  0  0  0  0  0  0  0  0  0  0
   -8.3002   -4.3583   11.4916 H   0  0  0  0  0  0  0  0  0  0  0  0
   -8.5731   -2.7202   12.1605 H   0  0  0  0  0  0  0  0  0  0  0  0
   -6.4248   -1.9261   11.3055 H   0  0  0  0  0  0  0  0  0  0  0  0
   -7.3526   -2.6155    9.9761 H   0  0  0  0  0  0  0  0  0  0  0  0
   -6.0644   -4.6982   10.0735 H   0  0  0  0  0  0  0  0  0  0  0  0
   -4.9524   -3.3354    9.9527 H   0  0  0  0  0  0  0  0  0  0  0  0
   -4.4991   -3.4065   12.3588 H   0  0  0  0  0  0  0  0  0  0  0  0
   -4.2331   -5.0084   11.6742 H   0  0  0  0  0  0  0  0  0  0  0  0
   -6.4830   -5.7554   12.4604 H   0  0  0  0  0  0  0  0  0  0  0  0
   -5.5334   -5.0992   13.8270 H   0  0  0  0  0  0  0  0  0  0  0  0
  1  2  1  0  0  0  0
  1  6  1  0  0  0  0
  1 16  1  0  0  0  0
  1 17  1  0  0  0  0
  2  3  1  0  0  0  0
  2 18  1  0  0  0  0
  2 19  1  0  0  0  0
  3  4  1  0  0  0  0
  3 20  1  0  0  0  0
  3 21  1  0  0  0  0
  4  5  1  0  0  0  0
  4 22  1  0  0  0  0
  4 23  1  0  0  0  0
  5  6  1  0  0  0  0
  5 24  1  0  0  0  0
  5 25  1  0  0  0  0
  6  7  1  0  0  0  0
  7  8  1  0  0  0  0
  7 26  1  0  0  0  0
  7 27  1  0  0  0  0
  8  9  1  0  0  0  0
  8 28  1  0  0  0  0
  8 29  1  0  0  0  0
  9 10  1  0  0  0  0
  9 14  1  0  0  0  0
  9 15  1  0  0  0  0
 10 11  1  0  0  0  0
 10 30  1  0  0  0  0
 10 31  1  0  0  0  0
 11 12  1  0  0  0  0
 11 32  1  0  0  0  0
 11 33  1  0  0  0  0
 12 13  1  0  0  0  0
 12 34  1  0  0  0  0
 12 35  1  0  0  0  0
 13 14  1  0  0  0  0
 13 36  1  0  0  0  0
 13 37  1  0  0  0  0
 14 38  1  0  0  0  0
 14 39  1  0  0  0  0
M  CHG  1   9   1
M  CHG  1  15  -1
M  END
$$$$
CULVEK
     RDKit          3D
CULVEK
 29 29  0  0  0  0  0  0  0  0999 V2000
   -9.2832   -6.1497   16.1521 P   0  0  0  0  0  0  0  0  0  0  0  0
   -7.4161   -6.8199   16.4168 Cl  0  0  0  0  0  0  0  0  0  0  0  0
   -9.4305   -4.8785   17.1294 O   0  0  0  0  0  0  0  0  0  0  0  0
  -10.3070   -7.2201   16.3638 O   0  0  0  0  0  0  0  0  0  0  0  0
   -9.3001   -5.4880   14.6853 O   0  0  0  0  0  0  0  0  0  0  0  0
   -8.6487   -3.7311   16.8615 C   0  0  0  0  0  0  0  0  0  0  0  0
   -8.8967   -3.1871   15.4347 C   0  0  0  0  0  0  0  0  0  0  0  0
   -8.5253   -4.3220   14.4310 C   0  0  0  0  0  0  0  0  0  0  0  0
  -10.3676   -2.7482   15.3313 C   0  0  0  0  0  0  0  0  0  0  0  0
   -7.9962   -1.9533   15.2393 C   0  0  0  0  0  0  0  0  0  0  0  0
   -8.6206   -3.9983   12.9131 C   0  0  0  0  0  0  0  0  0  0  0  0
   -7.6736   -4.9294   12.1356 C   0  0  0  0  0  0  0  0  0  0  0  0
  -10.0219   -4.1550   12.3103 C   0  0  0  0  0  0  0  0  0  0  0  0
   -7.5910   -3.9720   17.0172 H   0  0  0  0  0  0  0  0  0  0  0  0
   -8.9090   -2.9765   17.6126 H   0  0  0  0  0  0  0  0  0  0  0  0
   -7.4763   -4.5789   14.6298 H   0  0  0  0  0  0  0  0  0  0  0  0
  -11.0531   -3.6018   15.3277 H   0  0  0  0  0  0  0  0  0  0  0  0
  -10.6453   -2.1083   16.1773 H   0  0  0  0  0  0  0  0  0  0  0  0
  -10.5460   -2.1582   14.4275 H   0  0  0  0  0  0  0  0  0  0  0  0
   -8.1609   -1.2169   16.0347 H   0  0  0  0  0  0  0  0  0  0  0  0
   -8.1954   -1.4470   14.2897 H   0  0  0  0  0  0  0  0  0  0  0  0
   -6.9362   -2.2299   15.2588 H   0  0  0  0  0  0  0  0  0  0  0  0
   -8.2742   -2.9767   12.7282 H   0  0  0  0  0  0  0  0  0  0  0  0
   -6.6393   -4.8023   12.4729 H   0  0  0  0  0  0  0  0  0  0  0  0
   -7.9479   -5.9815   12.2684 H   0  0  0  0  0  0  0  0  0  0  0  0
   -7.6989   -4.7048   11.0637 H   0  0  0  0  0  0  0  0  0  0  0  0
  -10.7529   -3.4952   12.7777 H   0  0  0  0  0  0  0  0  0  0  0  0
  -10.3895   -5.1830   12.3978 H   0  0  0  0  0  0  0  0  0  0  0  0
  -10.0062   -3.9052   11.2431 H   0  0  0  0  0  0  0  0  0  0  0  0
  1  2  1  0  0  0  0
  1  3  1  0  0  0  0
  1  4  2  0  0  0  0
  1  5  1  0  0  0  0
  3  6  1  0  0  0  0
  5  8  1  0  0  0  0
  6  7  1  0  0  0  0
  6 14  1  0  0  0  0
  6 15  1  0  0  0  0
  7  8  1  0  0  0  0
  7  9  1  0  0  0  0
  7 10  1  0  0  0  0
  8 11  1  0  0  0  0
  8 16  1  0  0  0  0
  9 17  1  0  0  0  0
  9 18  1  0  0  0  0
  9 19  1  0  0  0  0
 10 20  1  0  0  0  0
 10 21  1  0  0  0  0
 10 22  1  0  0  0  0
 11 12  1  0  0  0  0
 11 13  1  0  0  0  0
 11 23  1  0  0  0  0
 12 24  1  0  0  0  0
 12 25  1  0  0  0  0
 12 26  1  0  0  0  0
 13 27  1  0  0  0  0
 13 28  1  0  0  0  0
 13 29  1  0  0  0  0
M  END
$$$$
CUNVAI
     RDKit          3D
CUNVAI
 29 29  0  0  0  0  0  0  0  0999 V2000
  -10.2201   -1.5821   12.9513 C   0  0  0  0  0  0  0  0  0  0  0  0
   -9.3883   -1.1775   14.0000 C   0  0  0  0  0  0  0  0  0  0  0  0
   -8.7855   -2.1568   14.8123 C   0  0  0  0  0  0  0  0  0  0  0  0
   -8.9793   -3.5386   14.5850 C   0  0  0  0  0  0  0  0  0  0  0  0
   -9.8492   -3.8993   13.5375 C   0  0  0  0  0  0  0  0  0  0  0  0
  -10.4571   -2.9398   12.7189 C   0  0  0  0  0  0  0  0  0  0  0  0
   -7.9261   -6.7209   15.7904 C   0  0  0  0  0  0  0  0  0  0  0  0
   -7.9212   -8.1565   15.2992 C   0  0  0  0  0  0  0  0  0  0  0  0
   -6.9885   -8.8884   15.6041 O   0  0  0  0  0  0  0  0  0  0  0  0
  -10.8557   -0.5744   12.0920 N   0  3  0  0  0  0  0  0  0  0  0  0
   -7.9343   -1.6952   15.9129 N   0  3  0  0  0  0  0  0  0  0  0  0
   -8.4420   -4.5340   15.4426 N   0  0  0  0  0  0  0  0  0  0  0  0
   -8.4848   -5.8276   15.0252 N   0  0  0  0  0  0  0  0  0  0  0  0
  -10.5568    0.6118   12.2842 O   0  5  0  0  0  0  0  0  0  0  0  0
  -11.6482   -0.9722   11.2276 O   0  0  0  0  0  0  0  0  0  0  0  0
   -8.1563   -0.5680   16.3747 O   0  5  0  0  0  0  0  0  0  0  0  0
   -7.0399   -2.4580   16.3114 O   0  0  0  0  0  0  0  0  0  0  0  0
   -7.2457   -6.4641   17.1077 C   0  0  0  0  0  0  0  0  0  0  0  0
   -9.0826   -8.5858   14.4524 C   0  0  0  0  0  0  0  0  0  0  0  0
   -9.2117   -0.1191   14.1887 H   0  0  0  0  0  0  0  0  0  0  0  0
  -10.0633   -4.9507   13.3485 H   0  0  0  0  0  0  0  0  0  0  0  0
  -11.1119   -3.2730   11.9150 H   0  0  0  0  0  0  0  0  0  0  0  0
   -7.5983   -4.2107   15.9382 H   0  0  0  0  0  0  0  0  0  0  0  0
   -7.2140   -7.3764   17.7097 H   0  0  0  0  0  0  0  0  0  0  0  0
   -7.7859   -5.7060   17.6808 H   0  0  0  0  0  0  0  0  0  0  0  0
   -6.2240   -6.1217   16.9227 H   0  0  0  0  0  0  0  0  0  0  0  0
   -9.0382   -8.0910   13.4793 H   0  0  0  0  0  0  0  0  0  0  0  0
  -10.0209   -8.3472   14.9597 H   0  0  0  0  0  0  0  0  0  0  0  0
   -9.0393   -9.6681   14.3005 H   0  0  0  0  0  0  0  0  0  0  0  0
  1 10  1  0  0  0  0
  1  6  1  0  0  0  0
  1  2  2  0  0  0  0
  2 20  1  0  0  0  0
  2  3  1  0  0  0  0
  3 11  1  0  0  0  0
  3  4  2  0  0  0  0
  4 12  1  0  0  0  0
  4  5  1  0  0  0  0
  5 21  1  0  0  0  0
  5  6  2  0  0  0  0
  6 22  1  0  0  0  0
  7 18  1  0  0  0  0
  7 13  2  0  0  0  0
  7  8  1  0  0  0  0
  8 19  1  0  0  0  0
  8  9  2  0  0  0  0
 10 15  2  0  0  0  0
 10 14  1  0  0  0  0
 11 17  2  0  0  0  0
 11 16  1  0  0  0  0
 12 23  1  0  0  0  0
 12 13  1  0  0  0  0
 18 26  1  0  0  0  0
 18 25  1  0  0  0  0
 18 24  1  0  0  0  0
 19 29  1  0  0  0  0
 19 28  1  0  0  0  0
 19 27  1  0  0  0  0
M  CHG  1  10   1
M  CHG  1  11   1
M  CHG  1  14  -1
M  CHG  1  16  -1
M  END
$$$$
CUNVEM
     RDKit          3D
CUNVEM
 29 29  0  0  0  0  0  0  0  0999 V2000
   -8.2441   -1.3553   13.8609 Cl  0  0  0  0  0  0  0  0  0  0  0  0
   -7.1509   -3.6455   16.0887 S   0  0  0  0  0  0  0  0  0  0  0  0
  -10.8890   -3.3256   13.6066 O   0  0  0  0  0  0  0  0  0  0  0  0
  -11.6743   -1.5381   14.8283 O   0  0  0  0  0  0  0  0  0  0  0  0
  -10.5980   -4.9614   16.8452 N   0  0  0  0  0  0  0  0  0  0  0  0
   -9.3798   -2.1572   14.9964 C   0  0  0  0  0  0  0  0  0  0  0  0
   -8.8679   -3.1966   16.0057 C   0  0  0  0  0  0  0  0  0  0  0  0
   -9.1763   -1.7703   16.4451 C   0  0  0  0  0  0  0  0  0  0  0  0
   -9.8138   -4.1865   16.4830 C   0  0  0  0  0  0  0  0  0  0  0  0
  -10.7743   -2.2880   14.4783 C   0  0  0  0  0  0  0  0  0  0  0  0
  -12.2115   -3.5114   13.1001 C   0  0  0  0  0  0  0  0  0  0  0  0
   -6.9269   -5.1286   15.0165 C   0  0  0  0  0  0  0  0  0  0  0  0
   -7.2266   -6.3987   15.8229 C   0  0  0  0  0  0  0  0  0  0  0  0
   -7.7774   -5.0907   13.7435 C   0  0  0  0  0  0  0  0  0  0  0  0
   -5.4408   -5.1393   14.6157 C   0  0  0  0  0  0  0  0  0  0  0  0
  -12.1963   -4.3674   12.4199 H   0  0  0  0  0  0  0  0  0  0  0  0
  -12.5344   -2.6284   12.5398 H   0  0  0  0  0  0  0  0  0  0  0  0
  -12.9071   -3.7296   13.9165 H   0  0  0  0  0  0  0  0  0  0  0  0
   -6.6277   -6.4504   16.7397 H   0  0  0  0  0  0  0  0  0  0  0  0
   -6.9912   -7.2938   15.2344 H   0  0  0  0  0  0  0  0  0  0  0  0
   -8.2810   -6.4748   16.1014 H   0  0  0  0  0  0  0  0  0  0  0  0
   -7.5809   -4.1939   13.1477 H   0  0  0  0  0  0  0  0  0  0  0  0
   -8.8482   -5.1399   13.9592 H   0  0  0  0  0  0  0  0  0  0  0  0
   -7.5504   -5.9525   13.1039 H   0  0  0  0  0  0  0  0  0  0  0  0
   -5.1695   -4.2467   14.0390 H   0  0  0  0  0  0  0  0  0  0  0  0
   -5.2133   -6.0093   13.9879 H   0  0  0  0  0  0  0  0  0  0  0  0
   -4.7807   -5.1942   15.4898 H   0  0  0  0  0  0  0  0  0  0  0  0
   -8.3574   -1.1025   16.6912 H   0  0  0  0  0  0  0  0  0  0  0  0
  -10.0587   -1.5832   17.0504 H   0  0  0  0  0  0  0  0  0  0  0  0
  1  6  1  0  0  0  0
  2  7  1  0  0  0  0
  2 12  1  0  0  0  0
  3 10  1  0  0  0  0
  3 11  1  0  0  0  0
  4 10  2  0  0  0  0
  5  9  3  0  0  0  0
  6  7  1  0  0  0  0
  6  8  1  0  0  0  0
  6 10  1  0  0  0  0
  7  8  1  0  0  0  0
  7  9  1  0  0  0  0
  8 28  1  0  0  0  0
  8 29  1  0  0  0  0
 11 16  1  0  0  0  0
 11 17  1  0  0  0  0
 11 18  1  0  0  0  0
 12 13  1  0  0  0  0
 12 14  1  0  0  0  0
 12 15  1  0  0  0  0
 13 19  1  0  0  0  0
 13 20  1  0  0  0  0
 13 21  1  0  0  0  0
 14 22  1  0  0  0  0
 14 23  1  0  0  0  0
 14 24  1  0  0  0  0
 15 25  1  0  0  0  0
 15 26  1  0  0  0  0
 15 27  1  0  0  0  0
M  END
$$$$
CURZIY
     RDKit          3D
CURZIY
 24 26  0  0  0  0  0  0  0  0999 V2000
   -9.9541   -3.3456   14.8147 S   0  0  0  0  0  0  0  0  0  0  0  0
   -9.6395   -6.0227   12.1028 O   0  0  0  0  0  0  0  0  0  0  0  0
   -9.7583   -2.2609   13.8747 O   0  0  0  0  0  0  0  0  0  0  0  0
  -10.6247   -3.1318   16.0816 O   0  0  0  0  0  0  0  0  0  0  0  0
  -10.7243   -4.7648   13.9837 C   0  0  0  0  0  0  0  0  0  0  0  0
   -8.3896   -4.2173   15.1289 C   0  0  0  0  0  0  0  0  0  0  0  0
   -8.5894   -5.5521   14.3498 C   0  0  0  0  0  0  0  0  0  0  0  0
   -8.6733   -5.2791   12.8544 C   0  0  0  0  0  0  0  0  0  0  0  0
  -10.0530   -4.7544   12.6289 C   0  0  0  0  0  0  0  0  0  0  0  0
  -10.0507   -5.9497   14.7065 C   0  0  0  0  0  0  0  0  0  0  0  0
   -6.8780   -2.2690   15.6974 C   0  0  0  0  0  0  0  0  0  0  0  0
   -7.1457   -3.4238   14.7409 C   0  0  0  0  0  0  0  0  0  0  0  0
  -11.8117   -4.7224   13.9971 H   0  0  0  0  0  0  0  0  0  0  0  0
   -8.3733   -4.4426   16.2029 H   0  0  0  0  0  0  0  0  0  0  0  0
   -7.8523   -6.3166   14.6061 H   0  0  0  0  0  0  0  0  0  0  0  0
   -7.8142   -4.8619   12.3559 H   0  0  0  0  0  0  0  0  0  0  0  0
  -10.2503   -3.9301   11.9624 H   0  0  0  0  0  0  0  0  0  0  0  0
  -10.2364   -5.9690   15.7854 H   0  0  0  0  0  0  0  0  0  0  0  0
  -10.3366   -6.9163   14.2777 H   0  0  0  0  0  0  0  0  0  0  0  0
   -5.9601   -1.7470   15.4086 H   0  0  0  0  0  0  0  0  0  0  0  0
   -6.7514   -2.6311   16.7227 H   0  0  0  0  0  0  0  0  0  0  0  0
   -7.6945   -1.5412   15.6889 H   0  0  0  0  0  0  0  0  0  0  0  0
   -6.2755   -4.0907   14.7560 H   0  0  0  0  0  0  0  0  0  0  0  0
   -7.2258   -3.0248   13.7241 H   0  0  0  0  0  0  0  0  0  0  0  0
  1  3  2  0  0  0  0
  1  4  2  0  0  0  0
  1  5  1  0  0  0  0
  1  6  1  0  0  0  0
  2  8  1  0  0  0  0
  2  9  1  0  0  0  0
  5  9  1  0  0  0  0
  5 10  1  0  0  0  0
  5 13  1  0  0  0  0
  6  7  1  0  0  0  0
  6 12  1  0  0  0  0
  6 14  1  0  0  0  0
  7  8  1  0  0  0  0
  7 10  1  0  0  0  0
  7 15  1  0  0  0  0
  8  9  1  0  0  0  0
  8 16  1  0  0  0  0
  9 17  1  0  0  0  0
 10 18  1  0  0  0  0
 10 19  1  0  0  0  0
 11 12  1  0  0  0  0
 11 20  1  0  0  0  0
 11 21  1  0  0  0  0
 11 22  1  0  0  0  0
 12 23  1  0  0  0  0
 12 24  1  0  0  0  0
M  END
$$$$
CUVFOO
     RDKit          3D
CUVFOO
 24 23  0  0  0  0  0  0  0  0999 V2000
    1.8355   -0.9925    0.3674 O   0  0  0  0  0  0  0  0  0  0  0  0
    0.8867   -1.5595    2.3986 O   0  5  0  0  0  0  0  0  0  0  0  0
    0.9745   -1.4797    1.1287 C   0  0  0  0  0  0  0  0  0  0  0  0
   -0.2997   -2.0991    0.4939 C   0  0  0  0  0  0  0  0  0  0  0  0
   -1.3713   -2.2257    1.5702 N   0  3  0  0  0  0  0  0  0  0  0  0
   -0.8115   -1.3269   -0.7155 C   0  0  0  0  0  0  0  0  0  0  0  0
   -1.5326    0.2886   -0.2335 S   0  0  0  0  0  0  0  0  0  0  0  0
   -0.9906    1.5017   -1.8018 S   0  0  0  0  0  0  0  0  0  0  0  0
    0.7979    1.8117   -1.5219 C   0  0  0  0  0  0  0  0  0  0  0  0
    1.1064    2.4536   -0.1774 C   0  0  0  0  0  0  0  0  0  0  0  0
    2.5743    2.7547   -0.0776 C   0  0  0  0  0  0  0  0  0  0  0  0
    3.3855    2.7905   -0.9877 O   0  0  0  0  0  0  0  0  0  0  0  0
    2.9432    3.0631    1.1817 O   0  0  0  0  0  0  0  0  0  0  0  0
   -0.0501   -3.1280    0.2108 H   0  0  0  0  0  0  0  0  0  0  0  0
   -1.9449   -1.3775    1.6187 H   0  0  0  0  0  0  0  0  0  0  0  0
   -0.7742   -2.1830    2.4351 H   0  0  0  0  0  0  0  0  0  0  0  0
   -1.9082   -3.0903    1.5648 H   0  0  0  0  0  0  0  0  0  0  0  0
   -0.0064   -1.1883   -1.4436 H   0  0  0  0  0  0  0  0  0  0  0  0
   -1.6043   -1.8994   -1.2093 H   0  0  0  0  0  0  0  0  0  0  0  0
    1.3455    0.8721   -1.6492 H   0  0  0  0  0  0  0  0  0  0  0  0
    1.1257    2.4702   -2.3346 H   0  0  0  0  0  0  0  0  0  0  0  0
    0.8479    1.7804    0.6456 H   0  0  0  0  0  0  0  0  0  0  0  0
    0.5599    3.3955   -0.0592 H   0  0  0  0  0  0  0  0  0  0  0  0
    3.9157    3.1642    1.1245 H   0  0  0  0  0  0  0  0  0  0  0  0
  1  3  2  0  0  0  0
  2  3  1  0  0  0  0
  3  4  1  0  0  0  0
  4  5  1  0  0  0  0
  4  6  1  0  0  0  0
  4 14  1  0  0  0  0
  5 15  1  0  0  0  0
  5 16  1  0  0  0  0
  5 17  1  0  0  0  0
  6  7  1  0  0  0  0
  6 18  1  0  0  0  0
  6 19  1  0  0  0  0
  7  8  1  0  0  0  0
  8  9  1  0  0  0  0
  9 10  1  0  0  0  0
  9 20  1  0  0  0  0
  9 21  1  0  0  0  0
 10 11  1  0  0  0  0
 10 22  1  0  0  0  0
 10 23  1  0  0  0  0
 11 12  2  0  0  0  0
 11 13  1  0  0  0  0
 13 24  1  0  0  0  0
M  CHG  1   2  -1
M  CHG  1   5   1
M  END
$$$$
CUVGAB
     RDKit          3D
CUVGAB
 24 24  0  0  0  0  0  0  0  0999 V2000
    0.2711    1.3119    5.5260 P   0  0  0  0  0  0  0  0  0  0  0  0
    1.3020    1.8936    4.4238 O   0  0  0  0  0  0  0  0  0  0  0  0
   -0.0504    2.3026    6.5999 O   0  0  0  0  0  0  0  0  0  0  0  0
    2.0710   -0.5619    5.0864 O   0  0  0  0  0  0  0  0  0  0  0  0
   -2.2962    0.7823    5.5242 O   0  0  0  0  0  0  0  0  0  0  0  0
    0.9764   -0.2985    5.9843 C   0  0  0  0  0  0  0  0  0  0  0  0
   -0.1452   -1.3142    5.6934 C   0  0  0  0  0  0  0  0  0  0  0  0
   -0.8660   -0.8272    4.4200 C   0  0  0  0  0  0  0  0  0  0  0  0
   -1.1741    0.6662    4.6333 C   0  0  0  0  0  0  0  0  0  0  0  0
    1.4915   -0.3839    7.4064 C   0  0  0  0  0  0  0  0  0  0  0  0
   -1.5182    1.3869    3.3451 C   0  0  0  0  0  0  0  0  0  0  0  0
    1.1089    2.8194    4.1662 H   0  0  0  0  0  0  0  0  0  0  0  0
    2.3450    0.3052    4.7161 H   0  0  0  0  0  0  0  0  0  0  0  0
   -2.1656    1.5969    6.0538 H   0  0  0  0  0  0  0  0  0  0  0  0
    0.2509   -2.3237    5.5408 H   0  0  0  0  0  0  0  0  0  0  0  0
   -0.8619   -1.3424    6.5225 H   0  0  0  0  0  0  0  0  0  0  0  0
   -0.2034   -0.9634    3.5574 H   0  0  0  0  0  0  0  0  0  0  0  0
   -1.7781   -1.4105    4.2560 H   0  0  0  0  0  0  0  0  0  0  0  0
    2.2901    0.3486    7.5664 H   0  0  0  0  0  0  0  0  0  0  0  0
    0.6975   -0.1785    8.1308 H   0  0  0  0  0  0  0  0  0  0  0  0
    1.9154   -1.3719    7.6145 H   0  0  0  0  0  0  0  0  0  0  0  0
   -2.4256    0.9733    2.8923 H   0  0  0  0  0  0  0  0  0  0  0  0
   -1.7119    2.4469    3.5421 H   0  0  0  0  0  0  0  0  0  0  0  0
   -0.7023    1.3238    2.6189 H   0  0  0  0  0  0  0  0  0  0  0  0
  1  9  1  0  0  0  0
  1  6  1  0  0  0  0
  1  3  2  0  0  0  0
  1  2  1  0  0  0  0
  2 12  1  0  0  0  0
  4 13  1  0  0  0  0
  4  6  1  0  0  0  0
  5 14  1  0  0  0  0
  5  9  1  0  0  0  0
  6 10  1  0  0  0  0
  6  7  1  0  0  0  0
  7 16  1  0  0  0  0
  7 15  1  0  0  0  0
  7  8  1  0  0  0  0
  8 18  1  0  0  0  0
  8 17  1  0  0  0  0
  8  9  1  0  0  0  0
  9 11  1  0  0  0  0
 10 21  1  0  0  0  0
 10 20  1  0  0  0  0
 10 19  1  0  0  0  0
 11 24  1  0  0  0  0
 11 23  1  0  0  0  0
 11 22  1  0  0  0  0
M  END
$$$$
CUVJOS
     RDKit          3D
CUVJOS
 10  9  0  0  0  0  0  0  0  0999 V2000
   -7.9250   -4.7746   13.8897 N   0  0  0  0  0  0  0  0  0  0  0  0
   -8.7096   -3.7189   14.4561 N   0  3  0  0  0  0  0  0  0  0  0  0
  -10.1657   -4.0321   14.2807 C   0  0  0  0  0  0  0  0  0  0  0  0
   -6.9143   -4.5764   13.8655 H   0  0  0  0  0  0  0  0  0  0  0  0
   -8.0096   -5.6747   14.3834 H   0  0  0  0  0  0  0  0  0  0  0  0
   -8.5035   -3.5598   15.4589 H   0  0  0  0  0  0  0  0  0  0  0  0
   -8.5181   -2.8200   13.9759 H   0  0  0  0  0  0  0  0  0  0  0  0
  -10.3745   -4.1295   13.2119 H   0  0  0  0  0  0  0  0  0  0  0  0
  -10.3896   -4.9543   14.8235 H   0  0  0  0  0  0  0  0  0  0  0  0
  -10.7262   -3.1954   14.7040 H   0  0  0  0  0  0  0  0  0  0  0  0
  1  2  1  0  0  0  0
  1  4  1  0  0  0  0
  1  5  1  0  0  0  0
  2  3  1  0  0  0  0
  2  6  1  0  0  0  0
  2  7  1  0  0  0  0
  3  8  1  0  0  0  0
  3  9  1  0  0  0  0
  3 10  1  0  0  0  0
M  CHG  1   2   1
M  END
$$$$
CUYRAP
     RDKit          3D
CUYRAP
 28 29  0  0  0  0  0  0  0  0999 V2000
  -10.8829   -4.2706   13.7293 O   0  0  0  0  0  0  0  0  0  0  0  0
  -13.1347   -4.3028   12.0880 O   0  0  0  0  0  0  0  0  0  0  0  0
   -6.4339   -4.1868   12.4835 O   0  0  0  0  0  0  0  0  0  0  0  0
   -7.4251   -4.2251   17.1760 O   0  0  0  0  0  0  0  0  0  0  0  0
  -10.7839   -4.2627   12.3635 C   0  0  0  0  0  0  0  0  0  0  0  0
   -9.4483   -4.2377   12.0048 C   0  0  0  0  0  0  0  0  0  0  0  0
   -7.3171   -4.2070   13.5283 C   0  0  0  0  0  0  0  0  0  0  0  0
   -6.9723   -4.2070   14.8914 C   0  0  0  0  0  0  0  0  0  0  0  0
   -7.9432   -4.2286   15.9057 C   0  0  0  0  0  0  0  0  0  0  0  0
   -9.3034   -4.2511   15.5912 C   0  0  0  0  0  0  0  0  0  0  0  0
   -9.6204   -4.2506   14.2349 C   0  0  0  0  0  0  0  0  0  0  0  0
   -8.6888   -4.2297   13.2085 C   0  0  0  0  0  0  0  0  0  0  0  0
  -12.0091   -4.2808   11.5893 C   0  0  0  0  0  0  0  0  0  0  0  0
  -11.8531   -4.2714   10.0876 C   0  0  0  0  0  0  0  0  0  0  0  0
   -5.0492   -4.1639   12.8076 C   0  0  0  0  0  0  0  0  0  0  0  0
   -8.3579   -4.2463   18.2506 C   0  0  0  0  0  0  0  0  0  0  0  0
   -9.0485   -4.2262   11.0004 H   0  0  0  0  0  0  0  0  0  0  0  0
   -5.9316   -4.1901   15.2032 H   0  0  0  0  0  0  0  0  0  0  0  0
  -10.0948   -4.2683   16.3273 H   0  0  0  0  0  0  0  0  0  0  0  0
  -11.3021   -5.1578    9.7615 H   0  0  0  0  0  0  0  0  0  0  0  0
  -11.3337   -3.3633    9.7695 H   0  0  0  0  0  0  0  0  0  0  0  0
   -4.4869   -4.1498   11.8690 H   0  0  0  0  0  0  0  0  0  0  0  0
   -4.7573   -5.0652   13.3566 H   0  0  0  0  0  0  0  0  0  0  0  0
   -7.7899   -4.2405   19.1858 H   0  0  0  0  0  0  0  0  0  0  0  0
   -8.9919   -3.3535   18.2403 H   0  0  0  0  0  0  0  0  0  0  0  0
  -12.8410   -4.2867    9.6174 H   0  0  0  0  0  0  0  0  0  0  0  0
   -4.7891   -3.2578   13.3646 H   0  0  0  0  0  0  0  0  0  0  0  0
   -8.9601   -5.1607   18.2323 H   0  0  0  0  0  0  0  0  0  0  0  0
  1  5  1  0  0  0  0
  1 11  1  0  0  0  0
  2 13  2  0  0  0  0
  3  7  1  0  0  0  0
  3 15  1  0  0  0  0
  4  9  1  0  0  0  0
  4 16  1  0  0  0  0
  5  6  2  0  0  0  0
  5 13  1  0  0  0  0
  6 12  1  0  0  0  0
  6 17  1  0  0  0  0
  7  8  2  0  0  0  0
  7 12  1  0  0  0  0
  8  9  1  0  0  0  0
  8 18  1  0  0  0  0
  9 10  2  0  0  0  0
 10 11  1  0  0  0  0
 10 19  1  0  0  0  0
 11 12  2  0  0  0  0
 13 14  1  0  0  0  0
 14 20  1  0  0  0  0
 14 21  1  0  0  0  0
 14 26  1  0  0  0  0
 15 22  1  0  0  0  0
 15 23  1  0  0  0  0
 15 27  1  0  0  0  0
 16 24  1  0  0  0  0
 16 25  1  0  0  0  0
 16 28  1  0  0  0  0
M  END
$$$$
CYANAM01
     RDKit          3D
CYANAM01
  5  4  0  0  0  0  0  0  0  0999 V2000
   -8.6629   -3.9830   13.6271 N   0  0  0  0  0  0  0  0  0  0  0  0
   -8.9020   -5.0695   15.8536 N   0  0  0  0  0  0  0  0  0  0  0  0
   -8.7849   -4.5586   14.8239 C   0  0  0  0  0  0  0  0  0  0  0  0
   -8.1204   -4.4494   12.8944 H   0  0  0  0  0  0  0  0  0  0  0  0
   -9.4366   -3.4267   13.2521 H   0  0  0  0  0  0  0  0  0  0  0  0
  1  3  1  0  0  0  0
  1  4  1  0  0  0  0
  1  5  1  0  0  0  0
  2  3  3  0  0  0  0
M  END
$$$$
CYGUAN01
     RDKit          3D
CYGUAN01
 32 33  0  0  0  0  0  0  0  0999 V2000
  -12.0017   -3.0646   10.1904 Cl  0  0  0  0  0  0  0  0  0  0  0  0
   -8.6693   -4.3083   14.8823 N   0  3  0  0  0  0  0  0  0  0  0  0
   -7.5194   -3.4519   15.2508 C   0  0  0  0  0  0  0  0  0  0  0  0
   -7.3224   -3.6251   16.6673 N   0  0  0  0  0  0  0  0  0  0  0  0
   -7.5433   -4.8136   17.2470 C   0  0  0  0  0  0  0  0  0  0  0  0
   -8.3272   -5.6984   16.7484 N   0  0  0  0  0  0  0  0  0  0  0  0
   -8.9808   -5.3729   15.6214 C   0  0  0  0  0  0  0  0  0  0  0  0
   -6.2583   -3.9069   14.5105 C   0  0  0  0  0  0  0  0  0  0  0  0
   -7.7901   -1.9634   15.0015 C   0  0  0  0  0  0  0  0  0  0  0  0
   -6.9157   -4.9744   18.4274 N   0  0  0  0  0  0  0  0  0  0  0  0
   -9.9524   -6.2036   15.3109 N   0  0  0  0  0  0  0  0  0  0  0  0
   -9.4273   -4.0093   13.7849 C   0  0  0  0  0  0  0  0  0  0  0  0
   -8.9933   -4.3366   12.4949 C   0  0  0  0  0  0  0  0  0  0  0  0
   -9.7889   -4.0421   11.3825 C   0  0  0  0  0  0  0  0  0  0  0  0
  -11.0254   -3.4230   11.5563 C   0  0  0  0  0  0  0  0  0  0  0  0
  -11.4754   -3.1011   12.8347 C   0  0  0  0  0  0  0  0  0  0  0  0
  -10.6799   -3.3975   13.9453 C   0  0  0  0  0  0  0  0  0  0  0  0
   -6.3182   -3.6904   13.4396 H   0  0  0  0  0  0  0  0  0  0  0  0
   -6.0964   -4.9852   14.6211 H   0  0  0  0  0  0  0  0  0  0  0  0
   -5.3675   -3.3990   14.8983 H   0  0  0  0  0  0  0  0  0  0  0  0
   -7.9101   -1.7404   13.9360 H   0  0  0  0  0  0  0  0  0  0  0  0
   -6.9629   -1.3457   15.3714 H   0  0  0  0  0  0  0  0  0  0  0  0
   -8.6975   -1.6329   15.5203 H   0  0  0  0  0  0  0  0  0  0  0  0
   -6.6208   -3.0300   17.0908 H   0  0  0  0  0  0  0  0  0  0  0  0
   -5.9686   -4.6282   18.5182 H   0  0  0  0  0  0  0  0  0  0  0  0
   -7.0039   -5.9094   18.8174 H   0  0  0  0  0  0  0  0  0  0  0  0
  -10.0902   -6.9675   15.9583 H   0  0  0  0  0  0  0  0  0  0  0  0
  -10.5309   -6.1175   14.4931 H   0  0  0  0  0  0  0  0  0  0  0  0
   -8.0426   -4.8394   12.3364 H   0  0  0  0  0  0  0  0  0  0  0  0
   -9.4420   -4.2993   10.3829 H   0  0  0  0  0  0  0  0  0  0  0  0
  -12.4404   -2.6155   12.9704 H   0  0  0  0  0  0  0  0  0  0  0  0
  -11.0383   -3.1319   14.9384 H   0  0  0  0  0  0  0  0  0  0  0  0
  1 15  1  0  0  0  0
  2 12  1  0  0  0  0
  2  7  2  0  0  0  0
  2  3  1  0  0  0  0
  3  9  1  0  0  0  0
  3  8  1  0  0  0  0
  3  4  1  0  0  0  0
  4 24  1  0  0  0  0
  4  5  1  0  0  0  0
  5 10  1  0  0  0  0
  5  6  2  0  0  0  0
  6  7  1  0  0  0  0
  7 11  1  0  0  0  0
  8 20  1  0  0  0  0
  8 19  1  0  0  0  0
  8 18  1  0  0  0  0
  9 23  1  0  0  0  0
  9 22  1  0  0  0  0
  9 21  1  0  0  0  0
 10 26  1  0  0  0  0
 10 25  1  0  0  0  0
 11 28  1  0  0  0  0
 11 27  1  0  0  0  0
 12 17  2  0  0  0  0
 12 13  1  0  0  0  0
 13 29  1  0  0  0  0
 13 14  2  0  0  0  0
 14 30  1  0  0  0  0
 14 15  1  0  0  0  0
 15 16  2  0  0  0  0
 16 31  1  0  0  0  0
 16 17  1  0  0  0  0
 17 32  1  0  0  0  0
M  CHG  1   2   1
M  END
$$$$
DABHAP
     RDKit          3D
DABHAP
 34 35  0  0  0  0  0  0  0  0999 V2000
   -8.0187   -7.6751   13.3460 C   0  0  0  0  0  0  0  0  0  0  0  0
   -6.7736   -7.1913   13.7626 C   0  0  0  0  0  0  0  0  0  0  0  0
   -6.6797   -6.2325   14.7745 C   0  0  0  0  0  0  0  0  0  0  0  0
   -7.8436   -5.7851   15.4011 C   0  0  0  0  0  0  0  0  0  0  0  0
   -9.0900   -6.3026   15.0422 C   0  0  0  0  0  0  0  0  0  0  0  0
   -9.1673   -7.2614   14.0293 C   0  0  0  0  0  0  0  0  0  0  0  0
   -8.0913   -8.7190   12.4181 N   0  0  0  0  0  0  0  0  0  0  0  0
   -7.7546   -4.5393   16.6739 S   0  0  0  0  0  0  0  0  0  0  0  0
   -6.4305   -3.9502   16.6171 O   0  0  0  0  0  0  0  0  0  0  0  0
   -8.2055   -5.1937   17.8862 O   0  0  0  0  0  0  0  0  0  0  0  0
   -8.8593   -3.4349   16.2477 N   0  0  0  0  0  0  0  0  0  0  0  0
   -8.7500   -2.6489   15.2239 C   0  0  0  0  0  0  0  0  0  0  0  0
   -7.6502   -2.5720   14.2239 C   0  0  0  0  0  0  0  0  0  0  0  0
   -7.7843   -1.6851   13.2210 C   0  0  0  0  0  0  0  0  0  0  0  0
   -8.8658   -0.8373   13.0531 N   0  0  0  0  0  0  0  0  0  0  0  0
   -9.8114   -0.9006   13.9441 C   0  0  0  0  0  0  0  0  0  0  0  0
   -9.7761   -1.7683   15.0007 N   0  0  0  0  0  0  0  0  0  0  0  0
   -6.7386   -1.6464   12.3046 O   0  0  0  0  0  0  0  0  0  0  0  0
   -6.8708   -0.6400   11.3062 C   0  0  0  0  0  0  0  0  0  0  0  0
  -11.0025    0.0091   13.8065 C   0  0  0  0  0  0  0  0  0  0  0  0
   -5.8617   -7.5610   13.2998 H   0  0  0  0  0  0  0  0  0  0  0  0
   -5.7029   -5.8580   15.0719 H   0  0  0  0  0  0  0  0  0  0  0  0
   -9.9931   -5.9846   15.5575 H   0  0  0  0  0  0  0  0  0  0  0  0
  -10.1350   -7.6887   13.7780 H   0  0  0  0  0  0  0  0  0  0  0  0
   -7.3126   -8.7513   11.7674 H   0  0  0  0  0  0  0  0  0  0  0  0
   -8.9885   -8.7990   11.9501 H   0  0  0  0  0  0  0  0  0  0  0  0
   -6.7702   -3.1917   14.2948 H   0  0  0  0  0  0  0  0  0  0  0  0
  -10.5310   -1.7774   15.6730 H   0  0  0  0  0  0  0  0  0  0  0  0
   -7.7529   -0.8180   10.6819 H   0  0  0  0  0  0  0  0  0  0  0  0
   -5.9884   -0.6904   10.6613 H   0  0  0  0  0  0  0  0  0  0  0  0
   -6.9025    0.3589   11.7544 H   0  0  0  0  0  0  0  0  0  0  0  0
  -10.8696    0.6966   12.9668 H   0  0  0  0  0  0  0  0  0  0  0  0
  -11.1285    0.5869   14.7265 H   0  0  0  0  0  0  0  0  0  0  0  0
  -11.8993   -0.5938   13.6383 H   0  0  0  0  0  0  0  0  0  0  0  0
  1  2  2  0  0  0  0
  1  6  1  0  0  0  0
  1  7  1  0  0  0  0
  2  3  1  0  0  0  0
  2 21  1  0  0  0  0
  3  4  2  0  0  0  0
  3 22  1  0  0  0  0
  4  5  1  0  0  0  0
  4  8  1  0  0  0  0
  5  6  2  0  0  0  0
  5 23  1  0  0  0  0
  6 24  1  0  0  0  0
  7 25  1  0  0  0  0
  7 26  1  0  0  0  0
  8  9  2  0  0  0  0
  8 10  2  0  0  0  0
  8 11  1  0  0  0  0
 11 12  2  0  0  0  0
 12 13  1  0  0  0  0
 12 17  1  0  0  0  0
 13 14  2  0  0  0  0
 13 27  1  0  0  0  0
 14 15  1  0  0  0  0
 14 18  1  0  0  0  0
 15 16  2  0  0  0  0
 16 17  1  0  0  0  0
 16 20  1  0  0  0  0
 17 28  1  0  0  0  0
 18 19  1  0  0  0  0
 19 29  1  0  0  0  0
 19 30  1  0  0  0  0
 19 31  1  0  0  0  0
 20 32  1  0  0  0  0
 20 33  1  0  0  0  0
 20 34  1  0  0  0  0
M  END
$$$$
DABLIB
     RDKit          3D
DABLIB
 20 22  0  0  0  0  0  0  0  0999 V2000
   -9.6439   -3.8111   15.5442 C   0  0  0  0  0  0  0  0  0  0  0  0
  -10.4429   -4.2337   14.3550 C   0  0  0  0  0  0  0  0  0  0  0  0
   -8.8840   -4.8330   16.3097 C   0  0  0  0  0  0  0  0  0  0  0  0
   -8.8840   -4.8064   17.6847 F   0  0  0  0  0  0  0  0  0  0  0  0
   -8.8840   -6.1531   15.9240 F   0  0  0  0  0  0  0  0  0  0  0  0
  -10.1575   -3.0599   16.1320 H   0  0  0  0  0  0  0  0  0  0  0  0
  -11.1032   -3.4099   14.0575 H   0  0  0  0  0  0  0  0  0  0  0  0
   -8.1242   -3.8111   15.5442 C   0  0  0  0  0  0  0  0  0  0  0  0
   -9.6439   -4.6563   13.1658 C   0  0  0  0  0  0  0  0  0  0  0  0
  -11.1032   -5.0575   14.6525 H   0  0  0  0  0  0  0  0  0  0  0  0
   -7.3251   -4.2337   14.3550 C   0  0  0  0  0  0  0  0  0  0  0  0
   -7.6105   -3.0599   16.1320 H   0  0  0  0  0  0  0  0  0  0  0  0
   -8.1242   -4.6563   13.1658 C   0  0  0  0  0  0  0  0  0  0  0  0
   -8.8840   -3.6344   12.4003 C   0  0  0  0  0  0  0  0  0  0  0  0
  -10.1575   -5.4075   12.5780 H   0  0  0  0  0  0  0  0  0  0  0  0
   -6.6648   -5.0575   14.6525 H   0  0  0  0  0  0  0  0  0  0  0  0
   -6.6648   -3.4099   14.0575 H   0  0  0  0  0  0  0  0  0  0  0  0
   -7.6105   -5.4075   12.5780 H   0  0  0  0  0  0  0  0  0  0  0  0
   -8.8840   -3.6610   11.0253 F   0  0  0  0  0  0  0  0  0  0  0  0
   -8.8840   -2.3143   12.7860 F   0  0  0  0  0  0  0  0  0  0  0  0
  1  2  1  0  0  0  0
  1  3  1  0  0  0  0
  1  6  1  0  0  0  0
  1  8  1  0  0  0  0
  2  7  1  0  0  0  0
  2  9  1  0  0  0  0
  2 10  1  0  0  0  0
  3  4  1  0  0  0  0
  3  5  1  0  0  0  0
  3  8  1  0  0  0  0
  8 11  1  0  0  0  0
  8 12  1  0  0  0  0
  9 13  1  0  0  0  0
  9 14  1  0  0  0  0
  9 15  1  0  0  0  0
 11 13  1  0  0  0  0
 11 16  1  0  0  0  0
 11 17  1  0  0  0  0
 13 14  1  0  0  0  0
 13 18  1  0  0  0  0
 14 19  1  0  0  0  0
 14 20  1  0  0  0  0
M  END
$$$$
DACSAB
     RDKit          3D
DACSAB
 31 32  0  0  0  0  0  0  0  0999 V2000
    4.0408   -2.1803    6.8379 F   0  0  0  0  0  0  0  0  0  0  0  0
    4.6238   -1.3311    4.5420 O   0  0  0  0  0  0  0  0  0  0  0  0
    3.2670   -3.5212    4.9114 O   0  0  0  0  0  0  0  0  0  0  0  0
    3.5566   -1.9957    5.3552 P   0  0  0  0  0  0  0  0  0  0  0  0
    2.0798   -1.2867    5.4513 N   0  0  0  0  0  0  0  0  0  0  0  0
    1.0743   -2.0431    6.1891 C   0  0  0  0  0  0  0  0  0  0  0  0
    0.9576   -3.4634    5.6237 C   0  0  0  0  0  0  0  0  0  0  0  0
    2.2868   -4.2061    5.6702 C   0  0  0  0  0  0  0  0  0  0  0  0
    2.0606    0.1671    5.6657 C   0  0  0  0  0  0  0  0  0  0  0  0
    0.7920    0.8182    5.0896 C   0  0  0  0  0  0  0  0  0  0  0  0
    2.3699    0.5904    7.0955 C   0  0  0  0  0  0  0  0  0  0  0  0
    1.3748    0.7184    8.0778 C   0  0  0  0  0  0  0  0  0  0  0  0
    1.7008    1.0978    9.3824 C   0  0  0  0  0  0  0  0  0  0  0  0
    3.0256    1.3525    9.7266 C   0  0  0  0  0  0  0  0  0  0  0  0
    4.0264    1.2281    8.7675 C   0  0  0  0  0  0  0  0  0  0  0  0
    3.7020    0.8503    7.4631 C   0  0  0  0  0  0  0  0  0  0  0  0
    2.6416   -4.3212    6.7001 H   0  0  0  0  0  0  0  0  0  0  0  0
    2.1697   -5.2074    5.2445 H   0  0  0  0  0  0  0  0  0  0  0  0
    1.3369   -2.1031    7.2517 H   0  0  0  0  0  0  0  0  0  0  0  0
    0.0842   -1.5832    6.1169 H   0  0  0  0  0  0  0  0  0  0  0  0
    0.2048   -4.0219    6.1911 H   0  0  0  0  0  0  0  0  0  0  0  0
    0.6109   -3.4043    4.5842 H   0  0  0  0  0  0  0  0  0  0  0  0
    2.8598    0.5889    5.0397 H   0  0  0  0  0  0  0  0  0  0  0  0
   -0.1233    0.5281    5.6134 H   0  0  0  0  0  0  0  0  0  0  0  0
    0.6687    0.5516    4.0336 H   0  0  0  0  0  0  0  0  0  0  0  0
    0.8643    1.9108    5.1461 H   0  0  0  0  0  0  0  0  0  0  0  0
    0.3320    0.5206    7.8446 H   0  0  0  0  0  0  0  0  0  0  0  0
    0.9188    1.1936   10.1314 H   0  0  0  0  0  0  0  0  0  0  0  0
    3.2786    1.6466   10.7417 H   0  0  0  0  0  0  0  0  0  0  0  0
    5.0624    1.4234    9.0326 H   0  0  0  0  0  0  0  0  0  0  0  0
    4.5043    0.7587    6.7318 H   0  0  0  0  0  0  0  0  0  0  0  0
  1  4  1  0  0  0  0
  2  4  2  0  0  0  0
  3  4  1  0  0  0  0
  3  8  1  0  0  0  0
  4  5  1  0  0  0  0
  5  6  1  0  0  0  0
  5  9  1  0  0  0  0
  6  7  1  0  0  0  0
  6 19  1  0  0  0  0
  6 20  1  0  0  0  0
  7  8  1  0  0  0  0
  7 21  1  0  0  0  0
  7 22  1  0  0  0  0
  8 17  1  0  0  0  0
  8 18  1  0  0  0  0
  9 10  1  0  0  0  0
  9 11  1  0  0  0  0
  9 23  1  0  0  0  0
 10 24  1  0  0  0  0
 10 25  1  0  0  0  0
 10 26  1  0  0  0  0
 11 12  2  0  0  0  0
 11 16  1  0  0  0  0
 12 13  1  0  0  0  0
 12 27  1  0  0  0  0
 13 14  2  0  0  0  0
 13 28  1  0  0  0  0
 14 15  1  0  0  0  0
 14 29  1  0  0  0  0
 15 16  2  0  0  0  0
 15 30  1  0  0  0  0
 16 31  1  0  0  0  0
M  END
$$$$
DACYIP
     RDKit          3D
DACYIP
 35 35  0  0  0  0  0  0  0  0999 V2000
  -10.8981   -2.1527   14.3550 S   0  0  0  0  0  0  0  0  0  0  0  0
   -9.3411   -3.3444   14.3550 P   0  0  0  0  0  0  0  0  0  0  0  0
   -7.8483   -2.5926   14.3550 N   0  0  0  0  0  0  0  0  0  0  0  0
   -9.3982   -4.7568   15.5540 C   0  0  0  0  0  0  0  0  0  0  0  0
  -10.0212   -5.5847   14.3549 C   0  0  0  0  0  0  0  0  0  0  0  0
  -10.3856   -4.6108   16.7207 C   0  0  0  0  0  0  0  0  0  0  0  0
   -8.0576   -5.2422   16.1139 C   0  0  0  0  0  0  0  0  0  0  0  0
   -9.7856   -7.0927   14.3549 C   0  0  0  0  0  0  0  0  0  0  0  0
   -7.5106   -1.8009   15.5413 C   0  0  0  0  0  0  0  0  0  0  0  0
  -11.1189   -5.4715   14.3549 H   0  0  0  0  0  0  0  0  0  0  0  0
  -11.3956   -4.3633   16.3819 H   0  0  0  0  0  0  0  0  0  0  0  0
  -10.4587   -5.5456   17.2876 H   0  0  0  0  0  0  0  0  0  0  0  0
  -10.0580   -3.8225   17.4067 H   0  0  0  0  0  0  0  0  0  0  0  0
   -7.2747   -5.3035   15.3602 H   0  0  0  0  0  0  0  0  0  0  0  0
   -7.6957   -4.5703   16.8983 H   0  0  0  0  0  0  0  0  0  0  0  0
   -8.1597   -6.2349   16.5660 H   0  0  0  0  0  0  0  0  0  0  0  0
   -8.7206   -7.3424   14.3549 H   0  0  0  0  0  0  0  0  0  0  0  0
  -10.2397   -7.5513   13.4704 H   0  0  0  0  0  0  0  0  0  0  0  0
   -6.4429   -1.5565   15.5565 H   0  0  0  0  0  0  0  0  0  0  0  0
   -7.7212   -2.3599   16.4564 H   0  0  0  0  0  0  0  0  0  0  0  0
   -8.0845   -0.8690   15.5851 H   0  0  0  0  0  0  0  0  0  0  0  0
   -9.3982   -4.7568   13.1559 C   0  0  0  0  0  0  0  0  0  0  0  0
   -7.5106   -1.8008   13.1687 C   0  0  0  0  0  0  0  0  0  0  0  0
  -10.2397   -7.5513   15.2394 H   0  0  0  0  0  0  0  0  0  0  0  0
  -10.3856   -4.6107   11.9892 C   0  0  0  0  0  0  0  0  0  0  0  0
   -8.0576   -5.2421   12.5960 C   0  0  0  0  0  0  0  0  0  0  0  0
   -6.4429   -1.5564   13.1535 H   0  0  0  0  0  0  0  0  0  0  0  0
   -7.7212   -2.3598   12.2536 H   0  0  0  0  0  0  0  0  0  0  0  0
   -8.0845   -0.8690   13.1249 H   0  0  0  0  0  0  0  0  0  0  0  0
  -11.3956   -4.3632   12.3280 H   0  0  0  0  0  0  0  0  0  0  0  0
  -10.4587   -5.5455   11.4222 H   0  0  0  0  0  0  0  0  0  0  0  0
  -10.0580   -3.8224   11.3032 H   0  0  0  0  0  0  0  0  0  0  0  0
   -7.2747   -5.3034   13.3496 H   0  0  0  0  0  0  0  0  0  0  0  0
   -7.6957   -4.5701   11.8116 H   0  0  0  0  0  0  0  0  0  0  0  0
   -8.1597   -6.2348   12.1438 H   0  0  0  0  0  0  0  0  0  0  0  0
  1  2  2  0  0  0  0
  2  3  1  0  0  0  0
  2  4  1  0  0  0  0
  2 22  1  0  0  0  0
  3  9  1  0  0  0  0
  3 23  1  0  0  0  0
  4  5  1  0  0  0  0
  4  6  1  0  0  0  0
  4  7  1  0  0  0  0
  5  8  1  0  0  0  0
  5 10  1  0  0  0  0
  5 22  1  0  0  0  0
  6 11  1  0  0  0  0
  6 12  1  0  0  0  0
  6 13  1  0  0  0  0
  7 14  1  0  0  0  0
  7 15  1  0  0  0  0
  7 16  1  0  0  0  0
  8 17  1  0  0  0  0
  8 18  1  0  0  0  0
  8 24  1  0  0  0  0
  9 19  1  0  0  0  0
  9 20  1  0  0  0  0
  9 21  1  0  0  0  0
 22 25  1  0  0  0  0
 22 26  1  0  0  0  0
 23 27  1  0  0  0  0
 23 28  1  0  0  0  0
 23 29  1  0  0  0  0
 25 30  1  0  0  0  0
 25 31  1  0  0  0  0
 25 32  1  0  0  0  0
 26 33  1  0  0  0  0
 26 34  1  0  0  0  0
 26 35  1  0  0  0  0
M  END
$$$$
DADDAN
     RDKit          3D
DADDAN
 32 34  0  0  0  0  0  0  0  0999 V2000
   -6.8341   -3.2079   13.5407 O   0  0  0  0  0  0  0  0  0  0  0  0
   -7.1703   -4.1615   11.4702 O   0  0  0  0  0  0  0  0  0  0  0  0
   -7.2166   -5.5541   16.2646 O   0  0  0  0  0  0  0  0  0  0  0  0
   -8.7818   -4.7209   14.8023 O   0  0  0  0  0  0  0  0  0  0  0  0
  -10.9957   -2.3838   14.8349 N   0  0  0  0  0  0  0  0  0  0  0  0
   -9.0176   -2.2015   13.5125 C   0  0  0  0  0  0  0  0  0  0  0  0
  -10.0614   -2.1332   12.6785 C   0  0  0  0  0  0  0  0  0  0  0  0
  -11.3532   -2.2394   13.4113 C   0  0  0  0  0  0  0  0  0  0  0  0
  -11.4487   -3.6599   15.4034 C   0  0  0  0  0  0  0  0  0  0  0  0
  -10.3881   -4.0020   16.4368 C   0  0  0  0  0  0  0  0  0  0  0  0
   -9.1057   -3.6452   15.7043 C   0  0  0  0  0  0  0  0  0  0  0  0
   -9.4992   -2.3721   14.9203 C   0  0  0  0  0  0  0  0  0  0  0  0
   -7.5768   -2.0489   13.1515 C   0  0  0  0  0  0  0  0  0  0  0  0
   -6.7648   -4.2103   12.6222 C   0  0  0  0  0  0  0  0  0  0  0  0
   -6.1644   -5.4433   13.2534 C   0  0  0  0  0  0  0  0  0  0  0  0
   -7.2367   -6.2628   13.9548 C   0  0  0  0  0  0  0  0  0  0  0  0
   -7.7401   -5.5138   15.1613 C   0  0  0  0  0  0  0  0  0  0  0  0
   -9.9976   -1.9937   11.6085 H   0  0  0  0  0  0  0  0  0  0  0  0
   -8.2838   -3.4317   16.3970 H   0  0  0  0  0  0  0  0  0  0  0  0
   -9.2282   -1.4887   15.5125 H   0  0  0  0  0  0  0  0  0  0  0  0
  -11.9471   -3.0731   13.0208 H   0  0  0  0  0  0  0  0  0  0  0  0
  -11.9334   -1.3203   13.2773 H   0  0  0  0  0  0  0  0  0  0  0  0
  -12.4391   -3.5601   15.8575 H   0  0  0  0  0  0  0  0  0  0  0  0
  -11.4927   -4.4619   14.6551 H   0  0  0  0  0  0  0  0  0  0  0  0
  -10.5091   -3.3776   17.3300 H   0  0  0  0  0  0  0  0  0  0  0  0
  -10.4369   -5.0560   16.7265 H   0  0  0  0  0  0  0  0  0  0  0  0
   -7.4382   -1.8272   12.0864 H   0  0  0  0  0  0  0  0  0  0  0  0
   -7.1570   -1.1987   13.7003 H   0  0  0  0  0  0  0  0  0  0  0  0
   -5.6942   -6.0323   12.4580 H   0  0  0  0  0  0  0  0  0  0  0  0
   -5.3628   -5.1434   13.9385 H   0  0  0  0  0  0  0  0  0  0  0  0
   -8.0767   -6.4933   13.2894 H   0  0  0  0  0  0  0  0  0  0  0  0
   -6.8299   -7.2207   14.2970 H   0  0  0  0  0  0  0  0  0  0  0  0
  1 13  1  0  0  0  0
  1 14  1  0  0  0  0
  2 14  2  0  0  0  0
  3 17  2  0  0  0  0
  4 11  1  0  0  0  0
  4 17  1  0  0  0  0
  5  8  1  0  0  0  0
  5  9  1  0  0  0  0
  5 12  1  0  0  0  0
  6  7  2  0  0  0  0
  6 12  1  0  0  0  0
  6 13  1  0  0  0  0
  7  8  1  0  0  0  0
  7 18  1  0  0  0  0
  8 21  1  0  0  0  0
  8 22  1  0  0  0  0
  9 10  1  0  0  0  0
  9 23  1  0  0  0  0
  9 24  1  0  0  0  0
 10 11  1  0  0  0  0
 10 25  1  0  0  0  0
 10 26  1  0  0  0  0
 11 12  1  0  0  0  0
 11 19  1  0  0  0  0
 12 20  1  0  0  0  0
 13 27  1  0  0  0  0
 13 28  1  0  0  0  0
 14 15  1  0  0  0  0
 15 16  1  0  0  0  0
 15 29  1  0  0  0  0
 15 30  1  0  0  0  0
 16 17  1  0  0  0  0
 16 31  1  0  0  0  0
 16 32  1  0  0  0  0
M  END
$$$$
DADLAV
     RDKit          3D
DADLAV
 19 19  0  0  0  0  0  0  0  0999 V2000
  -11.2662   -4.8811   16.2773 O   0  0  0  0  0  0  0  0  0  0  0  0
   -8.3476   -5.5883   11.9040 O   0  0  0  0  0  0  0  0  0  0  0  0
   -8.9503   -4.6365   16.2933 N   0  0  0  0  0  0  0  0  0  0  0  0
  -10.9942   -4.9719   13.3328 N   0  0  0  0  0  0  0  0  0  0  0  0
  -10.1907   -4.7861   15.7157 C   0  0  0  0  0  0  0  0  0  0  0  0
   -9.9603   -4.8380   14.2292 C   0  0  0  0  0  0  0  0  0  0  0  0
   -8.6276   -4.7455   14.0839 C   0  0  0  0  0  0  0  0  0  0  0  0
   -7.9621   -4.6250   15.3581 C   0  0  0  0  0  0  0  0  0  0  0  0
   -8.0070   -4.7526   12.7429 C   0  0  0  0  0  0  0  0  0  0  0  0
   -6.9732   -3.7061   12.4229 C   0  0  0  0  0  0  0  0  0  0  0  0
   -6.6666   -4.5519   15.6637 C   0  0  0  0  0  0  0  0  0  0  0  0
   -8.8270   -4.5962   17.2942 H   0  0  0  0  0  0  0  0  0  0  0  0
  -10.6975   -5.4424   12.4755 H   0  0  0  0  0  0  0  0  0  0  0  0
  -11.8077   -5.4118   13.7646 H   0  0  0  0  0  0  0  0  0  0  0  0
   -6.3344   -4.4793   16.6950 H   0  0  0  0  0  0  0  0  0  0  0  0
   -5.8887   -4.5774   14.9090 H   0  0  0  0  0  0  0  0  0  0  0  0
   -7.0247   -2.8693   13.1246 H   0  0  0  0  0  0  0  0  0  0  0  0
   -7.1673   -3.3098   11.4219 H   0  0  0  0  0  0  0  0  0  0  0  0
   -5.9770   -4.1538   12.4548 H   0  0  0  0  0  0  0  0  0  0  0  0
  1  5  2  0  0  0  0
  2  9  2  0  0  0  0
  3  5  1  0  0  0  0
  3  8  1  0  0  0  0
  3 12  1  0  0  0  0
  4  6  1  0  0  0  0
  4 13  1  0  0  0  0
  4 14  1  0  0  0  0
  5  6  1  0  0  0  0
  6  7  2  0  0  0  0
  7  8  1  0  0  0  0
  7  9  1  0  0  0  0
  8 11  2  0  0  0  0
  9 10  1  0  0  0  0
 10 17  1  0  0  0  0
 10 18  1  0  0  0  0
 10 19  1  0  0  0  0
 11 15  1  0  0  0  0
 11 16  1  0  0  0  0
M  END
$$$$
DADLEZ
     RDKit          3D
DADLEZ
 19 19  0  0  0  0  0  0  0  0999 V2000
   -8.8268   -2.8771   13.2158 O   0  0  0  0  0  0  0  0  0  0  0  0
   -8.1312   -2.5808   14.3505 C   0  0  0  0  0  0  0  0  0  0  0  0
   -8.2188   -3.6592   15.3571 C   0  0  0  0  0  0  0  0  0  0  0  0
   -9.0234   -4.5519   14.7907 C   0  0  0  0  0  0  0  0  0  0  0  0
   -9.4223   -4.1039   13.4961 C   0  0  0  0  0  0  0  0  0  0  0  0
   -7.5016   -1.4656   14.4726 N   0  0  0  0  0  0  0  0  0  0  0  0
   -7.5706   -3.5896   16.5649 N   0  0  0  0  0  0  0  0  0  0  0  0
   -9.3793   -5.8117   15.4725 C   0  0  0  0  0  0  0  0  0  0  0  0
   -9.7559   -5.7983   16.6453 O   0  0  0  0  0  0  0  0  0  0  0  0
  -10.2658   -4.6693   12.6281 C   0  0  0  0  0  0  0  0  0  0  0  0
   -9.2496   -7.1037   14.7104 C   0  0  0  0  0  0  0  0  0  0  0  0
   -8.6270   -6.9791   13.8204 H   0  0  0  0  0  0  0  0  0  0  0  0
   -8.7659   -7.8468   15.3511 H   0  0  0  0  0  0  0  0  0  0  0  0
  -10.2414   -7.4575   14.4189 H   0  0  0  0  0  0  0  0  0  0  0  0
   -8.0731   -4.0867   17.3019 H   0  0  0  0  0  0  0  0  0  0  0  0
   -7.3569   -2.6208   16.8101 H   0  0  0  0  0  0  0  0  0  0  0  0
  -10.7781   -5.6037   12.8245 H   0  0  0  0  0  0  0  0  0  0  0  0
  -10.4803   -4.1831   11.6805 H   0  0  0  0  0  0  0  0  0  0  0  0
   -7.6395   -0.9437   13.6002 H   0  0  0  0  0  0  0  0  0  0  0  0
  1  5  1  0  0  0  0
  1  2  1  0  0  0  0
  2  6  2  0  0  0  0
  2  3  1  0  0  0  0
  3  7  1  0  0  0  0
  3  4  2  0  0  0  0
  4  8  1  0  0  0  0
  4  5  1  0  0  0  0
  5 10  2  0  0  0  0
  6 19  1  0  0  0  0
  7 16  1  0  0  0  0
  7 15  1  0  0  0  0
  8 11  1  0  0  0  0
  8  9  2  0  0  0  0
 10 18  1  0  0  0  0
 10 17  1  0  0  0  0
 11 14  1  0  0  0  0
 11 13  1  0  0  0  0
 11 12  1  0  0  0  0
M  END
$$$$
DAFKIE
     RDKit          3D
DAFKIE
 22 22  0  0  0  0  0  0  0  0999 V2000
   -9.3452   -4.0013   14.3136 C   0  0  0  0  0  0  0  0  0  0  0  0
   -8.2754   -3.1375   14.5654 C   0  0  0  0  0  0  0  0  0  0  0  0
   -7.3271   -2.8707   13.5737 C   0  0  0  0  0  0  0  0  0  0  0  0
   -7.4470   -3.4512   12.3053 C   0  0  0  0  0  0  0  0  0  0  0  0
   -8.5161   -4.3186   12.0518 C   0  0  0  0  0  0  0  0  0  0  0  0
   -9.4620   -4.5827   13.0462 C   0  0  0  0  0  0  0  0  0  0  0  0
   -6.4118   -3.1931   11.2507 C   0  0  0  0  0  0  0  0  0  0  0  0
  -11.6796   -4.6230   17.5657 C   0  0  0  0  0  0  0  0  0  0  0  0
  -10.3068   -4.2366   15.3108 N   0  0  0  0  0  0  0  0  0  0  0  0
  -10.1363   -5.3661   15.8108 N   0  0  0  0  0  0  0  0  0  0  0  0
  -11.0512   -5.6616   16.7796 N   0  0  0  0  0  0  0  0  0  0  0  0
   -8.1795   -2.6757   15.5443 H   0  0  0  0  0  0  0  0  0  0  0  0
   -6.4967   -2.2053   13.7984 H   0  0  0  0  0  0  0  0  0  0  0  0
   -8.6223   -4.7931   11.0789 H   0  0  0  0  0  0  0  0  0  0  0  0
  -10.2951   -5.2493   12.8389 H   0  0  0  0  0  0  0  0  0  0  0  0
   -5.9831   -2.1915   11.3611 H   0  0  0  0  0  0  0  0  0  0  0  0
   -5.6085   -3.9324   11.3262 H   0  0  0  0  0  0  0  0  0  0  0  0
   -6.8519   -3.2490   10.2495 H   0  0  0  0  0  0  0  0  0  0  0  0
  -12.3420   -5.1039   18.2901 H   0  0  0  0  0  0  0  0  0  0  0  0
  -10.9115   -4.0572   18.0992 H   0  0  0  0  0  0  0  0  0  0  0  0
  -12.2731   -3.9686   16.9223 H   0  0  0  0  0  0  0  0  0  0  0  0
  -10.7857   -6.5062   17.2759 H   0  0  0  0  0  0  0  0  0  0  0  0
  1  2  2  0  0  0  0
  1  6  1  0  0  0  0
  1  9  1  0  0  0  0
  2  3  1  0  0  0  0
  2 12  1  0  0  0  0
  3  4  2  0  0  0  0
  3 13  1  0  0  0  0
  4  5  1  0  0  0  0
  4  7  1  0  0  0  0
  5  6  2  0  0  0  0
  5 14  1  0  0  0  0
  6 15  1  0  0  0  0
  7 16  1  0  0  0  0
  7 17  1  0  0  0  0
  7 18  1  0  0  0  0
  8 11  1  0  0  0  0
  8 19  1  0  0  0  0
  8 20  1  0  0  0  0
  8 21  1  0  0  0  0
  9 10  2  0  0  0  0
 10 11  1  0  0  0  0
 11 22  1  0  0  0  0
M  END
$$$$
DAFPUV
     RDKit          3D
DAFPUV
 11 11  0  0  0  0  0  0  0  0999 V2000
   -8.0624   -5.7775   12.4290 O   0  0  0  0  0  0  0  0  0  0  0  0
   -9.6793   -2.8057   15.2592 O   0  5  0  0  0  0  0  0  0  0  0  0
   -9.9812   -2.3104   13.1371 O   0  0  0  0  0  0  0  0  0  0  0  0
   -8.8129   -4.6018   12.4121 N   0  0  0  0  0  0  0  0  0  0  0  0
   -7.6450   -6.0953   13.7187 N   0  0  0  0  0  0  0  0  0  0  0  0
   -9.5446   -3.0314   14.0455 N   0  3  0  0  0  0  0  0  0  0  0  0
   -7.9213   -5.0663   15.8336 N   0  0  0  0  0  0  0  0  0  0  0  0
   -8.8324   -4.2193   13.6927 C   0  0  0  0  0  0  0  0  0  0  0  0
   -8.1205   -5.1246   14.4998 C   0  0  0  0  0  0  0  0  0  0  0  0
   -7.5544   -5.8844   16.3116 H   0  0  0  0  0  0  0  0  0  0  0  0
   -8.4667   -4.4448   16.4296 H   0  0  0  0  0  0  0  0  0  0  0  0
  1  4  1  0  0  0  0
  1  5  1  0  0  0  0
  2  6  1  0  0  0  0
  3  6  2  0  0  0  0
  4  8  2  0  0  0  0
  5  9  2  0  0  0  0
  6  8  1  0  0  0  0
  7  9  1  0  0  0  0
  7 10  1  0  0  0  0
  7 11  1  0  0  0  0
  8  9  1  0  0  0  0
M  CHG  1   2  -1
M  CHG  1   6   1
M  END
$$$$
DAGTUA
     RDKit          3D
DAGTUA
 26 25  0  0  0  0  0  0  0  0999 V2000
  -10.5926   -4.3934   15.8428 S   0  0  0  0  0  0  0  0  0  0  0  0
   -7.7405   -6.1904   14.4217 S   0  0  0  0  0  0  0  0  0  0  0  0
   -7.4152   -3.7047   13.8781 O   0  0  0  0  0  0  0  0  0  0  0  0
   -6.3612   -6.3083   14.8582 O   0  0  0  0  0  0  0  0  0  0  0  0
   -9.8604   -3.1117   13.7450 O   0  0  0  0  0  0  0  0  0  0  0  0
  -11.9851   -4.3224   15.4391 O   0  0  0  0  0  0  0  0  0  0  0  0
  -10.1347   -5.4191   16.7566 O   0  0  0  0  0  0  0  0  0  0  0  0
   -8.7482   -7.1233   14.8811 O   0  0  0  0  0  0  0  0  0  0  0  0
   -8.2600   -4.5431   14.7011 N   0  0  0  0  0  0  0  0  0  0  0  0
   -9.6064   -4.3779   14.3976 N   0  0  0  0  0  0  0  0  0  0  0  0
  -10.1714   -2.8268   16.5850 C   0  0  0  0  0  0  0  0  0  0  0  0
   -7.7454   -6.2739   12.6397 C   0  0  0  0  0  0  0  0  0  0  0  0
   -6.5286   -2.9940   14.7373 C   0  0  0  0  0  0  0  0  0  0  0  0
  -10.6193   -3.3675   12.5668 C   0  0  0  0  0  0  0  0  0  0  0  0
   -9.1013   -2.8021   16.7941 H   0  0  0  0  0  0  0  0  0  0  0  0
  -10.4688   -2.0106   15.9256 H   0  0  0  0  0  0  0  0  0  0  0  0
  -10.7249   -2.7493   17.5242 H   0  0  0  0  0  0  0  0  0  0  0  0
   -8.7517   -6.0714   12.2712 H   0  0  0  0  0  0  0  0  0  0  0  0
   -7.4551   -7.2892   12.3580 H   0  0  0  0  0  0  0  0  0  0  0  0
   -7.0208   -5.5681   12.2320 H   0  0  0  0  0  0  0  0  0  0  0  0
   -5.8544   -2.3994   14.1152 H   0  0  0  0  0  0  0  0  0  0  0  0
   -7.0933   -2.3164   15.3844 H   0  0  0  0  0  0  0  0  0  0  0  0
   -5.9299   -3.6810   15.3420 H   0  0  0  0  0  0  0  0  0  0  0  0
  -10.8574   -2.4083   12.0995 H   0  0  0  0  0  0  0  0  0  0  0  0
  -10.0313   -3.9618   11.8614 H   0  0  0  0  0  0  0  0  0  0  0  0
  -11.5551   -3.8814   12.8042 H   0  0  0  0  0  0  0  0  0  0  0  0
  1  6  2  0  0  0  0
  1  7  2  0  0  0  0
  1 10  1  0  0  0  0
  1 11  1  0  0  0  0
  2  4  2  0  0  0  0
  2  8  2  0  0  0  0
  2  9  1  0  0  0  0
  2 12  1  0  0  0  0
  3  9  1  0  0  0  0
  3 13  1  0  0  0  0
  5 10  1  0  0  0  0
  5 14  1  0  0  0  0
  9 10  1  0  0  0  0
 11 15  1  0  0  0  0
 11 16  1  0  0  0  0
 11 17  1  0  0  0  0
 12 18  1  0  0  0  0
 12 19  1  0  0  0  0
 12 20  1  0  0  0  0
 13 21  1  0  0  0  0
 13 22  1  0  0  0  0
 13 23  1  0  0  0  0
 14 24  1  0  0  0  0
 14 25  1  0  0  0  0
 14 26  1  0  0  0  0
M  END
$$$$
DAHBAP
     RDKit          3D
DAHBAP
 23 23  0  0  0  0  0  0  0  0999 V2000
   -8.5862   -5.5171   15.9336 O   0  0  0  0  0  0  0  0  0  0  0  0
   -6.0296   -6.0352   15.1908 O   0  0  0  0  0  0  0  0  0  0  0  0
  -10.1509   -2.2350   15.4694 O   0  0  0  0  0  0  0  0  0  0  0  0
   -7.9138   -4.7385   14.9675 N   0  0  0  0  0  0  0  0  0  0  0  0
  -10.9897   -4.1224   14.4391 N   0  0  0  0  0  0  0  0  0  0  0  0
   -8.5661   -3.6403   14.4631 C   0  0  0  0  0  0  0  0  0  0  0  0
   -7.9244   -2.8237   13.6094 C   0  0  0  0  0  0  0  0  0  0  0  0
   -6.5633   -3.1194   13.2161 C   0  0  0  0  0  0  0  0  0  0  0  0
   -5.9176   -4.1847   13.7144 C   0  0  0  0  0  0  0  0  0  0  0  0
   -6.6083   -5.0762   14.6864 C   0  0  0  0  0  0  0  0  0  0  0  0
   -9.9607   -3.2838   14.8514 C   0  0  0  0  0  0  0  0  0  0  0  0
  -12.3269   -3.8800   14.9520 C   0  0  0  0  0  0  0  0  0  0  0  0
  -10.8069   -5.3614   13.6968 C   0  0  0  0  0  0  0  0  0  0  0  0
   -8.4003   -1.9325   13.2101 H   0  0  0  0  0  0  0  0  0  0  0  0
   -6.0767   -2.4495   12.5135 H   0  0  0  0  0  0  0  0  0  0  0  0
   -4.8976   -4.4355   13.4547 H   0  0  0  0  0  0  0  0  0  0  0  0
   -7.8651   -6.1000   16.2518 H   0  0  0  0  0  0  0  0  0  0  0  0
  -12.5761   -4.6719   15.6647 H   0  0  0  0  0  0  0  0  0  0  0  0
  -12.4095   -2.9143   15.4572 H   0  0  0  0  0  0  0  0  0  0  0  0
  -13.0365   -3.9017   14.1196 H   0  0  0  0  0  0  0  0  0  0  0  0
   -9.8679   -5.3745   13.1405 H   0  0  0  0  0  0  0  0  0  0  0  0
  -10.8270   -6.1985   14.4004 H   0  0  0  0  0  0  0  0  0  0  0  0
  -11.6264   -5.4720   12.9801 H   0  0  0  0  0  0  0  0  0  0  0  0
  1  4  1  0  0  0  0
  1 17  1  0  0  0  0
  2 10  2  0  0  0  0
  3 11  2  0  0  0  0
  4  6  1  0  0  0  0
  4 10  1  0  0  0  0
  5 11  1  0  0  0  0
  5 12  1  0  0  0  0
  5 13  1  0  0  0  0
  6  7  2  0  0  0  0
  6 11  1  0  0  0  0
  7  8  1  0  0  0  0
  7 14  1  0  0  0  0
  8  9  2  0  0  0  0
  8 15  1  0  0  0  0
  9 10  1  0  0  0  0
  9 16  1  0  0  0  0
 12 18  1  0  0  0  0
 12 19  1  0  0  0  0
 12 20  1  0  0  0  0
 13 21  1  0  0  0  0
 13 22  1  0  0  0  0
 13 23  1  0  0  0  0
M  END
$$$$
DAHNAB
     RDKit          3D
DAHNAB
 26 25  0  0  0  0  0  0  0  0999 V2000
   -8.2809   -2.4716   15.7576 Si  0  0  0  0  0  0  0  0  0  0  0  0
  -10.0801   -1.4752   15.8191 Cl  0  0  0  0  0  0  0  0  0  0  0  0
   -6.9370   -1.2158   15.4848 C   0  0  0  0  0  0  0  0  0  0  0  0
   -8.3450   -3.6880   14.3082 C   0  0  0  0  0  0  0  0  0  0  0  0
   -8.0517   -3.3637   17.3705 C   0  0  0  0  0  0  0  0  0  0  0  0
   -6.9111   -0.4836   16.2977 H   0  0  0  0  0  0  0  0  0  0  0  0
   -7.0896   -0.6731   14.5468 H   0  0  0  0  0  0  0  0  0  0  0  0
   -5.9563   -1.6989   15.4370 H   0  0  0  0  0  0  0  0  0  0  0  0
   -7.3538   -4.1512   14.2299 H   0  0  0  0  0  0  0  0  0  0  0  0
   -8.4876   -3.1024   13.3915 H   0  0  0  0  0  0  0  0  0  0  0  0
   -8.8743   -4.0599   17.5599 H   0  0  0  0  0  0  0  0  0  0  0  0
   -7.1202   -3.9380   17.3696 H   0  0  0  0  0  0  0  0  0  0  0  0
   -8.0098   -2.6593   18.2070 H   0  0  0  0  0  0  0  0  0  0  0  0
   -9.4230   -4.7793   14.4018 C   0  0  0  0  0  0  0  0  0  0  0  0
   -9.4872   -5.9957   12.9524 Si  0  0  0  0  0  0  0  0  0  0  0  0
  -10.4142   -4.3161   14.4801 H   0  0  0  0  0  0  0  0  0  0  0  0
   -9.2805   -5.3649   15.3184 H   0  0  0  0  0  0  0  0  0  0  0  0
   -7.6879   -6.9921   12.8908 Cl  0  0  0  0  0  0  0  0  0  0  0  0
  -10.8311   -7.2516   13.2252 C   0  0  0  0  0  0  0  0  0  0  0  0
   -9.7164   -5.1036   11.3395 C   0  0  0  0  0  0  0  0  0  0  0  0
  -10.8569   -7.9837   12.4123 H   0  0  0  0  0  0  0  0  0  0  0  0
  -10.6785   -7.7942   14.1632 H   0  0  0  0  0  0  0  0  0  0  0  0
  -11.8118   -6.7684   13.2730 H   0  0  0  0  0  0  0  0  0  0  0  0
   -8.8937   -4.4074   11.1501 H   0  0  0  0  0  0  0  0  0  0  0  0
  -10.6478   -4.5293   11.3404 H   0  0  0  0  0  0  0  0  0  0  0  0
   -9.7582   -5.8080   10.5030 H   0  0  0  0  0  0  0  0  0  0  0  0
  1  2  1  0  0  0  0
  1  3  1  0  0  0  0
  1  4  1  0  0  0  0
  1  5  1  0  0  0  0
  3  6  1  0  0  0  0
  3  7  1  0  0  0  0
  3  8  1  0  0  0  0
  4  9  1  0  0  0  0
  4 10  1  0  0  0  0
  4 14  1  0  0  0  0
  5 11  1  0  0  0  0
  5 12  1  0  0  0  0
  5 13  1  0  0  0  0
 14 15  1  0  0  0  0
 14 16  1  0  0  0  0
 14 17  1  0  0  0  0
 15 18  1  0  0  0  0
 15 19  1  0  0  0  0
 15 20  1  0  0  0  0
 19 21  1  0  0  0  0
 19 22  1  0  0  0  0
 19 23  1  0  0  0  0
 20 24  1  0  0  0  0
 20 25  1  0  0  0  0
 20 26  1  0  0  0  0
M  END
$$$$
DAJXER
     RDKit          3D
DAJXER
 31 34  0  0  0  0  0  0  0  0999 V2000
   -9.2518   -4.1911   15.5587 N   0  0  0  0  0  0  0  0  0  0  0  0
  -10.1230   -3.1483   15.7953 C   0  0  0  0  0  0  0  0  0  0  0  0
  -10.9745   -3.1704   16.6829 O   0  0  0  0  0  0  0  0  0  0  0  0
  -10.0181   -2.0506   14.9919 N   0  0  0  0  0  0  0  0  0  0  0  0
   -9.3495   -1.9141   13.7980 C   0  0  0  0  0  0  0  0  0  0  0  0
   -9.5032   -0.8755   13.1464 O   0  0  0  0  0  0  0  0  0  0  0  0
   -8.4111   -3.0801   13.4019 C   0  0  0  0  0  0  0  0  0  0  0  0
   -8.2806   -4.2268   14.4361 C   0  0  0  0  0  0  0  0  0  0  0  0
   -7.0267   -2.5514   12.9905 C   0  0  0  0  0  0  0  0  0  0  0  0
   -9.7876   -6.0135   13.4396 N   0  0  0  0  0  0  0  0  0  0  0  0
  -10.7630   -5.2509   12.8702 C   0  0  0  0  0  0  0  0  0  0  0  0
  -10.4210   -4.1586   12.2623 N   0  0  0  0  0  0  0  0  0  0  0  0
   -8.9483   -4.0968   12.3632 C   0  0  0  0  0  0  0  0  0  0  0  0
   -8.5659   -5.2649   13.3167 C   0  0  0  0  0  0  0  0  0  0  0  0
   -9.3781   -5.4015   16.3669 C   0  0  0  0  0  0  0  0  0  0  0  0
  -10.4230   -6.3613   15.8029 C   0  0  0  0  0  0  0  0  0  0  0  0
   -9.9926   -6.9934   14.4817 C   0  0  0  0  0  0  0  0  0  0  0  0
  -10.6868   -1.3200   15.1844 H   0  0  0  0  0  0  0  0  0  0  0  0
   -7.2678   -4.3294   14.8489 H   0  0  0  0  0  0  0  0  0  0  0  0
  -11.8013   -5.5998   12.9892 H   0  0  0  0  0  0  0  0  0  0  0  0
   -8.4604   -4.1072   11.3835 H   0  0  0  0  0  0  0  0  0  0  0  0
   -7.7114   -5.8704   13.0014 H   0  0  0  0  0  0  0  0  0  0  0  0
   -6.3418   -3.3649   12.7257 H   0  0  0  0  0  0  0  0  0  0  0  0
   -7.1058   -1.8893   12.1212 H   0  0  0  0  0  0  0  0  0  0  0  0
   -6.5708   -1.9835   13.8090 H   0  0  0  0  0  0  0  0  0  0  0  0
   -8.3964   -5.8850   16.4317 H   0  0  0  0  0  0  0  0  0  0  0  0
   -9.6623   -5.1183   17.3871 H   0  0  0  0  0  0  0  0  0  0  0  0
  -11.3820   -5.8445   15.6765 H   0  0  0  0  0  0  0  0  0  0  0  0
  -10.5881   -7.1647   16.5306 H   0  0  0  0  0  0  0  0  0  0  0  0
   -9.0741   -7.5749   14.6264 H   0  0  0  0  0  0  0  0  0  0  0  0
  -10.7616   -7.7050   14.1586 H   0  0  0  0  0  0  0  0  0  0  0  0
  1  2  1  0  0  0  0
  1  8  1  0  0  0  0
  1 15  1  0  0  0  0
  2  3  2  0  0  0  0
  2  4  1  0  0  0  0
  4  5  1  0  0  0  0
  4 18  1  0  0  0  0
  5  6  2  0  0  0  0
  5  7  1  0  0  0  0
  7  8  1  0  0  0  0
  7  9  1  0  0  0  0
  7 13  1  0  0  0  0
  8 14  1  0  0  0  0
  8 19  1  0  0  0  0
  9 23  1  0  0  0  0
  9 24  1  0  0  0  0
  9 25  1  0  0  0  0
 10 11  1  0  0  0  0
 10 14  1  0  0  0  0
 10 17  1  0  0  0  0
 11 12  2  0  0  0  0
 11 20  1  0  0  0  0
 12 13  1  0  0  0  0
 13 14  1  0  0  0  0
 13 21  1  0  0  0  0
 14 22  1  0  0  0  0
 15 16  1  0  0  0  0
 15 26  1  0  0  0  0
 15 27  1  0  0  0  0
 16 17  1  0  0  0  0
 16 28  1  0  0  0  0
 16 29  1  0  0  0  0
 17 30  1  0  0  0  0
 17 31  1  0  0  0  0
M  END
$$$$
DAKBAS
     RDKit          3D
DAKBAS
 34 35  0  0  0  0  0  0  0  0999 V2000
  -10.1960   -5.8941   17.9483 S   0  5  0  0  0  0  0  0  0  0  0  0
   -6.1623   -5.5560   12.4075 O   0  0  0  0  0  0  0  0  0  0  0  0
   -9.6196   -5.9309   10.8941 O   0  5  0  0  0  0  0  0  0  0  0  0
  -11.4226   -4.7311   10.5300 O   0  0  0  0  0  0  0  0  0  0  0  0
   -8.0640   -6.0176   16.3637 N   0  0  0  0  0  0  0  0  0  0  0  0
  -12.5819   -5.2907   14.7649 N   0  0  0  0  0  0  0  0  0  0  0  0
  -10.3304   -4.9336   11.0789 N   0  3  0  0  0  0  0  0  0  0  0  0
   -9.4375   -5.8230   16.3700 C   0  0  0  0  0  0  0  0  0  0  0  0
   -7.2655   -6.2304   15.2623 C   0  0  0  0  0  0  0  0  0  0  0  0
   -7.7976   -6.0445   14.0387 C   0  0  0  0  0  0  0  0  0  0  0  0
   -9.2346   -5.5762   13.8664 C   0  0  0  0  0  0  0  0  0  0  0  0
  -10.0466   -5.6138   15.1718 C   0  0  0  0  0  0  0  0  0  0  0  0
  -11.4608   -5.4405   15.0358 C   0  0  0  0  0  0  0  0  0  0  0  0
   -5.8588   -6.6798   15.5443 C   0  0  0  0  0  0  0  0  0  0  0  0
   -9.2824   -4.1768   13.2313 C   0  0  0  0  0  0  0  0  0  0  0  0
   -8.7860   -3.0831   13.9756 C   0  0  0  0  0  0  0  0  0  0  0  0
   -8.8305   -1.7771   13.4795 C   0  0  0  0  0  0  0  0  0  0  0  0
   -9.3726   -1.5217   12.2242 C   0  0  0  0  0  0  0  0  0  0  0  0
   -9.8670   -2.5753   11.4596 C   0  0  0  0  0  0  0  0  0  0  0  0
   -9.8169   -3.8899   11.9594 C   0  0  0  0  0  0  0  0  0  0  0  0
   -7.0100   -6.3453   12.8205 C   0  0  0  0  0  0  0  0  0  0  0  0
   -7.2564   -7.6702   12.1493 C   0  0  0  0  0  0  0  0  0  0  0  0
   -7.7316   -6.2634   17.2932 H   0  0  0  0  0  0  0  0  0  0  0  0
   -9.7248   -6.3112   13.2189 H   0  0  0  0  0  0  0  0  0  0  0  0
   -5.8699   -7.6077   16.1264 H   0  0  0  0  0  0  0  0  0  0  0  0
   -5.2723   -6.8690   14.6415 H   0  0  0  0  0  0  0  0  0  0  0  0
   -5.3310   -5.9165   16.1261 H   0  0  0  0  0  0  0  0  0  0  0  0
   -8.3674   -3.2455   14.9712 H   0  0  0  0  0  0  0  0  0  0  0  0
   -8.4461   -0.9610   14.0870 H   0  0  0  0  0  0  0  0  0  0  0  0
   -9.4112   -0.5040   11.8453 H   0  0  0  0  0  0  0  0  0  0  0  0
  -10.2884   -2.3682   10.4781 H   0  0  0  0  0  0  0  0  0  0  0  0
   -7.3306   -7.5211   11.0691 H   0  0  0  0  0  0  0  0  0  0  0  0
   -8.1868   -8.1252   12.4996 H   0  0  0  0  0  0  0  0  0  0  0  0
   -6.4260   -8.3447   12.3739 H   0  0  0  0  0  0  0  0  0  0  0  0
  1  8  1  0  0  0  0
  2 21  2  0  0  0  0
  3  7  1  0  0  0  0
  4  7  2  0  0  0  0
  5 23  1  0  0  0  0
  5  9  1  0  0  0  0
  5  8  1  0  0  0  0
  6 13  3  0  0  0  0
  7 20  1  0  0  0  0
  8 12  2  0  0  0  0
  9 14  1  0  0  0  0
  9 10  2  0  0  0  0
 10 21  1  0  0  0  0
 10 11  1  0  0  0  0
 11 24  1  0  0  0  0
 11 15  1  0  0  0  0
 11 12  1  0  0  0  0
 12 13  1  0  0  0  0
 14 27  1  0  0  0  0
 14 26  1  0  0  0  0
 14 25  1  0  0  0  0
 15 20  1  0  0  0  0
 15 16  2  0  0  0  0
 16 28  1  0  0  0  0
 16 17  1  0  0  0  0
 17 29  1  0  0  0  0
 17 18  2  0  0  0  0
 18 30  1  0  0  0  0
 18 19  1  0  0  0  0
 19 31  1  0  0  0  0
 19 20  2  0  0  0  0
 21 22  1  0  0  0  0
 22 34  1  0  0  0  0
 22 33  1  0  0  0  0
 22 32  1  0  0  0  0
M  CHG  1   1  -1
M  CHG  1   3  -1
M  CHG  1   7   1
M  END
$$$$
DAKCEX
     RDKit          3D
DAKCEX
 20 22  0  0  0  0  0  0  0  0999 V2000
   -9.3722   -7.3276   15.4389 N   0  0  0  0  0  0  0  0  0  0  0  0
  -10.3009   -7.4844   16.4451 N   0  0  0  0  0  0  0  0  0  0  0  0
  -10.8470   -6.3211   16.7848 N   0  0  0  0  0  0  0  0  0  0  0  0
  -10.2663   -5.4116   15.9928 N   0  0  0  0  0  0  0  0  0  0  0  0
  -10.5665   -4.0924   16.0431 N   0  0  0  0  0  0  0  0  0  0  0  0
   -9.9042   -3.3543   15.1998 C   0  0  0  0  0  0  0  0  0  0  0  0
   -8.8771   -3.8705   14.2253 C   0  0  0  0  0  0  0  0  0  0  0  0
   -8.6179   -5.2500   14.2301 C   0  0  0  0  0  0  0  0  0  0  0  0
   -9.3640   -6.0414   15.1722 C   0  0  0  0  0  0  0  0  0  0  0  0
   -8.1916   -3.0350   13.3381 C   0  0  0  0  0  0  0  0  0  0  0  0
   -7.2518   -3.5833   12.4617 C   0  0  0  0  0  0  0  0  0  0  0  0
   -6.9966   -4.9571   12.4696 C   0  0  0  0  0  0  0  0  0  0  0  0
   -7.6786   -5.7946   13.3536 C   0  0  0  0  0  0  0  0  0  0  0  0
  -10.1168   -1.9987   15.1508 N   0  0  0  0  0  0  0  0  0  0  0  0
  -10.9648   -1.5722   15.9553 N   0  3  0  0  0  0  0  0  0  0  0  0
  -11.7345   -1.1380   16.6760 N   0  5  0  0  0  0  0  0  0  0  0  0
   -7.4745   -6.8639   13.3540 H   0  0  0  0  0  0  0  0  0  0  0  0
   -6.2629   -5.3763   11.7837 H   0  0  0  0  0  0  0  0  0  0  0  0
   -6.7149   -2.9381   11.7688 H   0  0  0  0  0  0  0  0  0  0  0  0
   -8.3755   -1.9636   13.3161 H   0  0  0  0  0  0  0  0  0  0  0  0
  1  9  2  0  0  0  0
  1  2  1  0  0  0  0
  2  3  2  0  0  0  0
  3  4  1  0  0  0  0
  4  9  1  0  0  0  0
  4  5  1  0  0  0  0
  5  6  2  0  0  0  0
  6 14  1  0  0  0  0
  6  7  1  0  0  0  0
  7 10  2  0  0  0  0
  7  8  1  0  0  0  0
  8 13  2  0  0  0  0
  8  9  1  0  0  0  0
 10 20  1  0  0  0  0
 10 11  1  0  0  0  0
 11 19  1  0  0  0  0
 11 12  2  0  0  0  0
 12 18  1  0  0  0  0
 12 13  1  0  0  0  0
 13 17  1  0  0  0  0
 14 15  2  0  0  0  0
 15 16  2  0  0  0  0
M  CHG  1  15   1
M  CHG  1  16  -1
M  END
$$$$
DAKDOI
     RDKit          3D
DAKDOI
 36 39  0  0  0  0  0  0  0  0999 V2000
    1.5755   -3.3626    7.8833 C   0  0  0  0  0  0  0  0  0  0  0  0
    1.4935   -2.0943    7.1141 C   0  0  0  0  0  0  0  0  0  0  0  0
    1.5707   -0.8702    7.7895 C   0  0  0  0  0  0  0  0  0  0  0  0
    1.4914    0.3264    7.0746 C   0  0  0  0  0  0  0  0  0  0  0  0
    1.3309    0.2961    5.6903 C   0  0  0  0  0  0  0  0  0  0  0  0
    1.2460   -0.9202    5.0102 C   0  0  0  0  0  0  0  0  0  0  0  0
    1.3282   -2.1300    5.7190 C   0  0  0  0  0  0  0  0  0  0  0  0
    1.2084   -3.4646    5.0021 C   0  0  0  0  0  0  0  0  0  0  0  0
   -0.2631   -3.8649    4.8699 C   0  0  0  0  0  0  0  0  0  0  0  0
   -0.4152   -5.0943    4.0304 C   0  0  0  0  0  0  0  0  0  0  0  0
    3.3043   -4.7455    5.4082 C   0  0  0  0  0  0  0  0  0  0  0  0
    3.6432   -4.9877    4.0655 C   0  0  0  0  0  0  0  0  0  0  0  0
    4.9551   -5.2592    3.6486 C   0  0  0  0  0  0  0  0  0  0  0  0
    5.9498   -5.3002    4.6283 C   0  0  0  0  0  0  0  0  0  0  0  0
    5.6730   -5.0899    5.9791 C   0  0  0  0  0  0  0  0  0  0  0  0
    4.3396   -4.8215    6.3616 C   0  0  0  0  0  0  0  0  0  0  0  0
    1.2294    1.7703    4.8097 Cl  0  0  0  0  0  0  0  0  0  0  0  0
    1.6831   -4.5236    7.1463 N   0  0  0  0  0  0  0  0  0  0  0  0
    1.9560   -4.4954    5.7663 N   0  0  0  0  0  0  0  0  0  0  0  0
    6.7760   -5.1714    6.8225 N   0  0  0  0  0  0  0  0  0  0  0  0
    7.8878   -5.4366    6.1587 N   0  0  0  0  0  0  0  0  0  0  0  0
    1.5383   -3.3704    9.1079 O   0  0  0  0  0  0  0  0  0  0  0  0
   -1.0113   -6.1113    4.3418 O   0  0  0  0  0  0  0  0  0  0  0  0
    0.1100   -4.9681    2.7961 O   0  0  0  0  0  0  0  0  0  0  0  0
    7.6421   -5.5973    4.5142 S   0  0  0  0  0  0  0  0  0  0  0  0
    1.6949   -0.8473    8.8708 H   0  0  0  0  0  0  0  0  0  0  0  0
    1.5550    1.2743    7.6031 H   0  0  0  0  0  0  0  0  0  0  0  0
    1.1161   -0.9232    3.9300 H   0  0  0  0  0  0  0  0  0  0  0  0
    1.6350   -3.3357    4.0008 H   0  0  0  0  0  0  0  0  0  0  0  0
   -0.8568   -3.0691    4.4039 H   0  0  0  0  0  0  0  0  0  0  0  0
   -0.7169   -4.0635    5.8486 H   0  0  0  0  0  0  0  0  0  0  0  0
    2.8687   -4.9997    3.3005 H   0  0  0  0  0  0  0  0  0  0  0  0
    5.1827   -5.4426    2.6033 H   0  0  0  0  0  0  0  0  0  0  0  0
    4.1555   -4.6570    7.4182 H   0  0  0  0  0  0  0  0  0  0  0  0
    1.7865   -5.4130    7.6261 H   0  0  0  0  0  0  0  0  0  0  0  0
   -0.1235   -5.8184    2.3623 H   0  0  0  0  0  0  0  0  0  0  0  0
  1  2  1  0  0  0  0
  1 18  1  0  0  0  0
  1 22  2  0  0  0  0
  2  3  2  0  0  0  0
  2  7  1  0  0  0  0
  3  4  1  0  0  0  0
  3 26  1  0  0  0  0
  4  5  2  0  0  0  0
  4 27  1  0  0  0  0
  5  6  1  0  0  0  0
  5 17  1  0  0  0  0
  6  7  2  0  0  0  0
  6 28  1  0  0  0  0
  7  8  1  0  0  0  0
  8  9  1  0  0  0  0
  8 19  1  0  0  0  0
  8 29  1  0  0  0  0
  9 10  1  0  0  0  0
  9 30  1  0  0  0  0
  9 31  1  0  0  0  0
 10 23  2  0  0  0  0
 10 24  1  0  0  0  0
 11 12  1  0  0  0  0
 11 16  2  0  0  0  0
 11 19  1  0  0  0  0
 12 13  2  0  0  0  0
 12 32  1  0  0  0  0
 13 14  1  0  0  0  0
 13 33  1  0  0  0  0
 14 15  2  0  0  0  0
 14 25  1  0  0  0  0
 15 16  1  0  0  0  0
 15 20  1  0  0  0  0
 16 34  1  0  0  0  0
 18 19  1  0  0  0  0
 18 35  1  0  0  0  0
 20 21  2  0  0  0  0
 21 25  1  0  0  0  0
 24 36  1  0  0  0  0
M  END
$$$$
DANCUQ
     RDKit          3D
DANCUQ
 17 18  0  0  0  0  0  0  0  0999 V2000
   -8.8840   -4.2348   14.3549 Si  0  0  0  0  0  0  0  0  0  0  0  0
  -10.0352   -5.5738   13.1975 S   0  0  0  0  0  0  0  0  0  0  0  0
  -10.0447   -2.8958   15.5029 S   0  0  0  0  0  0  0  0  0  0  0  0
   -9.0994   -7.0892   13.6193 C   0  0  0  0  0  0  0  0  0  0  0  0
   -9.1055   -1.3805   15.0888 C   0  0  0  0  0  0  0  0  0  0  0  0
   -8.2259   -7.1603   12.9606 H   0  0  0  0  0  0  0  0  0  0  0  0
   -9.7340   -7.9574   13.4148 H   0  0  0  0  0  0  0  0  0  0  0  0
   -8.2374   -1.3094   15.7547 H   0  0  0  0  0  0  0  0  0  0  0  0
   -9.7418   -0.5122   15.2881 H   0  0  0  0  0  0  0  0  0  0  0  0
   -7.7327   -5.5738   15.5124 S   0  0  0  0  0  0  0  0  0  0  0  0
   -7.7232   -2.8958   13.2070 S   0  0  0  0  0  0  0  0  0  0  0  0
   -8.6685   -7.0892   15.0906 C   0  0  0  0  0  0  0  0  0  0  0  0
   -8.6625   -1.3805   13.6211 C   0  0  0  0  0  0  0  0  0  0  0  0
   -9.5420   -7.1603   15.7493 H   0  0  0  0  0  0  0  0  0  0  0  0
   -8.0339   -7.9574   15.2951 H   0  0  0  0  0  0  0  0  0  0  0  0
   -9.5306   -1.3094   12.9552 H   0  0  0  0  0  0  0  0  0  0  0  0
   -8.0262   -0.5122   13.4218 H   0  0  0  0  0  0  0  0  0  0  0  0
  1  2  1  0  0  0  0
  1  3  1  0  0  0  0
  1 10  1  0  0  0  0
  1 11  1  0  0  0  0
  2  4  1  0  0  0  0
  3  5  1  0  0  0  0
  4  6  1  0  0  0  0
  4  7  1  0  0  0  0
  4 12  1  0  0  0  0
  5  8  1  0  0  0  0
  5  9  1  0  0  0  0
  5 13  1  0  0  0  0
 10 12  1  0  0  0  0
 11 13  1  0  0  0  0
 12 14  1  0  0  0  0
 12 15  1  0  0  0  0
 13 16  1  0  0  0  0
 13 17  1  0  0  0  0
M  END
$$$$
DAPSUO03
     RDKit          3D
DAPSUO03
 29 30  0  0  0  0  0  0  0  0999 V2000
   -6.4937   -5.8959   13.5977 S   0  0  0  0  0  0  0  0  0  0  0  0
   -6.3968   -6.0765   12.1601 O   0  0  0  0  0  0  0  0  0  0  0  0
   -5.4231   -6.3498   14.4673 O   0  0  0  0  0  0  0  0  0  0  0  0
  -11.5048   -8.6609   15.2981 N   0  0  0  0  0  0  0  0  0  0  0  0
   -7.1422   -0.0547   14.6504 N   0  0  0  0  0  0  0  0  0  0  0  0
   -7.9949   -6.6897   14.1248 C   0  0  0  0  0  0  0  0  0  0  0  0
   -8.0469   -7.3317   15.3627 C   0  0  0  0  0  0  0  0  0  0  0  0
   -9.2299   -7.9613   15.7591 C   0  0  0  0  0  0  0  0  0  0  0  0
  -10.3680   -7.9267   14.9464 C   0  0  0  0  0  0  0  0  0  0  0  0
  -10.2738   -7.3411   13.6796 C   0  0  0  0  0  0  0  0  0  0  0  0
   -9.0979   -6.7075   13.2693 C   0  0  0  0  0  0  0  0  0  0  0  0
   -6.7237   -4.1611   13.9127 C   0  0  0  0  0  0  0  0  0  0  0  0
   -6.5048   -3.6628   15.1982 C   0  0  0  0  0  0  0  0  0  0  0  0
   -6.6748   -2.2976   15.4427 C   0  0  0  0  0  0  0  0  0  0  0  0
   -7.0926   -1.4338   14.4249 C   0  0  0  0  0  0  0  0  0  0  0  0
   -7.2365   -1.9395   13.1286 C   0  0  0  0  0  0  0  0  0  0  0  0
   -7.0702   -3.3025   12.8686 C   0  0  0  0  0  0  0  0  0  0  0  0
   -7.1770   -7.3662   16.0145 H   0  0  0  0  0  0  0  0  0  0  0  0
   -9.2544   -8.4876   16.7103 H   0  0  0  0  0  0  0  0  0  0  0  0
  -11.1186   -7.3804   12.9962 H   0  0  0  0  0  0  0  0  0  0  0  0
   -9.0480   -6.2546   12.2819 H   0  0  0  0  0  0  0  0  0  0  0  0
   -6.1838   -4.3173   16.0052 H   0  0  0  0  0  0  0  0  0  0  0  0
   -6.4711   -1.9099   16.4379 H   0  0  0  0  0  0  0  0  0  0  0  0
   -7.4747   -1.2705   12.3052 H   0  0  0  0  0  0  0  0  0  0  0  0
   -7.1939   -3.6736   11.8538 H   0  0  0  0  0  0  0  0  0  0  0  0
  -12.3577   -8.3538   14.8413 H   0  0  0  0  0  0  0  0  0  0  0  0
  -11.6258   -8.7891   16.2978 H   0  0  0  0  0  0  0  0  0  0  0  0
   -7.7231    0.4549   13.9921 H   0  0  0  0  0  0  0  0  0  0  0  0
   -7.3306    0.2041   15.6137 H   0  0  0  0  0  0  0  0  0  0  0  0
  1 12  1  0  0  0  0
  1  6  1  0  0  0  0
  1  3  2  0  0  0  0
  1  2  2  0  0  0  0
  4 27  1  0  0  0  0
  4 26  1  0  0  0  0
  4  9  1  0  0  0  0
  5 29  1  0  0  0  0
  5 28  1  0  0  0  0
  5 15  1  0  0  0  0
  6 11  2  0  0  0  0
  6  7  1  0  0  0  0
  7 18  1  0  0  0  0
  7  8  2  0  0  0  0
  8 19  1  0  0  0  0
  8  9  1  0  0  0  0
  9 10  2  0  0  0  0
 10 20  1  0  0  0  0
 10 11  1  0  0  0  0
 11 21  1  0  0  0  0
 12 17  1  0  0  0  0
 12 13  2  0  0  0  0
 13 22  1  0  0  0  0
 13 14  1  0  0  0  0
 14 23  1  0  0  0  0
 14 15  2  0  0  0  0
 15 16  1  0  0  0  0
 16 24  1  0  0  0  0
 16 17  2  0  0  0  0
 17 25  1  0  0  0  0
M  END
$$$$
DARDEF
     RDKit          3D
DARDEF
 30 32  0  0  0  0  0  0  0  0999 V2000
   -8.1098   -4.6583   11.2672 C   0  0  0  0  0  0  0  0  0  0  0  0
   -6.7188   -5.4855   12.0949 S   0  0  0  0  0  0  0  0  0  0  0  0
   -7.1989   -4.9024   13.6918 C   0  0  0  0  0  0  0  0  0  0  0  0
   -8.2502   -4.0319   13.5837 N   0  0  0  0  0  0  0  0  0  0  0  0
   -8.4452   -2.9713   14.5675 C   0  0  0  0  0  0  0  0  0  0  0  0
   -8.0837   -1.4003   13.6524 S   0  0  0  0  0  0  0  0  0  0  0  0
   -7.9013   -2.2267   12.0476 C   0  0  0  0  0  0  0  0  0  0  0  0
   -8.5832   -3.5810   12.2355 C   0  0  0  0  0  0  0  0  0  0  0  0
   -6.6315   -5.2268   14.7971 N   0  0  0  0  0  0  0  0  0  0  0  0
   -5.5171   -6.1606   14.7952 C   0  0  0  0  0  0  0  0  0  0  0  0
   -9.8297   -2.8897   15.1753 C   0  0  0  0  0  0  0  0  0  0  0  0
  -10.1899   -2.8832   16.5147 C   0  0  0  0  0  0  0  0  0  0  0  0
  -11.5598   -2.8098   16.5170 N   0  0  0  0  0  0  0  0  0  0  0  0
  -11.9805   -2.7820   15.2196 C   0  0  0  0  0  0  0  0  0  0  0  0
  -10.9708   -2.8319   14.3844 N   0  0  0  0  0  0  0  0  0  0  0  0
   -9.3810   -2.9455   17.7527 C   0  0  0  0  0  0  0  0  0  0  0  0
   -8.8957   -5.4063   11.1188 H   0  0  0  0  0  0  0  0  0  0  0  0
   -7.8189   -4.2597   10.2913 H   0  0  0  0  0  0  0  0  0  0  0  0
   -7.7079   -3.0275   15.3757 H   0  0  0  0  0  0  0  0  0  0  0  0
   -6.8326   -2.3246   11.8315 H   0  0  0  0  0  0  0  0  0  0  0  0
   -8.3657   -1.6436   11.2474 H   0  0  0  0  0  0  0  0  0  0  0  0
   -9.6683   -3.4583   12.1251 H   0  0  0  0  0  0  0  0  0  0  0  0
   -5.1872   -6.3165   15.8275 H   0  0  0  0  0  0  0  0  0  0  0  0
   -4.6587   -5.7677   14.2406 H   0  0  0  0  0  0  0  0  0  0  0  0
   -5.8066   -7.1401   14.4007 H   0  0  0  0  0  0  0  0  0  0  0  0
  -12.1584   -2.7868   17.3310 H   0  0  0  0  0  0  0  0  0  0  0  0
  -13.0263   -2.7271   14.9488 H   0  0  0  0  0  0  0  0  0  0  0  0
   -8.7884   -3.8656   17.7749 H   0  0  0  0  0  0  0  0  0  0  0  0
  -10.0109   -2.9269   18.6478 H   0  0  0  0  0  0  0  0  0  0  0  0
   -8.6958   -2.0933   17.8033 H   0  0  0  0  0  0  0  0  0  0  0  0
  1  2  1  0  0  0  0
  1  8  1  0  0  0  0
  1 17  1  0  0  0  0
  1 18  1  0  0  0  0
  2  3  1  0  0  0  0
  3  4  1  0  0  0  0
  3  9  2  0  0  0  0
  4  5  1  0  0  0  0
  4  8  1  0  0  0  0
  5  6  1  0  0  0  0
  5 11  1  0  0  0  0
  5 19  1  0  0  0  0
  6  7  1  0  0  0  0
  7  8  1  0  0  0  0
  7 20  1  0  0  0  0
  7 21  1  0  0  0  0
  8 22  1  0  0  0  0
  9 10  1  0  0  0  0
 10 23  1  0  0  0  0
 10 24  1  0  0  0  0
 10 25  1  0  0  0  0
 11 12  2  0  0  0  0
 11 15  1  0  0  0  0
 12 13  1  0  0  0  0
 12 16  1  0  0  0  0
 13 14  1  0  0  0  0
 13 26  1  0  0  0  0
 14 15  2  0  0  0  0
 14 27  1  0  0  0  0
 16 28  1  0  0  0  0
 16 29  1  0  0  0  0
 16 30  1  0  0  0  0
M  END
$$$$
DARPOB10
     RDKit          3D
DARPOB10
 39 38  0  0  0  0  0  0  0  0999 V2000
   -9.4504   -5.4197   14.6546 P   0  0  0  0  0  0  0  0  0  0  0  0
   -8.8638   -5.3234   16.8195 Si  0  0  0  0  0  0  0  0  0  0  0  0
   -8.6473   -2.7936   14.7961 N   0  0  0  0  0  0  0  0  0  0  0  0
   -9.3323   -3.5617   12.7124 N   0  0  0  0  0  0  0  0  0  0  0  0
   -9.0877   -7.0717   17.5057 C   0  0  0  0  0  0  0  0  0  0  0  0
   -7.0687   -4.8536   17.0426 C   0  0  0  0  0  0  0  0  0  0  0  0
   -9.9703   -4.1840   17.8022 C   0  0  0  0  0  0  0  0  0  0  0  0
   -9.1352   -3.8494   14.0550 C   0  0  0  0  0  0  0  0  0  0  0  0
   -9.5856   -1.7241   15.1519 C   0  0  0  0  0  0  0  0  0  0  0  0
   -7.3399   -2.2542   14.4009 C   0  0  0  0  0  0  0  0  0  0  0  0
  -10.6710   -3.1323   12.2656 C   0  0  0  0  0  0  0  0  0  0  0  0
  -11.5270   -4.2539   11.6975 C   0  0  0  0  0  0  0  0  0  0  0  0
   -8.4885   -4.2504   11.7182 C   0  0  0  0  0  0  0  0  0  0  0  0
   -8.1531   -3.3453   10.5427 C   0  0  0  0  0  0  0  0  0  0  0  0
  -10.1286   -7.3947   17.4094 H   0  0  0  0  0  0  0  0  0  0  0  0
   -8.8165   -7.0986   18.5654 H   0  0  0  0  0  0  0  0  0  0  0  0
   -8.4508   -7.7821   16.9702 H   0  0  0  0  0  0  0  0  0  0  0  0
   -6.9012   -3.7936   16.8370 H   0  0  0  0  0  0  0  0  0  0  0  0
   -6.4226   -5.4382   16.3808 H   0  0  0  0  0  0  0  0  0  0  0  0
   -6.7514   -5.0419   18.0731 H   0  0  0  0  0  0  0  0  0  0  0  0
   -9.7376   -3.1340   17.6109 H   0  0  0  0  0  0  0  0  0  0  0  0
   -9.8385   -4.3574   18.8750 H   0  0  0  0  0  0  0  0  0  0  0  0
  -11.0247   -4.3522   17.5630 H   0  0  0  0  0  0  0  0  0  0  0  0
  -10.5489   -2.1372   15.4693 H   0  0  0  0  0  0  0  0  0  0  0  0
   -9.1884   -1.1353   15.9855 H   0  0  0  0  0  0  0  0  0  0  0  0
   -9.7579   -1.0511   14.3051 H   0  0  0  0  0  0  0  0  0  0  0  0
   -6.6245   -3.0654   14.2272 H   0  0  0  0  0  0  0  0  0  0  0  0
   -6.9329   -1.6238   15.1987 H   0  0  0  0  0  0  0  0  0  0  0  0
  -10.5632   -2.3399   11.5167 H   0  0  0  0  0  0  0  0  0  0  0  0
  -11.2148   -2.6762   13.1007 H   0  0  0  0  0  0  0  0  0  0  0  0
  -11.1005   -4.6626   10.7767 H   0  0  0  0  0  0  0  0  0  0  0  0
  -12.5241   -3.8728   11.4533 H   0  0  0  0  0  0  0  0  0  0  0  0
  -11.6487   -5.0741   12.4098 H   0  0  0  0  0  0  0  0  0  0  0  0
   -7.5394   -4.5432   12.1851 H   0  0  0  0  0  0  0  0  0  0  0  0
   -8.9625   -5.1736   11.3679 H   0  0  0  0  0  0  0  0  0  0  0  0
   -9.0402   -3.1144    9.9452 H   0  0  0  0  0  0  0  0  0  0  0  0
   -7.4296   -3.8361    9.8838 H   0  0  0  0  0  0  0  0  0  0  0  0
   -7.7186   -2.4003   10.8845 H   0  0  0  0  0  0  0  0  0  0  0  0
   -7.4166   -1.6528   13.4886 H   0  0  0  0  0  0  0  0  0  0  0  0
  1  8  2  0  0  0  0
  1  2  1  0  0  0  0
  2  7  1  0  0  0  0
  2  6  1  0  0  0  0
  2  5  1  0  0  0  0
  3 10  1  0  0  0  0
  3  9  1  0  0  0  0
  3  8  1  0  0  0  0
  4 13  1  0  0  0  0
  4 11  1  0  0  0  0
  4  8  1  0  0  0  0
  5 17  1  0  0  0  0
  5 16  1  0  0  0  0
  5 15  1  0  0  0  0
  6 20  1  0  0  0  0
  6 19  1  0  0  0  0
  6 18  1  0  0  0  0
  7 23  1  0  0  0  0
  7 22  1  0  0  0  0
  7 21  1  0  0  0  0
  9 26  1  0  0  0  0
  9 25  1  0  0  0  0
  9 24  1  0  0  0  0
 10 39  1  0  0  0  0
 10 28  1  0  0  0  0
 10 27  1  0  0  0  0
 11 30  1  0  0  0  0
 11 29  1  0  0  0  0
 11 12  1  0  0  0  0
 12 33  1  0  0  0  0
 12 32  1  0  0  0  0
 12 31  1  0  0  0  0
 13 35  1  0  0  0  0
 13 34  1  0  0  0  0
 13 14  1  0  0  0  0
 14 38  1  0  0  0  0
 14 37  1  0  0  0  0
 14 36  1  0  0  0  0
M  END
$$$$
DARXID
     RDKit          3D
DARXID
 26 27  0  0  0  0  0  0  0  0999 V2000
  -12.2640   -3.0381   13.2444 S   0  0  0  0  0  0  0  0  0  0  0  0
   -9.9295   -4.2254   14.2535 N   0  0  0  0  0  0  0  0  0  0  0  0
   -9.2218   -5.4418   13.9900 N   0  0  0  0  0  0  0  0  0  0  0  0
  -11.1018   -4.2191   13.4646 C   0  0  0  0  0  0  0  0  0  0  0  0
  -11.1241   -5.5170   12.7392 C   0  0  0  0  0  0  0  0  0  0  0  0
  -10.0054   -6.1620   13.0892 C   0  0  0  0  0  0  0  0  0  0  0  0
   -9.6049   -7.5126   12.5986 C   0  0  0  0  0  0  0  0  0  0  0  0
   -8.7161   -6.1132   15.1962 C   0  0  0  0  0  0  0  0  0  0  0  0
   -9.2063   -3.0873   14.7121 C   0  0  0  0  0  0  0  0  0  0  0  0
   -7.8185   -2.9940   14.5193 C   0  0  0  0  0  0  0  0  0  0  0  0
   -7.0981   -1.8886   14.9813 C   0  0  0  0  0  0  0  0  0  0  0  0
   -7.7547   -0.8623   15.6537 C   0  0  0  0  0  0  0  0  0  0  0  0
   -9.1281   -0.9443   15.8663 C   0  0  0  0  0  0  0  0  0  0  0  0
   -9.8470   -2.0507   15.4013 C   0  0  0  0  0  0  0  0  0  0  0  0
  -11.8977   -5.8338   12.0622 H   0  0  0  0  0  0  0  0  0  0  0  0
   -8.5976   -7.4800   12.1712 H   0  0  0  0  0  0  0  0  0  0  0  0
   -9.6140   -8.2413   13.4152 H   0  0  0  0  0  0  0  0  0  0  0  0
  -10.2853   -7.8750   11.8207 H   0  0  0  0  0  0  0  0  0  0  0  0
   -8.0742   -6.9567   14.9208 H   0  0  0  0  0  0  0  0  0  0  0  0
   -8.1121   -5.4417   15.8136 H   0  0  0  0  0  0  0  0  0  0  0  0
   -9.5441   -6.4889   15.8080 H   0  0  0  0  0  0  0  0  0  0  0  0
   -7.2864   -3.7707   13.9758 H   0  0  0  0  0  0  0  0  0  0  0  0
   -6.0269   -1.8289   14.8081 H   0  0  0  0  0  0  0  0  0  0  0  0
   -7.1981   -0.0006   16.0124 H   0  0  0  0  0  0  0  0  0  0  0  0
   -9.6450   -0.1503   16.3994 H   0  0  0  0  0  0  0  0  0  0  0  0
  -10.9090   -2.0996   15.6227 H   0  0  0  0  0  0  0  0  0  0  0  0
  1  4  2  0  0  0  0
  2  3  1  0  0  0  0
  2  4  1  0  0  0  0
  2  9  1  0  0  0  0
  3  6  1  0  0  0  0
  3  8  1  0  0  0  0
  4  5  1  0  0  0  0
  5  6  2  0  0  0  0
  5 15  1  0  0  0  0
  6  7  1  0  0  0  0
  7 16  1  0  0  0  0
  7 17  1  0  0  0  0
  7 18  1  0  0  0  0
  8 19  1  0  0  0  0
  8 20  1  0  0  0  0
  8 21  1  0  0  0  0
  9 10  2  0  0  0  0
  9 14  1  0  0  0  0
 10 11  1  0  0  0  0
 10 22  1  0  0  0  0
 11 12  2  0  0  0  0
 11 23  1  0  0  0  0
 12 13  1  0  0  0  0
 12 24  1  0  0  0  0
 13 14  2  0  0  0  0
 13 25  1  0  0  0  0
 14 26  1  0  0  0  0
M  END
$$$$
DARZEB
     RDKit          3D
DARZEB
 24 25  0  0  0  0  0  0  0  0999 V2000
   -6.5841   -4.9346   14.7919 N   0  0  0  0  0  0  0  0  0  0  0  0
   -6.4862   -4.4724   13.6310 N   0  0  0  0  0  0  0  0  0  0  0  0
   -7.6134   -4.1507   12.9173 N   0  0  0  0  0  0  0  0  0  0  0  0
   -8.8546   -4.8492   13.1762 C   0  0  0  0  0  0  0  0  0  0  0  0
   -9.0207   -5.0812   14.6361 C   0  0  0  0  0  0  0  0  0  0  0  0
  -10.2631   -5.3038   15.2433 C   0  0  0  0  0  0  0  0  0  0  0  0
  -10.3328   -5.5196   16.6187 C   0  0  0  0  0  0  0  0  0  0  0  0
   -9.1662   -5.5222   17.3818 C   0  0  0  0  0  0  0  0  0  0  0  0
   -7.9293   -5.3150   16.7662 C   0  0  0  0  0  0  0  0  0  0  0  0
   -7.8470   -5.0927   15.3880 C   0  0  0  0  0  0  0  0  0  0  0  0
   -7.3636   -3.6281   11.5765 C   0  0  0  0  0  0  0  0  0  0  0  0
   -8.2740   -2.4666   11.2132 C   0  0  0  0  0  0  0  0  0  0  0  0
   -8.7861   -6.0929   12.5093 O   0  0  0  0  0  0  0  0  0  0  0  0
   -6.3255   -3.2766   11.5335 H   0  0  0  0  0  0  0  0  0  0  0  0
   -7.4643   -4.4458   10.8549 H   0  0  0  0  0  0  0  0  0  0  0  0
   -8.2114   -1.6711   11.9630 H   0  0  0  0  0  0  0  0  0  0  0  0
   -7.9850   -2.0489   10.2437 H   0  0  0  0  0  0  0  0  0  0  0  0
   -9.3195   -2.7805   11.1415 H   0  0  0  0  0  0  0  0  0  0  0  0
   -9.6938   -4.2657   12.7870 H   0  0  0  0  0  0  0  0  0  0  0  0
   -7.8515   -6.3414   12.6224 H   0  0  0  0  0  0  0  0  0  0  0  0
  -11.1719   -5.3140   14.6465 H   0  0  0  0  0  0  0  0  0  0  0  0
  -11.2950   -5.6910   17.0951 H   0  0  0  0  0  0  0  0  0  0  0  0
   -9.2166   -5.6940   18.4540 H   0  0  0  0  0  0  0  0  0  0  0  0
   -7.0201   -5.3313   17.3620 H   0  0  0  0  0  0  0  0  0  0  0  0
  1  2  2  0  0  0  0
  1 10  1  0  0  0  0
  2  3  1  0  0  0  0
  3  4  1  0  0  0  0
  3 11  1  0  0  0  0
  4  5  1  0  0  0  0
  4 13  1  0  0  0  0
  4 19  1  0  0  0  0
  5  6  2  0  0  0  0
  5 10  1  0  0  0  0
  6  7  1  0  0  0  0
  6 21  1  0  0  0  0
  7  8  2  0  0  0  0
  7 22  1  0  0  0  0
  8  9  1  0  0  0  0
  8 23  1  0  0  0  0
  9 10  2  0  0  0  0
  9 24  1  0  0  0  0
 11 12  1  0  0  0  0
 11 14  1  0  0  0  0
 11 15  1  0  0  0  0
 12 16  1  0  0  0  0
 12 17  1  0  0  0  0
 12 18  1  0  0  0  0
 13 20  1  0  0  0  0
M  END
$$$$
DAVWEC
     RDKit          3D
DAVWEC
 30 30  0  0  0  0  0  0  0  0999 V2000
   -5.9736   -5.3954   15.6975 Br  0  0  0  0  0  0  0  0  0  0  0  0
   -8.8488   -7.1364   15.5010 Br  0  0  0  0  0  0  0  0  0  0  0  0
   -8.6523   -2.6581   13.8086 C   0  0  0  0  0  0  0  0  0  0  0  0
   -7.3607   -3.2355   14.3965 C   0  0  0  0  0  0  0  0  0  0  0  0
   -7.5531   -4.6564   14.9356 C   0  0  0  0  0  0  0  0  0  0  0  0
   -8.7243   -5.3446   14.8856 C   0  0  0  0  0  0  0  0  0  0  0  0
  -10.0483   -4.7427   14.3335 C   0  0  0  0  0  0  0  0  0  0  0  0
   -9.9703   -3.1863   14.3821 C   0  0  0  0  0  0  0  0  0  0  0  0
   -6.8269   -2.2449   15.4501 C   0  0  0  0  0  0  0  0  0  0  0  0
  -11.3162   -5.2487   15.0827 C   0  0  0  0  0  0  0  0  0  0  0  0
  -10.1172   -2.6559   15.8365 C   0  0  0  0  0  0  0  0  0  0  0  0
   -6.3816   -3.3014   13.2144 N   0  3  0  0  0  0  0  0  0  0  0  0
  -10.0988   -5.2469   12.8742 N   0  3  0  0  0  0  0  0  0  0  0  0
  -11.1019   -2.5143   13.5985 N   0  3  0  0  0  0  0  0  0  0  0  0
   -8.6166   -1.7243   13.0065 O   0  0  0  0  0  0  0  0  0  0  0  0
   -6.5248   -4.2331   12.4115 O   0  5  0  0  0  0  0  0  0  0  0  0
   -5.4884   -2.4456   13.1484 O   0  0  0  0  0  0  0  0  0  0  0  0
  -10.7895   -6.2396   12.6196 O   0  5  0  0  0  0  0  0  0  0  0  0
   -9.3900   -4.6456   12.0610 O   0  0  0  0  0  0  0  0  0  0  0  0
  -11.3272   -1.3214   13.8417 O   0  5  0  0  0  0  0  0  0  0  0  0
  -11.7859   -3.2073   12.8408 O   0  0  0  0  0  0  0  0  0  0  0  0
   -7.4005   -2.2978   16.3810 H   0  0  0  0  0  0  0  0  0  0  0  0
   -6.8919   -1.2080   15.0974 H   0  0  0  0  0  0  0  0  0  0  0  0
   -5.7783   -2.4276   15.7116 H   0  0  0  0  0  0  0  0  0  0  0  0
  -11.5078   -6.3187   14.9460 H   0  0  0  0  0  0  0  0  0  0  0  0
  -12.2276   -4.7442   14.7471 H   0  0  0  0  0  0  0  0  0  0  0  0
  -11.2322   -5.0827   16.1629 H   0  0  0  0  0  0  0  0  0  0  0  0
   -9.5048   -3.2206   16.5465 H   0  0  0  0  0  0  0  0  0  0  0  0
  -11.1536   -2.7121   16.1909 H   0  0  0  0  0  0  0  0  0  0  0  0
   -9.8067   -1.6065   15.9170 H   0  0  0  0  0  0  0  0  0  0  0  0
  1  5  1  0  0  0  0
  2  6  1  0  0  0  0
  3  4  1  0  0  0  0
  3  8  1  0  0  0  0
  3 15  2  0  0  0  0
  4  5  1  0  0  0  0
  4  9  1  0  0  0  0
  4 12  1  0  0  0  0
  5  6  2  0  0  0  0
  6  7  1  0  0  0  0
  7  8  1  0  0  0  0
  7 10  1  0  0  0  0
  7 13  1  0  0  0  0
  8 11  1  0  0  0  0
  8 14  1  0  0  0  0
  9 22  1  0  0  0  0
  9 23  1  0  0  0  0
  9 24  1  0  0  0  0
 10 25  1  0  0  0  0
 10 26  1  0  0  0  0
 10 27  1  0  0  0  0
 11 28  1  0  0  0  0
 11 29  1  0  0  0  0
 11 30  1  0  0  0  0
 12 16  1  0  0  0  0
 12 17  2  0  0  0  0
 13 18  1  0  0  0  0
 13 19  2  0  0  0  0
 14 20  1  0  0  0  0
 14 21  2  0  0  0  0
M  CHG  1  12   1
M  CHG  1  13   1
M  CHG  1  14   1
M  CHG  1  16  -1
M  CHG  1  18  -1
M  CHG  1  20  -1
M  END
$$$$
DAVXED
     RDKit          3D
DAVXED
 35 35  0  0  0  0  0  0  0  0999 V2000
  -10.4142   -3.7016   13.9288 C   0  0  0  0  0  0  0  0  0  0  0  0
   -9.4306   -4.0374   12.7882 C   0  0  0  0  0  0  0  0  0  0  0  0
   -8.0458   -4.5076   13.2591 C   0  0  0  0  0  0  0  0  0  0  0  0
   -7.7604   -4.6090   14.5804 C   0  0  0  0  0  0  0  0  0  0  0  0
   -8.6664   -4.3497   15.7716 C   0  0  0  0  0  0  0  0  0  0  0  0
  -10.1646   -4.2298   15.3537 C   0  0  0  0  0  0  0  0  0  0  0  0
  -10.0846   -5.0265   11.8028 C   0  0  0  0  0  0  0  0  0  0  0  0
   -7.0545   -4.8094   12.1459 C   0  0  0  0  0  0  0  0  0  0  0  0
   -8.4530   -5.3627   16.9400 C   0  0  0  0  0  0  0  0  0  0  0  0
  -11.0431   -3.4271   16.3530 C   0  0  0  0  0  0  0  0  0  0  0  0
   -9.2506   -2.6802   12.0629 N   0  3  0  0  0  0  0  0  0  0  0  0
   -6.4372   -5.0740   14.9484 N   0  3  0  0  0  0  0  0  0  0  0  0
   -8.2622   -2.9583   16.2950 N   0  3  0  0  0  0  0  0  0  0  0  0
  -10.7260   -5.6485   15.2943 N   0  3  0  0  0  0  0  0  0  0  0  0
  -11.4644   -3.0966   13.6822 O   0  0  0  0  0  0  0  0  0  0  0  0
   -8.6301   -1.8004   12.6718 O   0  5  0  0  0  0  0  0  0  0  0  0
   -9.6939   -2.5608   10.9132 O   0  0  0  0  0  0  0  0  0  0  0  0
   -5.7187   -4.2718   15.5460 O   0  5  0  0  0  0  0  0  0  0  0  0
   -6.1672   -6.2478   14.6803 O   0  0  0  0  0  0  0  0  0  0  0  0
   -8.2426   -2.0448   15.4663 O   0  5  0  0  0  0  0  0  0  0  0  0
   -8.0767   -2.8190   17.5081 O   0  0  0  0  0  0  0  0  0  0  0  0
  -10.1531   -6.4343   14.5322 O   0  5  0  0  0  0  0  0  0  0  0  0
  -11.6628   -5.9548   16.0362 O   0  0  0  0  0  0  0  0  0  0  0  0
   -8.5392   -6.4013   16.6021 H   0  0  0  0  0  0  0  0  0  0  0  0
   -9.1831   -5.2165   17.7440 H   0  0  0  0  0  0  0  0  0  0  0  0
   -7.4628   -5.2713   17.4032 H   0  0  0  0  0  0  0  0  0  0  0  0
  -10.8066   -2.3575   16.3292 H   0  0  0  0  0  0  0  0  0  0  0  0
  -10.9232   -3.7778   17.3837 H   0  0  0  0  0  0  0  0  0  0  0  0
  -12.1118   -3.4964   16.1116 H   0  0  0  0  0  0  0  0  0  0  0  0
   -7.1043   -4.0559   11.3539 H   0  0  0  0  0  0  0  0  0  0  0  0
   -7.2759   -5.7858   11.7033 H   0  0  0  0  0  0  0  0  0  0  0  0
   -6.0133   -4.8161   12.4796 H   0  0  0  0  0  0  0  0  0  0  0  0
  -10.1102   -6.0466   12.1932 H   0  0  0  0  0  0  0  0  0  0  0  0
   -9.5462   -5.0792   10.8485 H   0  0  0  0  0  0  0  0  0  0  0  0
  -11.1209   -4.7472   11.5771 H   0  0  0  0  0  0  0  0  0  0  0  0
  1  2  1  0  0  0  0
  1  6  1  0  0  0  0
  1 15  2  0  0  0  0
  2  3  1  0  0  0  0
  2  7  1  0  0  0  0
  2 11  1  0  0  0  0
  3  4  2  0  0  0  0
  3  8  1  0  0  0  0
  4  5  1  0  0  0  0
  4 12  1  0  0  0  0
  5  6  1  0  0  0  0
  5  9  1  0  0  0  0
  5 13  1  0  0  0  0
  6 10  1  0  0  0  0
  6 14  1  0  0  0  0
  7 33  1  0  0  0  0
  7 34  1  0  0  0  0
  7 35  1  0  0  0  0
  8 30  1  0  0  0  0
  8 31  1  0  0  0  0
  8 32  1  0  0  0  0
  9 24  1  0  0  0  0
  9 25  1  0  0  0  0
  9 26  1  0  0  0  0
 10 27  1  0  0  0  0
 10 28  1  0  0  0  0
 10 29  1  0  0  0  0
 11 16  1  0  0  0  0
 11 17  2  0  0  0  0
 12 18  1  0  0  0  0
 12 19  2  0  0  0  0
 13 20  1  0  0  0  0
 13 21  2  0  0  0  0
 14 22  1  0  0  0  0
 14 23  2  0  0  0  0
M  CHG  1  11   1
M  CHG  1  12   1
M  CHG  1  13   1
M  CHG  1  14   1
M  CHG  1  16  -1
M  CHG  1  18  -1
M  CHG  1  20  -1
M  CHG  1  22  -1
M  END
$$$$
DAWXII
     RDKit          3D
DAWXII
 21 21  0  0  0  0  0  0  0  0999 V2000
   -8.0537   -4.5754   14.1171 C   0  0  0  0  0  0  0  0  0  0  0  0
   -9.1972   -4.4901   14.8380 C   0  0  0  0  0  0  0  0  0  0  0  0
   -9.3966   -5.9714   14.9906 C   0  0  0  0  0  0  0  0  0  0  0  0
   -8.1170   -6.1388   14.1116 C   0  0  0  0  0  0  0  0  0  0  0  0
   -7.1817   -3.7502   13.5783 N   0  0  0  0  0  0  0  0  0  0  0  0
   -6.1286   -4.1715   12.6754 C   0  0  0  0  0  0  0  0  0  0  0  0
   -9.8983   -3.3543   15.2896 N   0  3  0  0  0  0  0  0  0  0  0  0
  -10.9133   -3.5519   16.0213 N   0  0  0  0  0  0  0  0  0  0  0  0
  -11.5573   -2.2992   16.4216 C   0  0  0  0  0  0  0  0  0  0  0  0
   -9.4402   -2.2297   14.9021 O   0  5  0  0  0  0  0  0  0  0  0  0
  -10.5319   -6.5055   14.4666 F   0  0  0  0  0  0  0  0  0  0  0  0
   -9.3094   -6.4873   16.2456 F   0  0  0  0  0  0  0  0  0  0  0  0
   -8.3024   -6.7418   12.9064 F   0  0  0  0  0  0  0  0  0  0  0  0
   -7.0833   -6.8031   14.6941 F   0  0  0  0  0  0  0  0  0  0  0  0
   -7.3567   -2.7404   13.5849 H   0  0  0  0  0  0  0  0  0  0  0  0
   -6.5498   -4.5021   11.7207 H   0  0  0  0  0  0  0  0  0  0  0  0
   -5.5397   -4.9867   13.1082 H   0  0  0  0  0  0  0  0  0  0  0  0
   -5.4525   -3.3335   12.4802 H   0  0  0  0  0  0  0  0  0  0  0  0
  -10.8829   -1.6696   17.0123 H   0  0  0  0  0  0  0  0  0  0  0  0
  -12.4214   -2.5340   17.0510 H   0  0  0  0  0  0  0  0  0  0  0  0
  -11.9255   -1.7399   15.5545 H   0  0  0  0  0  0  0  0  0  0  0  0
  1  5  1  0  0  0  0
  1  4  1  0  0  0  0
  1  2  2  0  0  0  0
  2  7  1  0  0  0  0
  2  3  1  0  0  0  0
  3 12  1  0  0  0  0
  3 11  1  0  0  0  0
  3  4  1  0  0  0  0
  4 14  1  0  0  0  0
  4 13  1  0  0  0  0
  5 15  1  0  0  0  0
  5  6  1  0  0  0  0
  6 18  1  0  0  0  0
  6 17  1  0  0  0  0
  6 16  1  0  0  0  0
  7 10  1  0  0  0  0
  7  8  2  0  0  0  0
  8  9  1  0  0  0  0
  9 21  1  0  0  0  0
  9 20  1  0  0  0  0
  9 19  1  0  0  0  0
M  CHG  1   7   1
M  CHG  1  10  -1
M  END
$$$$
DAWYUV
     RDKit          3D
DAWYUV
 17 18  0  0  0  0  0  0  0  0999 V2000
   -8.2706   -1.2595   14.6474 Cl  0  0  0  0  0  0  0  0  0  0  0  0
   -8.0596   -5.7210   15.4391 O   0  0  0  0  0  0  0  0  0  0  0  0
   -7.3133   -4.8532   16.2179 C   0  0  0  0  0  0  0  0  0  0  0  0
   -7.4211   -3.4227   15.9165 C   0  0  0  0  0  0  0  0  0  0  0  0
   -8.2012   -2.9604   14.9362 C   0  0  0  0  0  0  0  0  0  0  0  0
   -9.8324   -3.4985   13.0691 C   0  0  0  0  0  0  0  0  0  0  0  0
  -10.5474   -4.4554   12.3382 C   0  0  0  0  0  0  0  0  0  0  0  0
  -10.4278   -5.8105   12.6445 C   0  0  0  0  0  0  0  0  0  0  0  0
   -9.5929   -6.2128   13.6823 C   0  0  0  0  0  0  0  0  0  0  0  0
   -8.8870   -5.2479   14.4015 C   0  0  0  0  0  0  0  0  0  0  0  0
   -8.9868   -3.8844   14.1177 C   0  0  0  0  0  0  0  0  0  0  0  0
   -6.5883   -5.2460   17.1244 O   0  0  0  0  0  0  0  0  0  0  0  0
   -6.8259   -2.7689   16.5422 H   0  0  0  0  0  0  0  0  0  0  0  0
   -9.9539   -2.4523   12.7981 H   0  0  0  0  0  0  0  0  0  0  0  0
  -11.1998   -4.1392   11.5270 H   0  0  0  0  0  0  0  0  0  0  0  0
  -10.9848   -6.5500   12.0744 H   0  0  0  0  0  0  0  0  0  0  0  0
   -9.4920   -7.2658   13.9297 H   0  0  0  0  0  0  0  0  0  0  0  0
  1  5  1  0  0  0  0
  2  3  1  0  0  0  0
  2 10  1  0  0  0  0
  3  4  1  0  0  0  0
  3 12  2  0  0  0  0
  4  5  2  0  0  0  0
  4 13  1  0  0  0  0
  5 11  1  0  0  0  0
  6  7  2  0  0  0  0
  6 11  1  0  0  0  0
  6 14  1  0  0  0  0
  7  8  1  0  0  0  0
  7 15  1  0  0  0  0
  8  9  2  0  0  0  0
  8 16  1  0  0  0  0
  9 10  1  0  0  0  0
  9 17  1  0  0  0  0
 10 11  2  0  0  0  0
M  END
$$$$
DAYWEF
     RDKit          3D
DAYWEF
 27 28  0  0  0  0  0  0  0  0999 V2000
   -7.1548   -4.0623   14.3121 P   0  0  0  0  0  0  0  0  0  0  0  0
   -9.8261   -4.1855   15.1298 P   0  0  0  0  0  0  0  0  0  0  0  0
   -8.7016   -4.2815   14.0074 O   0  0  0  0  0  0  0  0  0  0  0  0
   -6.7257   -5.2466   15.3078 O   0  0  0  0  0  0  0  0  0  0  0  0
   -6.4504   -4.4959   12.9258 O   0  0  0  0  0  0  0  0  0  0  0  0
   -6.7950   -2.6810   14.7536 O   0  0  0  0  0  0  0  0  0  0  0  0
   -6.6091   -5.8365   12.4985 C   0  0  0  0  0  0  0  0  0  0  0  0
   -6.1182   -6.7983   13.5687 C   0  0  0  0  0  0  0  0  0  0  0  0
   -6.8809   -6.5818   14.8655 C   0  0  0  0  0  0  0  0  0  0  0  0
  -11.1939   -4.2471   14.2744 O   0  0  0  0  0  0  0  0  0  0  0  0
   -9.8069   -2.6663   15.6495 O   0  0  0  0  0  0  0  0  0  0  0  0
   -9.7417   -5.2350   16.1899 O   0  0  0  0  0  0  0  0  0  0  0  0
  -10.0595   -1.6357   14.7133 C   0  0  0  0  0  0  0  0  0  0  0  0
  -11.4050   -1.8543   14.0407 C   0  0  0  0  0  0  0  0  0  0  0  0
  -11.4364   -3.2061   13.3457 C   0  0  0  0  0  0  0  0  0  0  0  0
   -7.6609   -6.0171   12.2523 H   0  0  0  0  0  0  0  0  0  0  0  0
   -6.0266   -5.9692   11.5816 H   0  0  0  0  0  0  0  0  0  0  0  0
   -6.2266   -7.8335   13.2304 H   0  0  0  0  0  0  0  0  0  0  0  0
   -5.0544   -6.6041   13.7519 H   0  0  0  0  0  0  0  0  0  0  0  0
   -6.4916   -7.2441   15.6448 H   0  0  0  0  0  0  0  0  0  0  0  0
   -7.9450   -6.8057   14.7394 H   0  0  0  0  0  0  0  0  0  0  0  0
  -10.0592   -0.6825   15.2507 H   0  0  0  0  0  0  0  0  0  0  0  0
   -9.2509   -1.6025   13.9762 H   0  0  0  0  0  0  0  0  0  0  0  0
  -11.6086   -1.0520   13.3246 H   0  0  0  0  0  0  0  0  0  0  0  0
  -12.1871   -1.8382   14.8094 H   0  0  0  0  0  0  0  0  0  0  0  0
  -10.6957   -3.2578   12.5407 H   0  0  0  0  0  0  0  0  0  0  0  0
  -12.4219   -3.3744   12.9006 H   0  0  0  0  0  0  0  0  0  0  0  0
  1  3  1  0  0  0  0
  1  4  1  0  0  0  0
  1  5  1  0  0  0  0
  1  6  2  0  0  0  0
  2  3  1  0  0  0  0
  2 10  1  0  0  0  0
  2 11  1  0  0  0  0
  2 12  2  0  0  0  0
  4  9  1  0  0  0  0
  5  7  1  0  0  0  0
  7  8  1  0  0  0  0
  7 16  1  0  0  0  0
  7 17  1  0  0  0  0
  8  9  1  0  0  0  0
  8 18  1  0  0  0  0
  8 19  1  0  0  0  0
  9 20  1  0  0  0  0
  9 21  1  0  0  0  0
 10 15  1  0  0  0  0
 11 13  1  0  0  0  0
 13 14  1  0  0  0  0
 13 22  1  0  0  0  0
 13 23  1  0  0  0  0
 14 15  1  0  0  0  0
 14 24  1  0  0  0  0
 14 25  1  0  0  0  0
 15 26  1  0  0  0  0
 15 27  1  0  0  0  0
M  END
$$$$
DAZVEF
     RDKit          3D
DAZVEF
 27 30  0  0  0  0  0  0  0  0999 V2000
   -8.0086   -4.6838   13.7441 C   0  0  0  0  0  0  0  0  0  0  0  0
   -7.1328   -5.2365   13.0903 O   0  0  0  0  0  0  0  0  0  0  0  0
   -9.4411   -4.6609   13.2991 C   0  0  0  0  0  0  0  0  0  0  0  0
   -9.7103   -4.6526   11.7949 C   0  0  0  0  0  0  0  0  0  0  0  0
   -9.9817   -5.8977   12.5833 C   0  0  0  0  0  0  0  0  0  0  0  0
  -10.4002   -3.9374   14.1938 C   0  0  0  0  0  0  0  0  0  0  0  0
  -11.3334   -3.2788   13.7536 O   0  0  0  0  0  0  0  0  0  0  0  0
  -10.1670   -4.1088   15.6636 C   0  0  0  0  0  0  0  0  0  0  0  0
  -11.1950   -3.5234   16.6309 C   0  0  0  0  0  0  0  0  0  0  0  0
  -11.1558   -5.0047   16.4079 C   0  0  0  0  0  0  0  0  0  0  0  0
   -8.7346   -4.1316   16.1088 C   0  0  0  0  0  0  0  0  0  0  0  0
   -8.4208   -4.2568   17.2860 O   0  0  0  0  0  0  0  0  0  0  0  0
   -7.7110   -3.9741   15.0280 C   0  0  0  0  0  0  0  0  0  0  0  0
   -6.2497   -3.7853   15.4325 C   0  0  0  0  0  0  0  0  0  0  0  0
   -7.0257   -2.6124   14.9204 C   0  0  0  0  0  0  0  0  0  0  0  0
   -8.8636   -4.6583   11.1158 H   0  0  0  0  0  0  0  0  0  0  0  0
  -10.5608   -4.0925   11.4199 H   0  0  0  0  0  0  0  0  0  0  0  0
  -11.0188   -6.1775   12.7353 H   0  0  0  0  0  0  0  0  0  0  0  0
   -9.3176   -6.7428   12.4318 H   0  0  0  0  0  0  0  0  0  0  0  0
  -12.0364   -2.9702   16.2265 H   0  0  0  0  0  0  0  0  0  0  0  0
  -10.8508   -3.1468   17.5889 H   0  0  0  0  0  0  0  0  0  0  0  0
  -11.9764   -5.4492   15.8546 H   0  0  0  0  0  0  0  0  0  0  0  0
  -10.7871   -5.6251   17.2185 H   0  0  0  0  0  0  0  0  0  0  0  0
   -5.9957   -3.8087   16.4874 H   0  0  0  0  0  0  0  0  0  0  0  0
   -5.4765   -4.2036   14.7961 H   0  0  0  0  0  0  0  0  0  0  0  0
   -6.7683   -2.2340   13.9365 H   0  0  0  0  0  0  0  0  0  0  0  0
   -7.2892   -1.8378   15.6332 H   0  0  0  0  0  0  0  0  0  0  0  0
  1  2  2  0  0  0  0
  1  3  1  0  0  0  0
  1 13  1  0  0  0  0
  3  4  1  0  0  0  0
  3  5  1  0  0  0  0
  3  6  1  0  0  0  0
  4  5  1  0  0  0  0
  4 16  1  0  0  0  0
  4 17  1  0  0  0  0
  5 18  1  0  0  0  0
  5 19  1  0  0  0  0
  6  7  2  0  0  0  0
  6  8  1  0  0  0  0
  8  9  1  0  0  0  0
  8 10  1  0  0  0  0
  8 11  1  0  0  0  0
  9 10  1  0  0  0  0
  9 20  1  0  0  0  0
  9 21  1  0  0  0  0
 10 22  1  0  0  0  0
 10 23  1  0  0  0  0
 11 12  2  0  0  0  0
 11 13  1  0  0  0  0
 13 14  1  0  0  0  0
 13 15  1  0  0  0  0
 14 15  1  0  0  0  0
 14 24  1  0  0  0  0
 14 25  1  0  0  0  0
 15 26  1  0  0  0  0
 15 27  1  0  0  0  0
M  END
$$$$
DEBMOM01
     RDKit          3D
DEBMOM01
 11 10  0  0  0  0  0  0  0  0999 V2000
   14.4789    1.2575    0.3363 O   0  0  0  0  0  0  0  0  0  0  0  0
   14.5714    3.4520    0.7891 O   0  0  0  0  0  0  0  0  0  0  0  0
   15.3706    4.7475    2.6282 O   0  5  0  0  0  0  0  0  0  0  0  0
   16.3558    4.5074    4.6798 O   0  0  0  0  0  0  0  0  0  0  0  0
   14.7892    2.1687    1.0982 C   0  0  0  0  0  0  0  0  0  0  0  0
   15.4222    1.8503    2.3971 C   0  0  0  0  0  0  0  0  0  0  0  0
   15.8656    2.5953    3.4206 C   0  0  0  0  0  0  0  0  0  0  0  0
   15.8646    4.1025    3.5954 C   0  0  0  0  0  0  0  0  0  0  0  0
   14.8745    4.0887    1.5037 H   0  0  0  0  0  0  0  0  0  0  0  0
   15.5325    0.7728    2.5034 H   0  0  0  0  0  0  0  0  0  0  0  0
   16.2993    2.0763    4.2752 H   0  0  0  0  0  0  0  0  0  0  0  0
  1  5  2  0  0  0  0
  2  5  1  0  0  0  0
  2  9  1  0  0  0  0
  3  8  1  0  0  0  0
  4  8  2  0  0  0  0
  5  6  1  0  0  0  0
  6  7  2  0  0  0  0
  6 10  1  0  0  0  0
  7  8  1  0  0  0  0
  7 11  1  0  0  0  0
M  CHG  1   3  -1
M  END
$$$$
DECJAW
     RDKit          3D
DECJAW
 21 22  0  0  0  0  0  0  0  0999 V2000
    0.3520    3.2066    5.1458 O   0  0  0  0  0  0  0  0  0  0  0  0
   -0.8627    3.8253    5.4491 N   0  0  0  0  0  0  0  0  0  0  0  0
   -1.0634    4.6963    4.4628 C   0  0  0  0  0  0  0  0  0  0  0  0
   -0.0241    4.7177    3.5313 C   0  0  0  0  0  0  0  0  0  0  0  0
    0.2970    5.5138    2.3287 C   0  0  0  0  0  0  0  0  0  0  0  0
    1.8303    5.6090    2.1635 C   0  0  0  0  0  0  0  0  0  0  0  0
    2.4850    4.2772    2.2326 N   0  3  0  0  0  0  0  0  0  0  0  0
    2.1390    3.3398    3.4468 C   0  0  0  0  0  0  0  0  0  0  0  0
    0.8269    3.7435    3.9978 C   0  0  0  0  0  0  0  0  0  0  0  0
    2.0637    1.8834    2.8832 C   0  0  0  0  0  0  0  0  0  0  0  0
    1.9595    1.9332    1.6068 O   0  0  0  0  0  0  0  0  0  0  0  0
    2.2188    0.9315    3.6760 O   0  5  0  0  0  0  0  0  0  0  0  0
   -2.1790    5.4304    4.5118 O   0  0  0  0  0  0  0  0  0  0  0  0
   -0.1409    5.0336    1.4456 H   0  0  0  0  0  0  0  0  0  0  0  0
   -0.1253    6.5215    2.4039 H   0  0  0  0  0  0  0  0  0  0  0  0
    2.2786    6.2161    2.9579 H   0  0  0  0  0  0  0  0  0  0  0  0
    2.0922    6.0449    1.1948 H   0  0  0  0  0  0  0  0  0  0  0  0
    2.1654    3.6350    1.4586 H   0  0  0  0  0  0  0  0  0  0  0  0
    3.5017    4.2779    2.1157 H   0  0  0  0  0  0  0  0  0  0  0  0
    2.9533    3.4684    4.1649 H   0  0  0  0  0  0  0  0  0  0  0  0
   -2.2894    5.9334    3.6926 H   0  0  0  0  0  0  0  0  0  0  0  0
  1  2  1  0  0  0  0
  1  9  1  0  0  0  0
  2  3  2  0  0  0  0
  3  4  1  0  0  0  0
  3 13  1  0  0  0  0
  4  5  1  0  0  0  0
  4  9  2  0  0  0  0
  5  6  1  0  0  0  0
  5 14  1  0  0  0  0
  5 15  1  0  0  0  0
  6  7  1  0  0  0  0
  6 16  1  0  0  0  0
  6 17  1  0  0  0  0
  7  8  1  0  0  0  0
  7 18  1  0  0  0  0
  7 19  1  0  0  0  0
  8  9  1  0  0  0  0
  8 10  1  0  0  0  0
  8 20  1  0  0  0  0
 10 11  2  0  0  0  0
 10 12  1  0  0  0  0
 13 21  1  0  0  0  0
M  CHG  1   7   1
M  CHG  1  12  -1
M  END
$$$$
DECKUR
     RDKit          3D
DECKUR
 30 31  0  0  0  0  0  0  0  0999 V2000
   -8.9060   -3.0637   14.8608 N   0  0  0  0  0  0  0  0  0  0  0  0
   -9.1567   -3.3948   13.5434 C   0  0  0  0  0  0  0  0  0  0  0  0
   -8.9806   -4.6144   13.0205 C   0  0  0  0  0  0  0  0  0  0  0  0
   -8.4424   -5.6615   13.9289 C   0  0  0  0  0  0  0  0  0  0  0  0
   -8.1284   -5.2891   15.2320 N   0  0  0  0  0  0  0  0  0  0  0  0
   -7.7836   -6.3404   16.1792 C   0  0  0  0  0  0  0  0  0  0  0  0
   -9.0411   -6.8111   16.9129 C   0  0  0  0  0  0  0  0  0  0  0  0
   -9.7824   -5.6325   17.5541 C   0  0  0  0  0  0  0  0  0  0  0  0
  -10.0224   -4.4956   16.5521 C   0  0  0  0  0  0  0  0  0  0  0  0
   -8.7093   -4.1103   15.8537 C   0  0  0  0  0  0  0  0  0  0  0  0
   -9.3092   -4.8222   11.5841 C   0  0  0  0  0  0  0  0  0  0  0  0
   -9.7602   -3.9371   10.8630 O   0  0  0  0  0  0  0  0  0  0  0  0
   -9.0890   -6.0678   11.0865 N   0  0  0  0  0  0  0  0  0  0  0  0
   -8.2682   -6.8092   13.5113 O   0  0  0  0  0  0  0  0  0  0  0  0
   -9.1660   -1.7201   15.3683 C   0  0  0  0  0  0  0  0  0  0  0  0
   -9.5133   -2.5675   12.9317 H   0  0  0  0  0  0  0  0  0  0  0  0
   -7.3059   -7.1838   15.6698 H   0  0  0  0  0  0  0  0  0  0  0  0
   -7.0549   -5.9316   16.8891 H   0  0  0  0  0  0  0  0  0  0  0  0
   -9.7135   -7.3107   16.2044 H   0  0  0  0  0  0  0  0  0  0  0  0
   -8.7741   -7.5460   17.6801 H   0  0  0  0  0  0  0  0  0  0  0  0
  -10.7389   -5.9739   17.9651 H   0  0  0  0  0  0  0  0  0  0  0  0
   -9.1903   -5.2506   18.3951 H   0  0  0  0  0  0  0  0  0  0  0  0
  -10.7674   -4.8201   15.8140 H   0  0  0  0  0  0  0  0  0  0  0  0
  -10.4506   -3.6332   17.0756 H   0  0  0  0  0  0  0  0  0  0  0  0
   -7.9849   -3.7583   16.6001 H   0  0  0  0  0  0  0  0  0  0  0  0
   -9.2950   -6.2537   10.1162 H   0  0  0  0  0  0  0  0  0  0  0  0
   -8.7166   -6.8132   11.6724 H   0  0  0  0  0  0  0  0  0  0  0  0
   -8.6508   -1.5465   16.3190 H   0  0  0  0  0  0  0  0  0  0  0  0
  -10.2398   -1.5725   15.5233 H   0  0  0  0  0  0  0  0  0  0  0  0
   -8.8101   -0.9631   14.6609 H   0  0  0  0  0  0  0  0  0  0  0  0
  1  2  1  0  0  0  0
  1 10  1  0  0  0  0
  1 15  1  0  0  0  0
  2  3  2  0  0  0  0
  2 16  1  0  0  0  0
  3  4  1  0  0  0  0
  3 11  1  0  0  0  0
  4  5  1  0  0  0  0
  4 14  2  0  0  0  0
  5  6  1  0  0  0  0
  5 10  1  0  0  0  0
  6  7  1  0  0  0  0
  6 17  1  0  0  0  0
  6 18  1  0  0  0  0
  7  8  1  0  0  0  0
  7 19  1  0  0  0  0
  7 20  1  0  0  0  0
  8  9  1  0  0  0  0
  8 21  1  0  0  0  0
  8 22  1  0  0  0  0
  9 10  1  0  0  0  0
  9 23  1  0  0  0  0
  9 24  1  0  0  0  0
 10 25  1  0  0  0  0
 11 12  2  0  0  0  0
 11 13  1  0  0  0  0
 13 26  1  0  0  0  0
 13 27  1  0  0  0  0
 15 28  1  0  0  0  0
 15 29  1  0  0  0  0
 15 30  1  0  0  0  0
M  END
$$$$
DECRIM
     RDKit          3D
DECRIM
 26 27  0  0  0  0  0  0  0  0999 V2000
   -8.0627   -3.7054   14.6274 O   0  0  0  0  0  0  0  0  0  0  0  0
  -10.0433   -4.2177   13.7919 N   0  3  0  0  0  0  0  0  0  0  0  0
   -9.7265   -2.2153   15.1401 N   0  0  0  0  0  0  0  0  0  0  0  0
   -9.3525   -3.3393   14.5318 C   0  0  0  0  0  0  0  0  0  0  0  0
   -7.9087   -4.8228   13.8605 C   0  0  0  0  0  0  0  0  0  0  0  0
   -6.7381   -5.5333   13.6372 C   0  0  0  0  0  0  0  0  0  0  0  0
   -6.8645   -6.6512   12.8039 C   0  0  0  0  0  0  0  0  0  0  0  0
   -8.0985   -7.0124   12.2442 C   0  0  0  0  0  0  0  0  0  0  0  0
   -9.2637   -6.2691   12.4962 C   0  0  0  0  0  0  0  0  0  0  0  0
   -9.1380   -5.1539   13.3265 C   0  0  0  0  0  0  0  0  0  0  0  0
  -11.4556   -4.3032   13.5121 C   0  0  0  0  0  0  0  0  0  0  0  0
  -11.0017   -1.5460   14.8927 C   0  0  0  0  0  0  0  0  0  0  0  0
   -8.7639   -1.5438   16.0361 C   0  0  0  0  0  0  0  0  0  0  0  0
   -5.7903   -5.2442   14.0760 H   0  0  0  0  0  0  0  0  0  0  0  0
   -5.9831   -7.2549   12.5850 H   0  0  0  0  0  0  0  0  0  0  0  0
   -8.1522   -7.8904   11.5999 H   0  0  0  0  0  0  0  0  0  0  0  0
  -10.9445   -0.4929   15.1854 H   0  0  0  0  0  0  0  0  0  0  0  0
  -11.7870   -2.0293   15.4789 H   0  0  0  0  0  0  0  0  0  0  0  0
   -7.9841   -1.0675   15.4349 H   0  0  0  0  0  0  0  0  0  0  0  0
  -10.2038   -6.5705   12.0482 H   0  0  0  0  0  0  0  0  0  0  0  0
  -11.2428   -1.5766   13.8271 H   0  0  0  0  0  0  0  0  0  0  0  0
   -9.2704   -0.7835   16.6381 H   0  0  0  0  0  0  0  0  0  0  0  0
   -8.3197   -2.2747   16.7190 H   0  0  0  0  0  0  0  0  0  0  0  0
  -11.7492   -5.3164   13.2270 H   0  0  0  0  0  0  0  0  0  0  0  0
  -12.0239   -4.0440   14.4081 H   0  0  0  0  0  0  0  0  0  0  0  0
  -11.7034   -3.6170   12.6984 H   0  0  0  0  0  0  0  0  0  0  0  0
  1  4  1  0  0  0  0
  1  5  1  0  0  0  0
  2  4  2  0  0  0  0
  2 10  1  0  0  0  0
  2 11  1  0  0  0  0
  3  4  1  0  0  0  0
  3 12  1  0  0  0  0
  3 13  1  0  0  0  0
  5  6  2  0  0  0  0
  5 10  1  0  0  0  0
  6  7  1  0  0  0  0
  6 14  1  0  0  0  0
  7  8  2  0  0  0  0
  7 15  1  0  0  0  0
  8  9  1  0  0  0  0
  8 16  1  0  0  0  0
  9 10  2  0  0  0  0
  9 20  1  0  0  0  0
 11 26  1  0  0  0  0
 11 25  1  0  0  0  0
 11 24  1  0  0  0  0
 12 17  1  0  0  0  0
 12 18  1  0  0  0  0
 12 21  1  0  0  0  0
 13 19  1  0  0  0  0
 13 22  1  0  0  0  0
 13 23  1  0  0  0  0
M  CHG  1   2   1
M  END
$$$$
DEDCIY
     RDKit          3D
DEDCIY
 20 21  0  0  0  0  0  0  0  0999 V2000
  -12.5242   -5.2171   15.1876 Cl  0  0  0  0  0  0  0  0  0  0  0  0
   -9.8869   -1.8339   11.9121 Cl  0  0  0  0  0  0  0  0  0  0  0  0
   -6.9983   -4.0558   16.8673 Cl  0  0  0  0  0  0  0  0  0  0  0  0
   -5.2447   -3.5189   14.1694 O   0  0  0  0  0  0  0  0  0  0  0  0
   -7.3916   -3.0173   13.4546 N   0  0  0  0  0  0  0  0  0  0  0  0
  -11.0413   -4.5337   14.6412 C   0  0  0  0  0  0  0  0  0  0  0  0
  -11.0641   -3.5703   13.6190 C   0  0  0  0  0  0  0  0  0  0  0  0
   -9.8710   -3.0082   13.1651 C   0  0  0  0  0  0  0  0  0  0  0  0
   -8.6872   -3.4275   13.7481 C   0  0  0  0  0  0  0  0  0  0  0  0
   -8.6600   -4.3846   14.7649 C   0  0  0  0  0  0  0  0  0  0  0  0
   -9.8400   -4.9510   15.2243 C   0  0  0  0  0  0  0  0  0  0  0  0
   -6.4529   -3.6745   14.2453 C   0  0  0  0  0  0  0  0  0  0  0  0
   -7.2326   -4.6206   15.1935 C   0  0  0  0  0  0  0  0  0  0  0  0
   -6.7738   -6.0614   15.0331 C   0  0  0  0  0  0  0  0  0  0  0  0
  -12.0120   -3.2640   13.1834 H   0  0  0  0  0  0  0  0  0  0  0  0
   -9.8344   -5.6904   16.0204 H   0  0  0  0  0  0  0  0  0  0  0  0
   -7.1425   -2.3340   12.7516 H   0  0  0  0  0  0  0  0  0  0  0  0
   -5.7137   -6.1724   15.2880 H   0  0  0  0  0  0  0  0  0  0  0  0
   -6.8921   -6.4011   13.9971 H   0  0  0  0  0  0  0  0  0  0  0  0
   -7.3491   -6.7431   15.6696 H   0  0  0  0  0  0  0  0  0  0  0  0
  1  6  1  0  0  0  0
  2  8  1  0  0  0  0
  3 13  1  0  0  0  0
  4 12  2  0  0  0  0
  5  9  1  0  0  0  0
  5 12  1  0  0  0  0
  5 17  1  0  0  0  0
  6  7  2  0  0  0  0
  6 11  1  0  0  0  0
  7  8  1  0  0  0  0
  7 15  1  0  0  0  0
  8  9  2  0  0  0  0
  9 10  1  0  0  0  0
 10 11  2  0  0  0  0
 10 13  1  0  0  0  0
 11 16  1  0  0  0  0
 12 13  1  0  0  0  0
 13 14  1  0  0  0  0
 14 18  1  0  0  0  0
 14 19  1  0  0  0  0
 14 20  1  0  0  0  0
M  END
$$$$
DEDSIO
     RDKit          3D
DEDSIO
 30 30  0  0  0  0  0  0  0  0999 V2000
   -5.9277   -3.7485   17.5165 I   0  0  0  0  0  0  0  0  0  0  0  0
   -7.6031   -5.6789   15.2548 N   0  0  0  0  0  0  0  0  0  0  0  0
   -9.1485   -7.0536   16.3866 O   0  0  0  0  0  0  0  0  0  0  0  0
   -8.0396   -6.6712   16.0915 C   0  0  0  0  0  0  0  0  0  0  0  0
   -6.6071   -7.0835   16.4559 C   0  0  0  0  0  0  0  0  0  0  0  0
   -6.1729   -6.0175   15.4274 C   0  0  0  0  0  0  0  0  0  0  0  0
   -5.2773   -4.8394   15.8054 C   0  0  0  0  0  0  0  0  0  0  0  0
   -8.2644   -4.8552   14.4181 C   0  0  0  0  0  0  0  0  0  0  0  0
   -8.8468   -4.1161   13.6732 C   0  0  0  0  0  0  0  0  0  0  0  0
   -9.5386   -3.2286   12.7774 C   0  0  0  0  0  0  0  0  0  0  0  0
   -8.9902   -2.8082   11.7717 O   0  0  0  0  0  0  0  0  0  0  0  0
  -10.7945   -2.9591   13.2053 O   0  0  0  0  0  0  0  0  0  0  0  0
  -11.6616   -2.0825   12.4433 C   0  0  0  0  0  0  0  0  0  0  0  0
  -11.0854   -0.6646   12.3609 C   0  0  0  0  0  0  0  0  0  0  0  0
  -12.9718   -2.0345   13.2440 C   0  0  0  0  0  0  0  0  0  0  0  0
  -11.9567   -2.6611   11.0550 C   0  0  0  0  0  0  0  0  0  0  0  0
   -6.3491   -6.9088   17.5022 H   0  0  0  0  0  0  0  0  0  0  0  0
   -6.3637   -8.1140   16.1833 H   0  0  0  0  0  0  0  0  0  0  0  0
   -5.7854   -6.4814   14.5077 H   0  0  0  0  0  0  0  0  0  0  0  0
   -4.2636   -5.2123   15.9925 H   0  0  0  0  0  0  0  0  0  0  0  0
   -5.1997   -4.1530   14.9539 H   0  0  0  0  0  0  0  0  0  0  0  0
  -11.8086    0.0350   11.9280 H   0  0  0  0  0  0  0  0  0  0  0  0
  -10.8019   -0.3018   13.3553 H   0  0  0  0  0  0  0  0  0  0  0  0
  -10.1827   -0.6256   11.7439 H   0  0  0  0  0  0  0  0  0  0  0  0
  -13.7192   -1.3943   12.7638 H   0  0  0  0  0  0  0  0  0  0  0  0
  -12.7948   -1.6590   14.2587 H   0  0  0  0  0  0  0  0  0  0  0  0
  -13.3969   -3.0388   13.3562 H   0  0  0  0  0  0  0  0  0  0  0  0
  -11.0696   -2.6584   10.4143 H   0  0  0  0  0  0  0  0  0  0  0  0
  -12.7341   -2.0860   10.5406 H   0  0  0  0  0  0  0  0  0  0  0  0
  -12.2865   -3.7034   11.1303 H   0  0  0  0  0  0  0  0  0  0  0  0
  1  7  1  0  0  0  0
  2  4  1  0  0  0  0
  2  6  1  0  0  0  0
  2  8  1  0  0  0  0
  3  4  2  0  0  0  0
  4  5  1  0  0  0  0
  5  6  1  0  0  0  0
  5 17  1  0  0  0  0
  5 18  1  0  0  0  0
  6  7  1  0  0  0  0
  6 19  1  0  0  0  0
  7 20  1  0  0  0  0
  7 21  1  0  0  0  0
  8  9  3  0  0  0  0
  9 10  1  0  0  0  0
 10 11  2  0  0  0  0
 10 12  1  0  0  0  0
 12 13  1  0  0  0  0
 13 14  1  0  0  0  0
 13 15  1  0  0  0  0
 13 16  1  0  0  0  0
 14 22  1  0  0  0  0
 14 23  1  0  0  0  0
 14 24  1  0  0  0  0
 15 25  1  0  0  0  0
 15 26  1  0  0  0  0
 15 27  1  0  0  0  0
 16 28  1  0  0  0  0
 16 29  1  0  0  0  0
 16 30  1  0  0  0  0
M  END
$$$$
DEFGIE
     RDKit          3D
DEFGIE
 24 24  0  0  0  0  0  0  0  0999 V2000
   -7.6503   -1.9638   17.5989 O   0  5  0  0  0  0  0  0  0  0  0  0
   -8.2970   -8.6174   11.9631 O   0  0  0  0  0  0  0  0  0  0  0  0
   -7.8676   -3.2432   15.4362 N   0  0  0  0  0  0  0  0  0  0  0  0
   -8.7696   -2.2352   15.6402 N   0  0  0  0  0  0  0  0  0  0  0  0
   -8.5539   -1.6405   16.7510 N   0  3  0  0  0  0  0  0  0  0  0  0
  -10.4153   -7.9000   11.6863 N   0  0  0  0  0  0  0  0  0  0  0  0
   -8.2447   -4.3502   14.6567 C   0  0  0  0  0  0  0  0  0  0  0  0
   -7.4565   -5.5082   14.6883 C   0  0  0  0  0  0  0  0  0  0  0  0
   -7.7630   -6.6105   13.8830 C   0  0  0  0  0  0  0  0  0  0  0  0
   -8.8600   -6.5678   13.0169 C   0  0  0  0  0  0  0  0  0  0  0  0
   -9.6269   -5.4011   12.9415 C   0  0  0  0  0  0  0  0  0  0  0  0
   -9.3129   -4.3018   13.7508 C   0  0  0  0  0  0  0  0  0  0  0  0
   -9.4532   -0.5219   17.0486 C   0  0  0  0  0  0  0  0  0  0  0  0
   -9.1468   -7.7630   12.1793 C   0  0  0  0  0  0  0  0  0  0  0  0
   -7.2929   -3.4518   16.2594 H   0  0  0  0  0  0  0  0  0  0  0  0
   -6.5894   -5.5640   15.3427 H   0  0  0  0  0  0  0  0  0  0  0  0
   -7.1384   -7.5008   13.9309 H   0  0  0  0  0  0  0  0  0  0  0  0
  -10.6146   -8.7831   11.2330 H   0  0  0  0  0  0  0  0  0  0  0  0
  -11.1979   -7.3917   12.0710 H   0  0  0  0  0  0  0  0  0  0  0  0
  -10.4493   -5.3117   12.2384 H   0  0  0  0  0  0  0  0  0  0  0  0
   -9.9079   -3.3965   13.6574 H   0  0  0  0  0  0  0  0  0  0  0  0
   -9.1601   -0.0677   17.9985 H   0  0  0  0  0  0  0  0  0  0  0  0
  -10.4738   -0.9061   17.1196 H   0  0  0  0  0  0  0  0  0  0  0  0
   -9.3720    0.2148   16.2455 H   0  0  0  0  0  0  0  0  0  0  0  0
  1  5  1  0  0  0  0
  2 14  2  0  0  0  0
  3 15  1  0  0  0  0
  3  7  1  0  0  0  0
  3  4  1  0  0  0  0
  4  5  2  0  0  0  0
  5 13  1  0  0  0  0
  6 19  1  0  0  0  0
  6 18  1  0  0  0  0
  6 14  1  0  0  0  0
  7 12  1  0  0  0  0
  7  8  2  0  0  0  0
  8 16  1  0  0  0  0
  8  9  1  0  0  0  0
  9 17  1  0  0  0  0
  9 10  2  0  0  0  0
 10 14  1  0  0  0  0
 10 11  1  0  0  0  0
 11 20  1  0  0  0  0
 11 12  2  0  0  0  0
 12 21  1  0  0  0  0
 13 24  1  0  0  0  0
 13 23  1  0  0  0  0
 13 22  1  0  0  0  0
M  CHG  1   1  -1
M  CHG  1   5   1
M  END
$$$$
DEFLEF
     RDKit          3D
DEFLEF
 30 31  0  0  0  0  0  0  0  0999 V2000
   -9.1314   -3.5948   15.6257 C   0  0  0  0  0  0  0  0  0  0  0  0
   -7.7250   -3.6049   15.3432 N   0  0  0  0  0  0  0  0  0  0  0  0
   -6.9334   -2.5823   15.8506 N   0  3  0  0  0  0  0  0  0  0  0  0
   -7.5588   -1.6178   16.2889 O   0  5  0  0  0  0  0  0  0  0  0  0
   -5.7189   -2.7332   15.7835 O   0  0  0  0  0  0  0  0  0  0  0  0
   -7.2435   -4.8845   15.1191 C   0  0  0  0  0  0  0  0  0  0  0  0
   -6.0872   -5.2548   15.0130 O   0  0  0  0  0  0  0  0  0  0  0  0
   -8.3595   -5.7414   14.9780 N   0  0  0  0  0  0  0  0  0  0  0  0
   -8.3523   -6.9662   15.6140 C   0  0  0  0  0  0  0  0  0  0  0  0
   -7.1899   -7.8774   15.3173 C   0  0  0  0  0  0  0  0  0  0  0  0
   -9.2218   -7.2723   16.4290 O   0  0  0  0  0  0  0  0  0  0  0  0
   -9.5719   -4.9472   15.0440 C   0  0  0  0  0  0  0  0  0  0  0  0
  -10.0990   -4.5535   13.7691 N   0  0  0  0  0  0  0  0  0  0  0  0
  -10.7339   -5.5078   12.9842 N   0  3  0  0  0  0  0  0  0  0  0  0
  -10.5619   -6.6701   13.3489 O   0  5  0  0  0  0  0  0  0  0  0  0
  -11.3625   -5.1013   12.0137 O   0  0  0  0  0  0  0  0  0  0  0  0
  -10.4324   -3.2093   13.7310 C   0  0  0  0  0  0  0  0  0  0  0  0
  -11.0421   -2.6006   12.8689 O   0  0  0  0  0  0  0  0  0  0  0  0
   -9.8896   -2.6024   14.8872 N   0  0  0  0  0  0  0  0  0  0  0  0
  -10.6610   -1.7109   15.6047 C   0  0  0  0  0  0  0  0  0  0  0  0
  -11.2269   -0.5395   14.8449 C   0  0  0  0  0  0  0  0  0  0  0  0
  -10.9224   -1.8980   16.7924 O   0  0  0  0  0  0  0  0  0  0  0  0
  -10.3778   -5.3843   15.6469 H   0  0  0  0  0  0  0  0  0  0  0  0
   -9.2798   -3.5739   16.7128 H   0  0  0  0  0  0  0  0  0  0  0  0
  -12.2319   -0.7810   14.4902 H   0  0  0  0  0  0  0  0  0  0  0  0
  -11.2764    0.3258   15.5124 H   0  0  0  0  0  0  0  0  0  0  0  0
  -10.5849   -0.2723   14.0011 H   0  0  0  0  0  0  0  0  0  0  0  0
   -6.4077   -7.7332   16.0666 H   0  0  0  0  0  0  0  0  0  0  0  0
   -7.5352   -8.9149   15.3490 H   0  0  0  0  0  0  0  0  0  0  0  0
   -6.7905   -7.6904   14.3167 H   0  0  0  0  0  0  0  0  0  0  0  0
  1 24  1  0  0  0  0
  1 19  1  0  0  0  0
  1 12  1  0  0  0  0
  1  2  1  0  0  0  0
  2  6  1  0  0  0  0
  2  3  1  0  0  0  0
  3  5  2  0  0  0  0
  3  4  1  0  0  0  0
  6  8  1  0  0  0  0
  6  7  2  0  0  0  0
  8 12  1  0  0  0  0
  8  9  1  0  0  0  0
  9 11  2  0  0  0  0
  9 10  1  0  0  0  0
 10 30  1  0  0  0  0
 10 29  1  0  0  0  0
 10 28  1  0  0  0  0
 12 23  1  0  0  0  0
 12 13  1  0  0  0  0
 13 17  1  0  0  0  0
 13 14  1  0  0  0  0
 14 16  2  0  0  0  0
 14 15  1  0  0  0  0
 17 19  1  0  0  0  0
 17 18  2  0  0  0  0
 19 20  1  0  0  0  0
 20 22  2  0  0  0  0
 20 21  1  0  0  0  0
 21 27  1  0  0  0  0
 21 26  1  0  0  0  0
 21 25  1  0  0  0  0
M  CHG  1   3   1
M  CHG  1   4  -1
M  CHG  1  14   1
M  CHG  1  15  -1
M  END
$$$$
DEFPUZ
     RDKit          3D
DEFPUZ
 18 18  0  0  0  0  0  0  0  0999 V2000
   -8.5280   -2.2949   13.2039 S   0  0  0  0  0  0  0  0  0  0  0  0
   -8.2249   -3.8928   12.8813 N   0  0  0  0  0  0  0  0  0  0  0  0
   -9.3793   -3.9515   14.8870 N   0  3  0  0  0  0  0  0  0  0  0  0
   -8.6318   -5.9843   13.9011 N   0  0  0  0  0  0  0  0  0  0  0  0
   -9.8482   -1.7000   15.4686 N   0  0  0  0  0  0  0  0  0  0  0  0
   -8.7227   -4.6391   13.8672 C   0  0  0  0  0  0  0  0  0  0  0  0
   -9.3457   -2.6327   14.6834 C   0  0  0  0  0  0  0  0  0  0  0  0
  -10.0374   -4.6671   15.9618 C   0  0  0  0  0  0  0  0  0  0  0  0
   -7.8678   -6.6834   12.8794 C   0  0  0  0  0  0  0  0  0  0  0  0
   -8.6379   -6.4818   14.7822 H   0  0  0  0  0  0  0  0  0  0  0  0
   -9.7421   -0.7401   15.1667 H   0  0  0  0  0  0  0  0  0  0  0  0
  -10.3029   -1.9385   16.3336 H   0  0  0  0  0  0  0  0  0  0  0  0
  -10.7085   -5.4281   15.5524 H   0  0  0  0  0  0  0  0  0  0  0  0
  -10.6371   -3.9859   16.5691 H   0  0  0  0  0  0  0  0  0  0  0  0
   -9.2838   -5.1330   16.6031 H   0  0  0  0  0  0  0  0  0  0  0  0
   -8.2268   -6.4407   11.8736 H   0  0  0  0  0  0  0  0  0  0  0  0
   -7.9808   -7.7633   13.0184 H   0  0  0  0  0  0  0  0  0  0  0  0
   -6.8022   -6.4427   12.9546 H   0  0  0  0  0  0  0  0  0  0  0  0
  1  7  1  0  0  0  0
  1  2  1  0  0  0  0
  2  6  2  0  0  0  0
  3  8  1  0  0  0  0
  3  7  2  0  0  0  0
  3  6  1  0  0  0  0
  4 10  1  0  0  0  0
  4  9  1  0  0  0  0
  4  6  1  0  0  0  0
  5 12  1  0  0  0  0
  5 11  1  0  0  0  0
  5  7  1  0  0  0  0
  8 15  1  0  0  0  0
  8 14  1  0  0  0  0
  8 13  1  0  0  0  0
  9 18  1  0  0  0  0
  9 17  1  0  0  0  0
  9 16  1  0  0  0  0
M  CHG  1   3   1
M  END
$$$$
DEFTUD
     RDKit          3D
DEFTUD
 27 28  0  0  0  0  0  0  0  0999 V2000
   -9.1304   -4.4663   14.8318 N   0  0  0  0  0  0  0  0  0  0  0  0
   -8.5890   -3.2579   14.5227 N   0  0  0  0  0  0  0  0  0  0  0  0
   -7.3806   -3.1618   14.2557 N   0  0  0  0  0  0  0  0  0  0  0  0
   -6.5630   -4.2637   14.2750 C   0  0  0  0  0  0  0  0  0  0  0  0
   -5.2113   -4.0950   13.9826 N   0  0  0  0  0  0  0  0  0  0  0  0
   -4.3709   -5.2668   13.7647 C   0  0  0  0  0  0  0  0  0  0  0  0
   -4.7392   -2.8578   13.3775 C   0  0  0  0  0  0  0  0  0  0  0  0
   -7.0060   -5.4448   14.5547 N   0  0  0  0  0  0  0  0  0  0  0  0
   -8.3283   -5.6049   14.8435 C   0  0  0  0  0  0  0  0  0  0  0  0
   -8.7337   -6.7369   15.0927 O   0  0  0  0  0  0  0  0  0  0  0  0
  -10.5409   -4.4221   15.1188 C   0  0  0  0  0  0  0  0  0  0  0  0
  -11.2387   -3.1967   15.0519 C   0  0  0  0  0  0  0  0  0  0  0  0
  -12.6095   -3.1105   15.3237 C   0  0  0  0  0  0  0  0  0  0  0  0
  -13.3222   -4.2501   15.6714 C   0  0  0  0  0  0  0  0  0  0  0  0
  -12.6626   -5.4707   15.7468 C   0  0  0  0  0  0  0  0  0  0  0  0
  -11.2897   -5.5545   15.4742 C   0  0  0  0  0  0  0  0  0  0  0  0
  -10.7301   -2.2731   14.7845 H   0  0  0  0  0  0  0  0  0  0  0  0
  -13.1146   -2.1498   15.2622 H   0  0  0  0  0  0  0  0  0  0  0  0
  -14.3862   -4.1889   15.8836 H   0  0  0  0  0  0  0  0  0  0  0  0
  -13.2113   -6.3694   16.0194 H   0  0  0  0  0  0  0  0  0  0  0  0
  -10.8465   -6.5414   15.5569 H   0  0  0  0  0  0  0  0  0  0  0  0
   -3.3100   -4.9960   13.7350 H   0  0  0  0  0  0  0  0  0  0  0  0
   -4.4871   -5.9936   14.5759 H   0  0  0  0  0  0  0  0  0  0  0  0
   -4.6278   -5.7494   12.8160 H   0  0  0  0  0  0  0  0  0  0  0  0
   -3.6453   -2.8023   13.3833 H   0  0  0  0  0  0  0  0  0  0  0  0
   -5.0806   -2.7866   12.3397 H   0  0  0  0  0  0  0  0  0  0  0  0
   -5.1015   -1.9844   13.9300 H   0  0  0  0  0  0  0  0  0  0  0  0
  1 11  1  0  0  0  0
  1  9  1  0  0  0  0
  1  2  1  0  0  0  0
  2  3  2  0  0  0  0
  3  4  1  0  0  0  0
  4  8  2  0  0  0  0
  4  5  1  0  0  0  0
  5  7  1  0  0  0  0
  5  6  1  0  0  0  0
  6 24  1  0  0  0  0
  6 23  1  0  0  0  0
  6 22  1  0  0  0  0
  7 27  1  0  0  0  0
  7 26  1  0  0  0  0
  7 25  1  0  0  0  0
  8  9  1  0  0  0  0
  9 10  2  0  0  0  0
 11 16  1  0  0  0  0
 11 12  2  0  0  0  0
 12 17  1  0  0  0  0
 12 13  1  0  0  0  0
 13 18  1  0  0  0  0
 13 14  2  0  0  0  0
 14 19  1  0  0  0  0
 14 15  1  0  0  0  0
 15 20  1  0  0  0  0
 15 16  2  0  0  0  0
 16 21  1  0  0  0  0
M  END
$$$$
DEFVAL
     RDKit          3D
DEFVAL
 31 32  0  0  0  0  0  0  0  0999 V2000
   -8.4342   -2.8238   13.3977 N   0  0  0  0  0  0  0  0  0  0  0  0
   -9.6934   -2.3943   13.4555 N   0  3  0  0  0  0  0  0  0  0  0  0
   -9.7066   -0.8815   13.7261 C   0  0  0  0  0  0  0  0  0  0  0  0
  -10.7615   -0.2874   13.8358 O   0  0  0  0  0  0  0  0  0  0  0  0
   -8.4129   -0.5401   13.8155 N   0  0  0  0  0  0  0  0  0  0  0  0
   -7.7341   -1.6374   13.6288 C   0  0  0  0  0  0  0  0  0  0  0  0
   -6.3513   -1.6309   13.6475 N   0  0  0  0  0  0  0  0  0  0  0  0
   -5.5859   -2.8741   13.7159 C   0  0  0  0  0  0  0  0  0  0  0  0
   -5.6226   -0.4337   14.0725 C   0  0  0  0  0  0  0  0  0  0  0  0
  -10.7805   -3.0429   13.2910 N   0  0  0  0  0  0  0  0  0  0  0  0
  -10.7486   -4.3803   13.7632 C   0  0  0  0  0  0  0  0  0  0  0  0
  -11.4270   -4.7162   14.9447 C   0  0  0  0  0  0  0  0  0  0  0  0
  -11.3694   -6.0168   15.4530 C   0  0  0  0  0  0  0  0  0  0  0  0
  -10.6424   -7.0082   14.7871 C   0  0  0  0  0  0  0  0  0  0  0  0
   -9.9534   -6.6759   13.6170 C   0  0  0  0  0  0  0  0  0  0  0  0
  -10.0077   -5.3760   13.1075 C   0  0  0  0  0  0  0  0  0  0  0  0
  -10.5627   -8.3991   15.3482 C   0  0  0  0  0  0  0  0  0  0  0  0
  -12.0109   -3.9795   15.4934 H   0  0  0  0  0  0  0  0  0  0  0  0
  -11.9025   -6.2572   16.3723 H   0  0  0  0  0  0  0  0  0  0  0  0
   -9.3794   -7.4357   13.0880 H   0  0  0  0  0  0  0  0  0  0  0  0
   -9.4839   -5.1663   12.1769 H   0  0  0  0  0  0  0  0  0  0  0  0
   -9.7132   -8.4771   16.0335 H   0  0  0  0  0  0  0  0  0  0  0  0
  -11.4797   -8.6548   15.8894 H   0  0  0  0  0  0  0  0  0  0  0  0
  -10.4417   -9.1366   14.5479 H   0  0  0  0  0  0  0  0  0  0  0  0
   -5.9717   -3.6119   13.0047 H   0  0  0  0  0  0  0  0  0  0  0  0
   -4.5327   -2.7101   13.4646 H   0  0  0  0  0  0  0  0  0  0  0  0
   -5.6404   -3.2953   14.7249 H   0  0  0  0  0  0  0  0  0  0  0  0
   -6.0181    0.4616   13.5813 H   0  0  0  0  0  0  0  0  0  0  0  0
   -5.7030   -0.3081   15.1571 H   0  0  0  0  0  0  0  0  0  0  0  0
   -4.5614   -0.4978   13.8095 H   0  0  0  0  0  0  0  0  0  0  0  0
  -11.6614   -2.5831   13.5411 H   0  0  0  0  0  0  0  0  0  0  0  0
  1  6  1  0  0  0  0
  1  2  2  0  0  0  0
  2 10  1  0  0  0  0
  2  3  1  0  0  0  0
  3  5  1  0  0  0  0
  3  4  2  0  0  0  0
  5  6  2  0  0  0  0
  6  7  1  0  0  0  0
  7  9  1  0  0  0  0
  7  8  1  0  0  0  0
  8 27  1  0  0  0  0
  8 26  1  0  0  0  0
  8 25  1  0  0  0  0
  9 30  1  0  0  0  0
  9 29  1  0  0  0  0
  9 28  1  0  0  0  0
 10 31  1  0  0  0  0
 10 11  1  0  0  0  0
 11 16  2  0  0  0  0
 11 12  1  0  0  0  0
 12 18  1  0  0  0  0
 12 13  2  0  0  0  0
 13 19  1  0  0  0  0
 13 14  1  0  0  0  0
 14 17  1  0  0  0  0
 14 15  2  0  0  0  0
 15 20  1  0  0  0  0
 15 16  1  0  0  0  0
 16 21  1  0  0  0  0
 17 24  1  0  0  0  0
 17 23  1  0  0  0  0
 17 22  1  0  0  0  0
M  CHG  1   2   1
M  END
$$$$
DEFYUI
     RDKit          3D
DEFYUI
 18 18  0  0  0  0  0  0  0  0999 V2000
    4.5351    0.7753    0.6190 S   0  0  0  0  0  0  0  0  0  0  0  0
    7.4260    0.8164    1.2032 S   0  0  0  0  0  0  0  0  0  0  0  0
    3.5463   -2.0837    1.7633 N   0  0  0  0  0  0  0  0  0  0  0  0
    5.8668   -0.0165    1.2808 C   0  0  0  0  0  0  0  0  0  0  0  0
    5.9053   -1.3749    1.9129 C   0  0  0  0  0  0  0  0  0  0  0  0
    4.8712   -2.2232    2.0768 C   0  0  0  0  0  0  0  0  0  0  0  0
    5.3188   -3.5162    2.7079 C   0  0  0  0  0  0  0  0  0  0  0  0
    6.6837   -3.1661    3.2747 C   0  0  0  0  0  0  0  0  0  0  0  0
    7.1754   -1.9886    2.4421 C   0  0  0  0  0  0  0  0  0  0  0  0
    6.9476    1.9186    0.6084 H   0  0  0  0  0  0  0  0  0  0  0  0
    3.0791   -2.9453    1.4923 H   0  0  0  0  0  0  0  0  0  0  0  0
    3.3440   -1.3084    1.1300 H   0  0  0  0  0  0  0  0  0  0  0  0
    4.6414   -3.8505    3.5003 H   0  0  0  0  0  0  0  0  0  0  0  0
    5.3906   -4.3023    1.9481 H   0  0  0  0  0  0  0  0  0  0  0  0
    6.5838   -2.8628    4.3252 H   0  0  0  0  0  0  0  0  0  0  0  0
    7.3764   -4.0132    3.2456 H   0  0  0  0  0  0  0  0  0  0  0  0
    7.7524   -1.3119    3.0793 H   0  0  0  0  0  0  0  0  0  0  0  0
    7.8066   -2.3317    1.6146 H   0  0  0  0  0  0  0  0  0  0  0  0
  1  4  2  0  0  0  0
  2  4  1  0  0  0  0
  2 10  1  0  0  0  0
  3  6  1  0  0  0  0
  3 11  1  0  0  0  0
  3 12  1  0  0  0  0
  4  5  1  0  0  0  0
  5  6  2  0  0  0  0
  5  9  1  0  0  0  0
  6  7  1  0  0  0  0
  7  8  1  0  0  0  0
  7 13  1  0  0  0  0
  7 14  1  0  0  0  0
  8  9  1  0  0  0  0
  8 15  1  0  0  0  0
  8 16  1  0  0  0  0
  9 17  1  0  0  0  0
  9 18  1  0  0  0  0
M  END
$$$$
DEGLUW
     RDKit          3D
DEGLUW
 14 13  0  0  0  0  0  0  0  0999 V2000
   -7.0655   -3.0586   13.4596 Cl  0  0  0  0  0  0  0  0  0  0  0  0
   -9.5673   -2.7463   13.5025 N   0  0  0  0  0  0  0  0  0  0  0  0
   -8.8127   -4.6800   14.6042 N   0  3  0  0  0  0  0  0  0  0  0  0
   -8.6274   -3.5633   13.9103 C   0  0  0  0  0  0  0  0  0  0  0  0
  -10.1616   -5.1183   14.9949 C   0  0  0  0  0  0  0  0  0  0  0  0
   -7.6713   -5.5292   15.0128 C   0  0  0  0  0  0  0  0  0  0  0  0
  -10.5459   -2.8959   13.6839 H   0  0  0  0  0  0  0  0  0  0  0  0
   -9.2827   -1.9268   12.9795 H   0  0  0  0  0  0  0  0  0  0  0  0
  -10.6231   -4.3504   15.6227 H   0  0  0  0  0  0  0  0  0  0  0  0
  -10.7648   -5.2756   14.0958 H   0  0  0  0  0  0  0  0  0  0  0  0
  -10.1260   -6.0544   15.5588 H   0  0  0  0  0  0  0  0  0  0  0  0
   -6.9997   -4.9543   15.6572 H   0  0  0  0  0  0  0  0  0  0  0  0
   -8.0185   -6.4018   15.5737 H   0  0  0  0  0  0  0  0  0  0  0  0
   -7.1420   -5.8837   14.1234 H   0  0  0  0  0  0  0  0  0  0  0  0
  1  4  1  0  0  0  0
  2  8  1  0  0  0  0
  2  7  1  0  0  0  0
  2  4  1  0  0  0  0
  3  6  1  0  0  0  0
  3  5  1  0  0  0  0
  3  4  2  0  0  0  0
  5 11  1  0  0  0  0
  5 10  1  0  0  0  0
  5  9  1  0  0  0  0
  6 14  1  0  0  0  0
  6 13  1  0  0  0  0
  6 12  1  0  0  0  0
M  CHG  1   3   1
M  END
$$$$
DEGRIQ
     RDKit          3D
DEGRIQ
 37 40  0  0  0  0  0  0  0  0999 V2000
   -7.9857   -5.7114   17.0579 C   0  0  0  0  0  0  0  0  0  0  0  0
   -6.5959   -5.7507   16.8925 C   0  0  0  0  0  0  0  0  0  0  0  0
   -5.9181   -4.5743   16.5569 C   0  0  0  0  0  0  0  0  0  0  0  0
   -6.6205   -3.3820   16.3672 C   0  0  0  0  0  0  0  0  0  0  0  0
   -8.0109   -3.3379   16.5219 C   0  0  0  0  0  0  0  0  0  0  0  0
   -8.8966   -1.8414   14.8803 C   0  0  0  0  0  0  0  0  0  0  0  0
  -10.1023   -2.5606   14.3144 C   0  0  0  0  0  0  0  0  0  0  0  0
  -10.3294   -2.5699   12.9286 C   0  0  0  0  0  0  0  0  0  0  0  0
  -11.4422   -3.2273   12.3901 C   0  0  0  0  0  0  0  0  0  0  0  0
  -12.3182   -3.8963   13.2509 C   0  0  0  0  0  0  0  0  0  0  0  0
  -12.1011   -3.8854   14.6307 C   0  0  0  0  0  0  0  0  0  0  0  0
  -11.0015   -3.2137   15.1772 C   0  0  0  0  0  0  0  0  0  0  0  0
  -10.2021   -4.4947   17.0327 C   0  0  0  0  0  0  0  0  0  0  0  0
   -8.6982   -4.5172   16.8627 C   0  0  0  0  0  0  0  0  0  0  0  0
   -9.9814   -2.0971   17.0147 C   0  0  0  0  0  0  0  0  0  0  0  0
   -5.8376   -7.0227   17.1305 C   0  0  0  0  0  0  0  0  0  0  0  0
  -11.6576   -3.2664   10.9063 C   0  0  0  0  0  0  0  0  0  0  0  0
   -8.7016   -2.1166   16.3161 N   0  0  0  0  0  0  0  0  0  0  0  0
  -10.7987   -3.2239   16.5807 N   0  0  0  0  0  0  0  0  0  0  0  0
   -8.5219   -6.6173   17.3332 H   0  0  0  0  0  0  0  0  0  0  0  0
   -4.8368   -4.5751   16.4426 H   0  0  0  0  0  0  0  0  0  0  0  0
   -6.0781   -2.4754   16.1129 H   0  0  0  0  0  0  0  0  0  0  0  0
   -9.0607   -0.7626   14.7625 H   0  0  0  0  0  0  0  0  0  0  0  0
   -8.0001   -2.0909   14.2981 H   0  0  0  0  0  0  0  0  0  0  0  0
   -9.6286   -2.0652   12.2667 H   0  0  0  0  0  0  0  0  0  0  0  0
  -13.1800   -4.4282   12.8552 H   0  0  0  0  0  0  0  0  0  0  0  0
  -12.8013   -4.3953   15.2869 H   0  0  0  0  0  0  0  0  0  0  0  0
  -10.4232   -4.6105   18.1015 H   0  0  0  0  0  0  0  0  0  0  0  0
  -10.6530   -5.3547   16.5210 H   0  0  0  0  0  0  0  0  0  0  0  0
  -10.5062   -1.1488   16.8309 H   0  0  0  0  0  0  0  0  0  0  0  0
   -9.8253   -2.1309   18.1024 H   0  0  0  0  0  0  0  0  0  0  0  0
   -4.9325   -7.0594   16.5151 H   0  0  0  0  0  0  0  0  0  0  0  0
   -6.4450   -7.8946   16.8659 H   0  0  0  0  0  0  0  0  0  0  0  0
   -5.5521   -7.0965   18.1844 H   0  0  0  0  0  0  0  0  0  0  0  0
  -11.2785   -2.3547   10.4326 H   0  0  0  0  0  0  0  0  0  0  0  0
  -12.7241   -3.3363   10.6678 H   0  0  0  0  0  0  0  0  0  0  0  0
  -11.1415   -4.1301   10.4760 H   0  0  0  0  0  0  0  0  0  0  0  0
  1  2  2  0  0  0  0
  1 14  1  0  0  0  0
  1 20  1  0  0  0  0
  2  3  1  0  0  0  0
  2 16  1  0  0  0  0
  3  4  2  0  0  0  0
  3 21  1  0  0  0  0
  4  5  1  0  0  0  0
  4 22  1  0  0  0  0
  5 14  2  0  0  0  0
  5 18  1  0  0  0  0
  6  7  1  0  0  0  0
  6 18  1  0  0  0  0
  6 23  1  0  0  0  0
  6 24  1  0  0  0  0
  7  8  2  0  0  0  0
  7 12  1  0  0  0  0
  8  9  1  0  0  0  0
  8 25  1  0  0  0  0
  9 10  2  0  0  0  0
  9 17  1  0  0  0  0
 10 11  1  0  0  0  0
 10 26  1  0  0  0  0
 11 12  2  0  0  0  0
 11 27  1  0  0  0  0
 12 19  1  0  0  0  0
 13 14  1  0  0  0  0
 13 19  1  0  0  0  0
 13 28  1  0  0  0  0
 13 29  1  0  0  0  0
 15 18  1  0  0  0  0
 15 19  1  0  0  0  0
 15 30  1  0  0  0  0
 15 31  1  0  0  0  0
 16 32  1  0  0  0  0
 16 33  1  0  0  0  0
 16 34  1  0  0  0  0
 17 35  1  0  0  0  0
 17 36  1  0  0  0  0
 17 37  1  0  0  0  0
M  END
$$$$
DEKRUG
     RDKit          3D
DEKRUG
 18 19  0  0  0  0  0  0  0  0999 V2000
   -7.8865   -4.6665   14.3584 N   0  0  0  0  0  0  0  0  0  0  0  0
   -8.0729   -5.6408   13.3123 C   0  0  0  0  0  0  0  0  0  0  0  0
   -6.6569   -4.1885   14.7514 C   0  0  0  0  0  0  0  0  0  0  0  0
   -5.5627   -4.6332   14.4383 O   0  0  0  0  0  0  0  0  0  0  0  0
   -6.8386   -3.1297   15.5768 N   0  0  0  0  0  0  0  0  0  0  0  0
   -8.1605   -2.8053   15.6746 C   0  0  0  0  0  0  0  0  0  0  0  0
   -8.5763   -1.8994   16.3863 O   0  0  0  0  0  0  0  0  0  0  0  0
   -8.9540   -3.7643   14.7652 C   0  0  0  0  0  0  0  0  0  0  0  0
   -9.6253   -3.0593   13.6166 C   0  0  0  0  0  0  0  0  0  0  0  0
   -9.0375   -2.3973   12.7662 O   0  0  0  0  0  0  0  0  0  0  0  0
  -10.9235   -3.3216   13.6742 N   0  5  0  0  0  0  0  0  0  0  0  0
  -11.1332   -4.1376   14.7033 C   0  0  0  0  0  0  0  0  0  0  0  0
  -12.2132   -4.5926   15.0578 O   0  0  0  0  0  0  0  0  0  0  0  0
   -9.9888   -4.4773   15.3670 O   0  0  0  0  0  0  0  0  0  0  0  0
   -7.1997   -6.2969   13.2543 H   0  0  0  0  0  0  0  0  0  0  0  0
   -8.9619   -6.2404   13.5231 H   0  0  0  0  0  0  0  0  0  0  0  0
   -8.1838   -5.1276   12.3532 H   0  0  0  0  0  0  0  0  0  0  0  0
   -6.0961   -2.6200   16.0165 H   0  0  0  0  0  0  0  0  0  0  0  0
  1  8  1  0  0  0  0
  1  3  1  0  0  0  0
  1  2  1  0  0  0  0
  2 17  1  0  0  0  0
  2 16  1  0  0  0  0
  2 15  1  0  0  0  0
  3  5  1  0  0  0  0
  3  4  2  0  0  0  0
  5 18  1  0  0  0  0
  5  6  1  0  0  0  0
  6  8  1  0  0  0  0
  6  7  2  0  0  0  0
  8 14  1  0  0  0  0
  8  9  1  0  0  0  0
  9 11  1  0  0  0  0
  9 10  2  0  0  0  0
 11 12  1  0  0  0  0
 12 14  1  0  0  0  0
 12 13  2  0  0  0  0
M  CHG  1  11  -1
M  END
$$$$
DEMBIG
     RDKit          3D
DEMBIG
 23 24  0  0  0  0  0  0  0  0999 V2000
   -7.7445   -3.7916   15.2852 N   0  0  0  0  0  0  0  0  0  0  0  0
   -7.1959   -4.2918   14.2766 N   0  0  0  0  0  0  0  0  0  0  0  0
   -7.8642   -5.2231   13.5143 N   0  0  0  0  0  0  0  0  0  0  0  0
   -9.1503   -5.6685   13.7609 C   0  0  0  0  0  0  0  0  0  0  0  0
   -9.6756   -5.0676   14.8855 N   0  0  0  0  0  0  0  0  0  0  0  0
  -10.9052   -5.2472   15.4531 C   0  0  0  0  0  0  0  0  0  0  0  0
  -11.0541   -4.5019   16.5242 N   0  0  0  0  0  0  0  0  0  0  0  0
   -9.8639   -3.7970   16.6614 C   0  0  0  0  0  0  0  0  0  0  0  0
   -8.9977   -4.1502   15.6372 C   0  0  0  0  0  0  0  0  0  0  0  0
   -7.1463   -5.7308   12.3511 C   0  0  0  0  0  0  0  0  0  0  0  0
   -7.6457   -5.1542   11.0278 C   0  0  0  0  0  0  0  0  0  0  0  0
   -7.3227   -3.4060   10.9092 Cl  0  0  0  0  0  0  0  0  0  0  0  0
   -9.8096   -6.4774   13.1245 O   0  0  0  0  0  0  0  0  0  0  0  0
   -9.6301   -2.8432   17.7476 C   0  0  0  0  0  0  0  0  0  0  0  0
   -8.4226   -2.1978   17.7455 N   0  0  0  0  0  0  0  0  0  0  0  0
  -10.4437   -2.5999   18.6336 O   0  0  0  0  0  0  0  0  0  0  0  0
   -7.2815   -6.8190   12.3301 H   0  0  0  0  0  0  0  0  0  0  0  0
   -6.0737   -5.5413   12.4793 H   0  0  0  0  0  0  0  0  0  0  0  0
   -7.1324   -5.6357   10.1904 H   0  0  0  0  0  0  0  0  0  0  0  0
   -8.7223   -5.2986   10.9008 H   0  0  0  0  0  0  0  0  0  0  0  0
  -11.6409   -5.9287   15.0441 H   0  0  0  0  0  0  0  0  0  0  0  0
   -8.2619   -1.5163   18.4738 H   0  0  0  0  0  0  0  0  0  0  0  0
   -7.7280   -2.3242   17.0231 H   0  0  0  0  0  0  0  0  0  0  0  0
  1  2  2  0  0  0  0
  1  9  1  0  0  0  0
  2  3  1  0  0  0  0
  3  4  1  0  0  0  0
  3 10  1  0  0  0  0
  4  5  1  0  0  0  0
  4 13  2  0  0  0  0
  5  6  1  0  0  0  0
  5  9  1  0  0  0  0
  6  7  2  0  0  0  0
  6 21  1  0  0  0  0
  7  8  1  0  0  0  0
  8  9  2  0  0  0  0
  8 14  1  0  0  0  0
 10 11  1  0  0  0  0
 10 17  1  0  0  0  0
 10 18  1  0  0  0  0
 11 12  1  0  0  0  0
 11 19  1  0  0  0  0
 11 20  1  0  0  0  0
 14 15  1  0  0  0  0
 14 16  2  0  0  0  0
 15 22  1  0  0  0  0
 15 23  1  0  0  0  0
M  END
$$$$
DEPKEO
     RDKit          3D
DEPKEO
 19 21  0  0  0  0  0  0  0  0999 V2000
   -7.7634   -5.3978   15.5857 S   0  0  0  0  0  0  0  0  0  0  0  0
   -7.5524   -3.6856   15.2249 C   0  0  0  0  0  0  0  0  0  0  0  0
   -6.4222   -3.1211   15.7338 N   0  0  0  0  0  0  0  0  0  0  0  0
   -6.2365   -1.8095   15.4717 C   0  0  0  0  0  0  0  0  0  0  0  0
   -7.1379   -1.0738   14.7293 C   0  0  0  0  0  0  0  0  0  0  0  0
   -8.2627   -1.6186   14.2179 N   0  0  0  0  0  0  0  0  0  0  0  0
   -8.4605   -2.9398   14.4756 C   0  0  0  0  0  0  0  0  0  0  0  0
   -9.6194   -3.4158   13.9246 O   0  0  0  0  0  0  0  0  0  0  0  0
   -9.9885   -4.7232   14.0769 C   0  0  0  0  0  0  0  0  0  0  0  0
  -11.1942   -5.0715   13.4619 C   0  0  0  0  0  0  0  0  0  0  0  0
  -11.6684   -6.3752   13.5510 C   0  0  0  0  0  0  0  0  0  0  0  0
  -10.9136   -7.2912   14.2578 C   0  0  0  0  0  0  0  0  0  0  0  0
   -9.7459   -6.9869   14.8628 N   0  0  0  0  0  0  0  0  0  0  0  0
   -9.2956   -5.7092   14.7669 C   0  0  0  0  0  0  0  0  0  0  0  0
   -5.3355   -1.3647   15.8789 H   0  0  0  0  0  0  0  0  0  0  0  0
   -6.9810   -0.0210   14.5235 H   0  0  0  0  0  0  0  0  0  0  0  0
  -11.7621   -4.3238   12.9135 H   0  0  0  0  0  0  0  0  0  0  0  0
  -12.6013   -6.6670   13.0815 H   0  0  0  0  0  0  0  0  0  0  0  0
  -11.2338   -8.3244   14.3613 H   0  0  0  0  0  0  0  0  0  0  0  0
  1  2  1  0  0  0  0
  1 14  1  0  0  0  0
  2  3  2  0  0  0  0
  2  7  1  0  0  0  0
  3  4  1  0  0  0  0
  4  5  2  0  0  0  0
  4 15  1  0  0  0  0
  5  6  1  0  0  0  0
  5 16  1  0  0  0  0
  6  7  2  0  0  0  0
  7  8  1  0  0  0  0
  8  9  1  0  0  0  0
  9 10  2  0  0  0  0
  9 14  1  0  0  0  0
 10 11  1  0  0  0  0
 10 17  1  0  0  0  0
 11 12  2  0  0  0  0
 11 18  1  0  0  0  0
 12 13  1  0  0  0  0
 12 19  1  0  0  0  0
 13 14  2  0  0  0  0
M  END
$$$$
DERZUV
     RDKit          3D
DERZUV
 31 31  0  0  0  0  0  0  0  0999 V2000
   -8.1769   -4.8550   15.2337 N   0  3  0  0  0  0  0  0  0  0  0  0
   -7.2739   -4.1977   16.1202 C   0  0  0  0  0  0  0  0  0  0  0  0
   -7.1854   -4.3829   17.3173 O   0  0  0  0  0  0  0  0  0  0  0  0
   -6.5151   -3.3895   15.3349 N   0  0  0  0  0  0  0  0  0  0  0  0
   -7.0502   -3.2524   13.9910 C   0  0  0  0  0  0  0  0  0  0  0  0
   -8.0336   -4.4238   13.9687 C   0  0  0  0  0  0  0  0  0  0  0  0
   -9.1687   -5.7276   15.7632 N   0  0  0  0  0  0  0  0  0  0  0  0
  -10.3170   -5.0990   15.9082 C   0  0  0  0  0  0  0  0  0  0  0  0
  -10.5943   -3.9086   15.5994 O   0  5  0  0  0  0  0  0  0  0  0  0
  -11.4389   -6.0393   16.4914 C   0  0  0  0  0  0  0  0  0  0  0  0
  -10.9924   -6.7913   17.5401 F   0  0  0  0  0  0  0  0  0  0  0  0
  -11.8557   -6.9368   15.5444 F   0  0  0  0  0  0  0  0  0  0  0  0
  -12.5599   -5.3994   16.9285 F   0  0  0  0  0  0  0  0  0  0  0  0
   -7.7587   -1.9000   13.8887 C   0  0  0  0  0  0  0  0  0  0  0  0
   -5.8936   -3.3856   13.0062 C   0  0  0  0  0  0  0  0  0  0  0  0
   -8.6179   -4.9127   12.8496 N   0  0  0  0  0  0  0  0  0  0  0  0
   -8.5077   -4.3355   11.5054 C   0  0  0  0  0  0  0  0  0  0  0  0
   -9.4712   -6.1172   12.9432 C   0  0  0  0  0  0  0  0  0  0  0  0
   -5.9521   -2.6942   15.8044 H   0  0  0  0  0  0  0  0  0  0  0  0
   -7.0585   -1.0793   14.0843 H   0  0  0  0  0  0  0  0  0  0  0  0
   -8.5672   -1.8152   14.6232 H   0  0  0  0  0  0  0  0  0  0  0  0
   -8.1967   -1.7264   12.9041 H   0  0  0  0  0  0  0  0  0  0  0  0
   -6.1908   -3.1614   11.9792 H   0  0  0  0  0  0  0  0  0  0  0  0
   -5.0819   -2.6931   13.2597 H   0  0  0  0  0  0  0  0  0  0  0  0
   -5.4763   -4.3990   13.0214 H   0  0  0  0  0  0  0  0  0  0  0  0
   -8.4550   -3.2495   11.5397 H   0  0  0  0  0  0  0  0  0  0  0  0
   -7.6248   -4.7466   11.0090 H   0  0  0  0  0  0  0  0  0  0  0  0
   -9.3932   -4.5900   10.9134 H   0  0  0  0  0  0  0  0  0  0  0  0
   -9.5625   -6.5822   11.9553 H   0  0  0  0  0  0  0  0  0  0  0  0
  -10.4714   -5.8390   13.2801 H   0  0  0  0  0  0  0  0  0  0  0  0
   -9.0106   -6.8650   13.5932 H   0  0  0  0  0  0  0  0  0  0  0  0
  1  2  1  0  0  0  0
  1  6  2  0  0  0  0
  1  7  1  0  0  0  0
  2  3  2  0  0  0  0
  2  4  1  0  0  0  0
  4  5  1  0  0  0  0
  4 19  1  0  0  0  0
  5  6  1  0  0  0  0
  5 14  1  0  0  0  0
  5 15  1  0  0  0  0
  6 16  1  0  0  0  0
  7  8  2  0  0  0  0
  8  9  1  0  0  0  0
  8 10  1  0  0  0  0
 10 11  1  0  0  0  0
 10 12  1  0  0  0  0
 10 13  1  0  0  0  0
 14 20  1  0  0  0  0
 14 21  1  0  0  0  0
 14 22  1  0  0  0  0
 15 23  1  0  0  0  0
 15 24  1  0  0  0  0
 15 25  1  0  0  0  0
 16 17  1  0  0  0  0
 16 18  1  0  0  0  0
 17 26  1  0  0  0  0
 17 27  1  0  0  0  0
 17 28  1  0  0  0  0
 18 29  1  0  0  0  0
 18 30  1  0  0  0  0
 18 31  1  0  0  0  0
M  CHG  1   1   1
M  CHG  1   9  -1
M  END
$$$$
DESWUT
     RDKit          3D
DESWUT
 19 19  0  0  0  0  0  0  0  0999 V2000
   -9.1152   -6.2943   17.3051 S   0  0  0  0  0  0  0  0  0  0  0  0
   -7.9291   -6.6736   16.1353 C   0  0  0  0  0  0  0  0  0  0  0  0
   -7.8764   -5.8877   15.0859 N   0  0  0  0  0  0  0  0  0  0  0  0
   -8.8488   -4.8838   15.1976 C   0  0  0  0  0  0  0  0  0  0  0  0
   -9.6135   -4.9506   16.3592 C   0  0  0  0  0  0  0  0  0  0  0  0
  -10.6115   -4.1403   16.7818 N   0  0  0  0  0  0  0  0  0  0  0  0
   -9.0289   -3.8675   14.1554 C   0  0  0  0  0  0  0  0  0  0  0  0
   -9.9225   -3.0242   14.1735 O   0  0  0  0  0  0  0  0  0  0  0  0
   -8.0965   -3.9698   13.1607 O   0  0  0  0  0  0  0  0  0  0  0  0
   -8.2024   -3.0185   12.0944 C   0  0  0  0  0  0  0  0  0  0  0  0
   -7.4611   -1.7442   12.4528 C   0  0  0  0  0  0  0  0  0  0  0  0
  -11.0253   -3.4748   16.1263 H   0  0  0  0  0  0  0  0  0  0  0  0
  -11.2451   -4.4569   17.5093 H   0  0  0  0  0  0  0  0  0  0  0  0
   -7.7424   -3.4747   11.2117 H   0  0  0  0  0  0  0  0  0  0  0  0
   -9.2495   -2.8165   11.8416 H   0  0  0  0  0  0  0  0  0  0  0  0
   -6.4170   -1.9634   12.6993 H   0  0  0  0  0  0  0  0  0  0  0  0
   -7.9025   -1.2667   13.3333 H   0  0  0  0  0  0  0  0  0  0  0  0
   -7.4860   -1.0342   11.6214 H   0  0  0  0  0  0  0  0  0  0  0  0
   -7.2632   -7.5178   16.2574 H   0  0  0  0  0  0  0  0  0  0  0  0
  1  2  1  0  0  0  0
  1  5  1  0  0  0  0
  2  3  2  0  0  0  0
  2 19  1  0  0  0  0
  3  4  1  0  0  0  0
  4  5  2  0  0  0  0
  4  7  1  0  0  0  0
  5  6  1  0  0  0  0
  6 12  1  0  0  0  0
  6 13  1  0  0  0  0
  7  8  2  0  0  0  0
  7  9  1  0  0  0  0
  9 10  1  0  0  0  0
 10 11  1  0  0  0  0
 10 14  1  0  0  0  0
 10 15  1  0  0  0  0
 11 16  1  0  0  0  0
 11 17  1  0  0  0  0
 11 18  1  0  0  0  0
M  END
$$$$
DESYOP
     RDKit          3D
DESYOP
  9  8  0  0  0  0  0  0  0  0999 V2000
   -7.1934   -3.8409   12.5785 N   0  0  0  0  0  0  0  0  0  0  0  0
   -8.4774   -5.1940   15.4500 N   0  0  0  0  0  0  0  0  0  0  0  0
   -7.8997   -3.9600   13.4921 C   0  0  0  0  0  0  0  0  0  0  0  0
   -8.7804   -4.1387   14.6140 C   0  0  0  0  0  0  0  0  0  0  0  0
   -9.8226   -3.3189   14.7969 C   0  0  0  0  0  0  0  0  0  0  0  0
   -7.9771   -5.9525   14.9883 H   0  0  0  0  0  0  0  0  0  0  0  0
   -9.2677   -5.5241   15.9970 H   0  0  0  0  0  0  0  0  0  0  0  0
  -10.4925   -3.4350   15.6417 H   0  0  0  0  0  0  0  0  0  0  0  0
  -10.0267   -2.4988   14.1139 H   0  0  0  0  0  0  0  0  0  0  0  0
  1  3  3  0  0  0  0
  2  4  1  0  0  0  0
  2  6  1  0  0  0  0
  2  7  1  0  0  0  0
  3  4  1  0  0  0  0
  4  5  2  0  0  0  0
  5  8  1  0  0  0  0
  5  9  1  0  0  0  0
M  END
$$$$
DEWHOC
     RDKit          3D
DEWHOC
 29 31  0  0  0  0  0  0  0  0999 V2000
   -8.3676   -5.5806   14.0718 N   0  0  0  0  0  0  0  0  0  0  0  0
   -8.5698   -6.0240   15.3507 N   0  0  0  0  0  0  0  0  0  0  0  0
   -9.8035   -4.9686   18.5609 O   0  0  0  0  0  0  0  0  0  0  0  0
   -9.0403   -6.9904   17.9272 O   0  0  0  0  0  0  0  0  0  0  0  0
  -10.0331   -3.1710   16.7850 O   0  0  0  0  0  0  0  0  0  0  0  0
  -10.2037   -0.6724   12.2356 O   0  0  0  0  0  0  0  0  0  0  0  0
   -9.1683   -2.1606   10.6474 O   0  0  0  0  0  0  0  0  0  0  0  0
   -9.3167   -5.8352   17.6563 C   0  0  0  0  0  0  0  0  0  0  0  0
   -9.1309   -5.2607   16.2432 C   0  0  0  0  0  0  0  0  0  0  0  0
   -9.5781   -3.8784   15.8931 C   0  0  0  0  0  0  0  0  0  0  0  0
   -9.4570   -3.4459   14.5039 C   0  0  0  0  0  0  0  0  0  0  0  0
   -9.9419   -2.1856   14.1234 C   0  0  0  0  0  0  0  0  0  0  0  0
   -9.8013   -1.8386   12.8032 C   0  0  0  0  0  0  0  0  0  0  0  0
   -9.7993   -0.8806   10.8658 C   0  0  0  0  0  0  0  0  0  0  0  0
   -9.2115   -2.6873   11.9008 C   0  0  0  0  0  0  0  0  0  0  0  0
   -8.7274   -3.9306   12.2675 C   0  0  0  0  0  0  0  0  0  0  0  0
   -8.8426   -4.3457   13.6061 C   0  0  0  0  0  0  0  0  0  0  0  0
   -7.7655   -6.5799   13.1758 C   0  0  0  0  0  0  0  0  0  0  0  0
   -8.8366   -7.4193   12.4958 C   0  0  0  0  0  0  0  0  0  0  0  0
  -10.0069   -4.0709   18.2009 H   0  0  0  0  0  0  0  0  0  0  0  0
  -10.4088   -1.5108   14.8327 H   0  0  0  0  0  0  0  0  0  0  0  0
  -10.6849   -0.8117   10.2237 H   0  0  0  0  0  0  0  0  0  0  0  0
   -9.0955   -0.0894   10.5831 H   0  0  0  0  0  0  0  0  0  0  0  0
   -8.2738   -4.5488   11.5020 H   0  0  0  0  0  0  0  0  0  0  0  0
   -7.1040   -6.1142   12.4373 H   0  0  0  0  0  0  0  0  0  0  0  0
   -7.1188   -7.2462   13.7617 H   0  0  0  0  0  0  0  0  0  0  0  0
   -8.3737   -8.1793   11.8587 H   0  0  0  0  0  0  0  0  0  0  0  0
   -9.4931   -6.8067   11.8703 H   0  0  0  0  0  0  0  0  0  0  0  0
   -9.4627   -7.9303   13.2348 H   0  0  0  0  0  0  0  0  0  0  0  0
  1 18  1  0  0  0  0
  1 17  1  0  0  0  0
  1  2  1  0  0  0  0
  2  9  2  0  0  0  0
  3 20  1  0  0  0  0
  3  8  1  0  0  0  0
  4  8  2  0  0  0  0
  5 10  2  0  0  0  0
  6 14  1  0  0  0  0
  6 13  1  0  0  0  0
  7 15  1  0  0  0  0
  7 14  1  0  0  0  0
  8  9  1  0  0  0  0
  9 10  1  0  0  0  0
 10 11  1  0  0  0  0
 11 17  2  0  0  0  0
 11 12  1  0  0  0  0
 12 21  1  0  0  0  0
 12 13  2  0  0  0  0
 13 15  1  0  0  0  0
 14 23  1  0  0  0  0
 14 22  1  0  0  0  0
 15 16  2  0  0  0  0
 16 24  1  0  0  0  0
 16 17  1  0  0  0  0
 18 26  1  0  0  0  0
 18 25  1  0  0  0  0
 18 19  1  0  0  0  0
 19 29  1  0  0  0  0
 19 28  1  0  0  0  0
 19 27  1  0  0  0  0
M  END
$$$$
DEWJEU
     RDKit          3D
DEWJEU
 36 36  0  0  0  0  0  0  0  0999 V2000
   -8.0972   -2.0262   16.5258 Si  0  0  0  0  0  0  0  0  0  0  0  0
   -8.5132   -3.2349   15.3353 N   0  0  0  0  0  0  0  0  0  0  0  0
   -7.5744   -3.9060   14.5245 C   0  0  0  0  0  0  0  0  0  0  0  0
   -9.8488   -3.6315   15.0982 C   0  0  0  0  0  0  0  0  0  0  0  0
   -6.2557   -1.7532   16.5708 C   0  0  0  0  0  0  0  0  0  0  0  0
   -8.6973   -2.6455   18.1795 C   0  0  0  0  0  0  0  0  0  0  0  0
   -8.9706   -0.4497   16.0458 C   0  0  0  0  0  0  0  0  0  0  0  0
   -6.5323   -3.6400   14.6647 H   0  0  0  0  0  0  0  0  0  0  0  0
  -10.6078   -3.1409   15.7003 H   0  0  0  0  0  0  0  0  0  0  0  0
   -5.7234   -2.6722   16.8345 H   0  0  0  0  0  0  0  0  0  0  0  0
   -5.8811   -1.4053   15.6033 H   0  0  0  0  0  0  0  0  0  0  0  0
   -5.9985   -0.9955   17.3176 H   0  0  0  0  0  0  0  0  0  0  0  0
   -9.7831   -2.7801   18.1836 H   0  0  0  0  0  0  0  0  0  0  0  0
   -8.2355   -3.6059   18.4281 H   0  0  0  0  0  0  0  0  0  0  0  0
   -8.4450   -1.9351   18.9727 H   0  0  0  0  0  0  0  0  0  0  0  0
   -8.6688   -0.1249   15.0453 H   0  0  0  0  0  0  0  0  0  0  0  0
  -10.0568   -0.5808   16.0464 H   0  0  0  0  0  0  0  0  0  0  0  0
   -8.7299    0.3544   16.7479 H   0  0  0  0  0  0  0  0  0  0  0  0
   -7.9193   -4.8359   13.6118 C   0  0  0  0  0  0  0  0  0  0  0  0
  -10.1936   -4.5614   14.1855 C   0  0  0  0  0  0  0  0  0  0  0  0
   -9.2548   -5.2325   13.3747 N   0  0  0  0  0  0  0  0  0  0  0  0
   -7.1602   -5.3265   13.0097 H   0  0  0  0  0  0  0  0  0  0  0  0
  -11.2357   -4.8274   14.0453 H   0  0  0  0  0  0  0  0  0  0  0  0
   -9.6708   -6.4412   12.1842 Si  0  0  0  0  0  0  0  0  0  0  0  0
  -11.5123   -6.7142   12.1392 C   0  0  0  0  0  0  0  0  0  0  0  0
   -9.0707   -5.8219   10.5305 C   0  0  0  0  0  0  0  0  0  0  0  0
   -8.7974   -8.0177   12.6642 C   0  0  0  0  0  0  0  0  0  0  0  0
  -12.0446   -5.7952   11.8755 H   0  0  0  0  0  0  0  0  0  0  0  0
  -11.8869   -7.0621   13.1067 H   0  0  0  0  0  0  0  0  0  0  0  0
  -11.7695   -7.4719   11.3924 H   0  0  0  0  0  0  0  0  0  0  0  0
   -7.9849   -5.6873   10.5264 H   0  0  0  0  0  0  0  0  0  0  0  0
   -9.5325   -4.8615   10.2819 H   0  0  0  0  0  0  0  0  0  0  0  0
   -9.3230   -6.5323    9.7373 H   0  0  0  0  0  0  0  0  0  0  0  0
   -9.0992   -8.3425   13.6647 H   0  0  0  0  0  0  0  0  0  0  0  0
   -7.7112   -7.8866   12.6636 H   0  0  0  0  0  0  0  0  0  0  0  0
[truncated: 1,277,067 more chars]
