# Supplementary material for: Bringing the MMFF force field to the RDKit: implementation and validation
Source: J Cheminform. 2014 Jul 12;6:37. doi: 10.1186/s13321-014-0037-3 (PMC4116604; doi:10.1186/s13321-014-0037-3)
Supplement: Additional file 2: — Structures. The file structures.zip contains: ● the SDF 3D coordinate files MMFF94_dative.sdf, MMFF94_hypervalent.sdf, MMFF94s_dative.sdf, MMFF94s_hypervalent.sdf, and the respective SMILES representations MMFF94_dative.smi, MMFF94_hypervalent.smi, MMFF94s_dative.smi, MMFF94s_hypervalent.smi, as generated by the mol2ToSdfAndSmi.py Python script; ● the SDF 3D coordinate files MMFF94_dative_min_from_SMILES.sdf, MMFF94_hypervalent_min_from_SMILES.sdf, MMFF94s_dative_min_from_SMILES.sdf, MMFF94s_hypervalent_min_from_SMILES.sdf, as rebuilt by the program testMMFFForceField out of the corresponding SMILES representations. [file s13321-014-0037-3-S2.zip › structures/MMFF94s_hypervalent.sdf]

AMPTRB10
     RDKit          3D
AMPTRB10
 25 26  0  0  0  0  0  0  0  0999 V2000
   -8.1722   -2.5853   15.5036 N   0  3  0  0  0  0  0  0  0  0  0  0
   -7.3235   -2.9288   16.4553 C   0  0  0  0  0  0  0  0  0  0  0  0
   -6.9756   -2.0122   17.4036 N   0  0  0  0  0  0  0  0  0  0  0  0
   -6.7816   -4.1463   16.5340 N   0  0  0  0  0  0  0  0  0  0  0  0
   -7.1434   -5.0333   15.5874 C   0  0  0  0  0  0  0  0  0  0  0  0
   -6.5399   -6.2716   15.6657 N   0  0  0  0  0  0  0  0  0  0  0  0
   -8.0339   -4.7406   14.5489 C   0  0  0  0  0  0  0  0  0  0  0  0
   -8.3988   -5.6365   13.5936 N   0  0  0  0  0  0  0  0  0  0  0  0
   -9.2731   -5.2309   12.6368 C   0  0  0  0  0  0  0  0  0  0  0  0
   -9.6510   -6.2429   11.5962 C   0  0  0  0  0  0  0  0  0  0  0  0
   -9.7844   -3.9336   12.6374 C   0  0  0  0  0  0  0  0  0  0  0  0
  -10.7519   -3.4616   11.5914 C   0  0  0  0  0  0  0  0  0  0  0  0
   -9.4270   -3.0303   13.5932 N   0  0  0  0  0  0  0  0  0  0  0  0
   -8.5505   -3.4373   14.5480 C   0  0  0  0  0  0  0  0  0  0  0  0
   -8.5635   -1.6562   15.4710 H   0  0  0  0  0  0  0  0  0  0  0  0
   -7.2940   -1.0600   17.4772 H   0  0  0  0  0  0  0  0  0  0  0  0
   -6.3165   -2.3447   18.1027 H   0  0  0  0  0  0  0  0  0  0  0  0
   -5.9029   -6.4642   16.4265 H   0  0  0  0  0  0  0  0  0  0  0  0
   -6.8911   -7.0359   15.0983 H   0  0  0  0  0  0  0  0  0  0  0  0
  -10.7287   -6.4310   11.6198 H   0  0  0  0  0  0  0  0  0  0  0  0
   -9.1400   -7.1942   11.7780 H   0  0  0  0  0  0  0  0  0  0  0  0
   -9.3634   -5.8925   10.6003 H   0  0  0  0  0  0  0  0  0  0  0  0
  -11.0322   -2.4178   11.7673 H   0  0  0  0  0  0  0  0  0  0  0  0
  -11.6656   -4.0632   11.6167 H   0  0  0  0  0  0  0  0  0  0  0  0
  -10.3003   -3.5248   10.5968 H   0  0  0  0  0  0  0  0  0  0  0  0
  1 15  1  0  0  0  0
  1 14  2  0  0  0  0
  1  2  1  0  0  0  0
  2  4  2  0  0  0  0
  2  3  1  0  0  0  0
  3 17  1  0  0  0  0
  3 16  1  0  0  0  0
  4  5  1  0  0  0  0
  5  7  2  0  0  0  0
  5  6  1  0  0  0  0
  6 19  1  0  0  0  0
  6 18  1  0  0  0  0
  7 14  1  0  0  0  0
  7  8  1  0  0  0  0
  8  9  2  0  0  0  0
  9 11  1  0  0  0  0
  9 10  1  0  0  0  0
 10 22  1  0  0  0  0
 10 21  1  0  0  0  0
 10 20  1  0  0  0  0
 11 13  2  0  0  0  0
 11 12  1  0  0  0  0
 12 25  1  0  0  0  0
 12 24  1  0  0  0  0
 12 23  1  0  0  0  0
 13 14  1  0  0  0  0
M  CHG  1   1   1
M  END
$$$$
BEWCUB
     RDKit          3D
BEWCUB
 59 61  0  0  0  0  0  0  0  0999 V2000
   -9.4345   -4.5387   14.4695 N   0  0  0  0  0  0  0  0  0  0  0  0
   -8.1207   -4.4544   14.0679 C   0  0  0  0  0  0  0  0  0  0  0  0
   -7.9417   -5.0965   12.9023 C   0  0  0  0  0  0  0  0  0  0  0  0
   -9.2412   -5.6577   12.3870 C   0  0  0  0  0  0  0  0  0  0  0  0
  -10.1926   -5.4058   13.5590 C   0  0  0  0  0  0  0  0  0  0  0  0
  -11.2067   -4.2768   13.5239 C   0  0  0  0  0  0  0  0  0  0  0  0
  -10.3238   -3.5106   14.4153 C   0  0  0  0  0  0  0  0  0  0  0  0
  -12.3955   -4.0468   12.9353 C   0  0  0  0  0  0  0  0  0  0  0  0
   -6.4178   -5.2069   12.0174 S   0  2  0  0  0  0  0  0  0  0  0  0
   -5.5441   -6.3721   13.0632 C   0  0  0  0  0  0  0  0  0  0  0  0
   -5.9177   -7.6582   13.0769 C   0  0  0  0  0  0  0  0  0  0  0  0
   -5.2999   -8.5980   13.8666 N   0  0  0  0  0  0  0  0  0  0  0  0
   -5.7220   -9.9144   13.9400 C   0  0  0  0  0  0  0  0  0  0  0  0
   -6.7128  -10.3633   13.3719 O   0  0  0  0  0  0  0  0  0  0  0  0
   -4.8629  -10.7617   14.8402 C   0  0  0  0  0  0  0  0  0  0  0  0
   -6.7601   -5.9569   10.7638 O   0  0  0  0  0  0  0  0  0  0  0  0
  -13.1608   -2.7600   13.1264 C   0  0  0  0  0  0  0  0  0  0  0  0
  -13.1099   -5.0267   12.0230 C   0  0  0  0  0  0  0  0  0  0  0  0
  -12.3297   -6.2113   11.8314 O   0  0  0  0  0  0  0  0  0  0  0  0
  -12.9179   -7.1243   11.0106 C   0  0  0  0  0  0  0  0  0  0  0  0
  -14.0112   -6.9971   10.4794 O   0  0  0  0  0  0  0  0  0  0  0  0
  -12.0251   -8.3161   10.8479 C   0  0  0  0  0  0  0  0  0  0  0  0
  -10.3095   -2.3715   14.8276 O   0  0  0  0  0  0  0  0  0  0  0  0
   -7.1053   -3.6948   14.8481 C   0  0  0  0  0  0  0  0  0  0  0  0
   -5.9428   -3.5436   14.5021 O   0  0  0  0  0  0  0  0  0  0  0  0
   -7.6507   -3.2375   16.0010 O   0  0  0  0  0  0  0  0  0  0  0  0
   -6.7953   -2.4236   16.8114 C   0  0  0  0  0  0  0  0  0  0  0  0
   -6.8159   -0.9896   16.3396 C   0  0  0  0  0  0  0  0  0  0  0  0
   -5.6295   -0.3494   15.9525 C   0  0  0  0  0  0  0  0  0  0  0  0
   -5.6491    0.9768   15.5126 C   0  0  0  0  0  0  0  0  0  0  0  0
   -6.8658    1.6688   15.4580 C   0  0  0  0  0  0  0  0  0  0  0  0
   -8.0579    1.0426   15.8388 C   0  0  0  0  0  0  0  0  0  0  0  0
   -8.0271   -0.2827   16.2787 C   0  0  0  0  0  0  0  0  0  0  0  0
   -6.8903    3.0613   14.9947 N   0  3  0  0  0  0  0  0  0  0  0  0
   -5.8156    3.5727   14.6478 O   0  5  0  0  0  0  0  0  0  0  0  0
   -7.9824    3.6473   14.9805 O   0  0  0  0  0  0  0  0  0  0  0  0
   -9.5595   -5.1438   11.4738 H   0  0  0  0  0  0  0  0  0  0  0  0
   -9.1533   -6.7303   12.1853 H   0  0  0  0  0  0  0  0  0  0  0  0
  -10.5171   -6.3270   14.0600 H   0  0  0  0  0  0  0  0  0  0  0  0
   -4.7278   -6.0184   13.6825 H   0  0  0  0  0  0  0  0  0  0  0  0
   -6.7383   -8.0228   12.4585 H   0  0  0  0  0  0  0  0  0  0  0  0
   -4.5001   -8.3179   14.4223 H   0  0  0  0  0  0  0  0  0  0  0  0
   -3.8068  -10.5021   14.7233 H   0  0  0  0  0  0  0  0  0  0  0  0
   -5.1628  -10.6029   15.8794 H   0  0  0  0  0  0  0  0  0  0  0  0
   -4.9914  -11.8163   14.5815 H   0  0  0  0  0  0  0  0  0  0  0  0
  -14.1478   -2.9679   13.5529 H   0  0  0  0  0  0  0  0  0  0  0  0
  -12.6539   -2.0608   13.7965 H   0  0  0  0  0  0  0  0  0  0  0  0
  -13.2983   -2.2561   12.1640 H   0  0  0  0  0  0  0  0  0  0  0  0
  -14.0724   -5.2968   12.4741 H   0  0  0  0  0  0  0  0  0  0  0  0
  -13.2796   -4.5485   11.0506 H   0  0  0  0  0  0  0  0  0  0  0  0
  -11.8375   -8.7745   11.8221 H   0  0  0  0  0  0  0  0  0  0  0  0
  -12.5167   -9.0523   10.2056 H   0  0  0  0  0  0  0  0  0  0  0  0
  -11.0860   -8.0134   10.3780 H   0  0  0  0  0  0  0  0  0  0  0  0
   -7.1782   -2.4635   17.8377 H   0  0  0  0  0  0  0  0  0  0  0  0
   -5.7788   -2.8349   16.8461 H   0  0  0  0  0  0  0  0  0  0  0  0
   -9.0132    1.5614   15.7933 H   0  0  0  0  0  0  0  0  0  0  0  0
   -8.9603   -0.7717   16.5586 H   0  0  0  0  0  0  0  0  0  0  0  0
   -4.6817   -0.8849   15.9790 H   0  0  0  0  0  0  0  0  0  0  0  0
   -4.7158    1.4494   15.2137 H   0  0  0  0  0  0  0  0  0  0  0  0
  1  2  1  0  0  0  0
  1  5  1  0  0  0  0
  1  7  1  0  0  0  0
  2  3  2  0  0  0  0
  2 24  1  0  0  0  0
  3  4  1  0  0  0  0
  3  9  1  0  0  0  0
  4  5  1  0  0  0  0
  4 37  1  0  0  0  0
  4 38  1  0  0  0  0
  5  6  1  0  0  0  0
  5 39  1  0  0  0  0
  6  7  1  0  0  0  0
  6  8  2  0  0  0  0
  7 23  2  0  0  0  0
  8 17  1  0  0  0  0
  8 18  1  0  0  0  0
  9 10  1  0  0  0  0
  9 16  2  0  0  0  0
 10 11  2  0  0  0  0
 10 40  1  0  0  0  0
 11 12  1  0  0  0  0
 11 41  1  0  0  0  0
 12 13  1  0  0  0  0
 12 42  1  0  0  0  0
 13 14  2  0  0  0  0
 13 15  1  0  0  0  0
 15 43  1  0  0  0  0
 15 44  1  0  0  0  0
 15 45  1  0  0  0  0
 17 46  1  0  0  0  0
 17 47  1  0  0  0  0
 17 48  1  0  0  0  0
 18 19  1  0  0  0  0
 18 49  1  0  0  0  0
 18 50  1  0  0  0  0
 19 20  1  0  0  0  0
 20 21  2  0  0  0  0
 20 22  1  0  0  0  0
 22 51  1  0  0  0  0
 22 52  1  0  0  0  0
 22 53  1  0  0  0  0
 24 25  2  0  0  0  0
 24 26  1  0  0  0  0
 26 27  1  0  0  0  0
 27 28  1  0  0  0  0
 27 54  1  0  0  0  0
 27 55  1  0  0  0  0
 28 29  2  0  0  0  0
 28 33  1  0  0  0  0
 29 30  1  0  0  0  0
 29 58  1  0  0  0  0
 30 31  2  0  0  0  0
 30 59  1  0  0  0  0
 31 32  1  0  0  0  0
 31 34  1  0  0  0  0
 32 33  2  0  0  0  0
 32 56  1  0  0  0  0
 33 57  1  0  0  0  0
 34 35  1  0  0  0  0
 34 36  2  0  0  0  0
M  CHG  1   9   2
M  CHG  1  34   1
M  CHG  1  35  -1
M  END
$$$$
BEWKUJ04
     RDKit          3D
BEWKUJ04
 28 29  0  0  0  0  0  0  0  0999 V2000
  -10.6650   -4.9120   12.3064 S   0  0  0  0  0  0  0  0  0  0  0  0
  -11.3424   -6.1197   11.8539 O   0  0  0  0  0  0  0  0  0  0  0  0
  -10.7438   -3.7999   11.3499 O   0  0  0  0  0  0  0  0  0  0  0  0
   -9.1795   -5.1463   12.8433 N   0  5  0  0  0  0  0  0  0  0  0  0
  -13.9347   -3.1097   16.9722 N   0  0  0  0  0  0  0  0  0  0  0  0
   -8.3252   -4.2808   10.7942 N   0  3  0  0  0  0  0  0  0  0  0  0
  -11.6503   -4.3633   13.7040 C   0  0  0  0  0  0  0  0  0  0  0  0
  -12.2630   -5.3124   14.5208 C   0  0  0  0  0  0  0  0  0  0  0  0
  -13.0313   -4.8868   15.6072 C   0  0  0  0  0  0  0  0  0  0  0  0
  -13.2108   -3.5241   15.8671 C   0  0  0  0  0  0  0  0  0  0  0  0
  -12.5772   -2.5884   15.0424 C   0  0  0  0  0  0  0  0  0  0  0  0
  -11.8058   -3.0006   13.9524 C   0  0  0  0  0  0  0  0  0  0  0  0
   -8.1700   -4.9430   11.9662 C   0  0  0  0  0  0  0  0  0  0  0  0
   -6.8725   -5.4064   12.2545 C   0  0  0  0  0  0  0  0  0  0  0  0
   -5.8262   -5.1998   11.3552 C   0  0  0  0  0  0  0  0  0  0  0  0
   -6.0665   -4.5255   10.1655 C   0  0  0  0  0  0  0  0  0  0  0  0
   -7.3490   -4.0683    9.9081 C   0  0  0  0  0  0  0  0  0  0  0  0
  -12.1467   -6.3733   14.3160 H   0  0  0  0  0  0  0  0  0  0  0  0
  -13.4962   -5.6325   16.2457 H   0  0  0  0  0  0  0  0  0  0  0  0
  -12.6856   -1.5255   15.2386 H   0  0  0  0  0  0  0  0  0  0  0  0
  -11.3356   -2.2622   13.3106 H   0  0  0  0  0  0  0  0  0  0  0  0
  -14.4694   -3.7841   17.5021 H   0  0  0  0  0  0  0  0  0  0  0  0
  -14.1477   -2.1299   17.0959 H   0  0  0  0  0  0  0  0  0  0  0  0
   -6.6822   -5.9403   13.1850 H   0  0  0  0  0  0  0  0  0  0  0  0
   -7.6270   -3.5299    9.0111 H   0  0  0  0  0  0  0  0  0  0  0  0
   -5.2657   -4.3584    9.4520 H   0  0  0  0  0  0  0  0  0  0  0  0
   -4.8304   -5.5703   11.5882 H   0  0  0  0  0  0  0  0  0  0  0  0
   -9.2773   -3.9189   10.6061 H   0  0  0  0  0  0  0  0  0  0  0  0
  1  7  1  0  0  0  0
  1  4  1  0  0  0  0
  1  3  2  0  0  0  0
  1  2  2  0  0  0  0
  4 13  1  0  0  0  0
  5 23  1  0  0  0  0
  5 22  1  0  0  0  0
  5 10  1  0  0  0  0
  6 28  1  0  0  0  0
  6 17  1  0  0  0  0
  6 13  2  0  0  0  0
  7 12  2  0  0  0  0
  7  8  1  0  0  0  0
  8 18  1  0  0  0  0
  8  9  2  0  0  0  0
  9 19  1  0  0  0  0
  9 10  1  0  0  0  0
 10 11  2  0  0  0  0
 11 20  1  0  0  0  0
 11 12  1  0  0  0  0
 12 21  1  0  0  0  0
 13 14  1  0  0  0  0
 14 24  1  0  0  0  0
 14 15  2  0  0  0  0
 15 27  1  0  0  0  0
 15 16  1  0  0  0  0
 16 26  1  0  0  0  0
 16 17  2  0  0  0  0
 17 25  1  0  0  0  0
M  CHG  1   4  -1
M  CHG  1   6   1
M  END
$$$$
BIPDEJ02
     RDKit          3D
BIPDEJ02
 23 24  0  0  0  0  0  0  0  0999 V2000
   -8.3741   -4.8673   14.3110 N   0  0  0  0  0  0  0  0  0  0  0  0
   -7.4488   -5.4819   15.1514 C   0  0  0  0  0  0  0  0  0  0  0  0
   -6.2660   -5.1575   15.2258 O   0  0  0  0  0  0  0  0  0  0  0  0
   -7.9363   -6.4978   15.9359 N   0  0  0  0  0  0  0  0  0  0  0  0
   -9.2323   -6.9409   15.9796 C   0  0  0  0  0  0  0  0  0  0  0  0
   -9.5901   -7.8487   16.7210 O   0  0  0  0  0  0  0  0  0  0  0  0
  -10.1574   -6.2362   15.0738 C   0  0  0  0  0  0  0  0  0  0  0  0
  -11.4463   -6.6219   15.0721 F   0  0  0  0  0  0  0  0  0  0  0  0
   -9.7040   -5.2529   14.2976 C   0  0  0  0  0  0  0  0  0  0  0  0
   -7.8771   -3.7806   13.4677 C   0  0  0  0  0  0  0  0  0  0  0  0
   -7.7596   -2.4557   14.2184 C   0  0  0  0  0  0  0  0  0  0  0  0
   -9.0220   -1.7307   13.8237 C   0  0  0  0  0  0  0  0  0  0  0  0
   -9.2058   -2.1916   12.3971 C   0  0  0  0  0  0  0  0  0  0  0  0
   -8.7655   -3.5548   12.3567 O   0  0  0  0  0  0  0  0  0  0  0  0
   -7.2764   -6.9549   16.5459 H   0  0  0  0  0  0  0  0  0  0  0  0
  -10.3807   -4.7346   13.6270 H   0  0  0  0  0  0  0  0  0  0  0  0
   -6.9009   -4.0751   13.0647 H   0  0  0  0  0  0  0  0  0  0  0  0
   -7.6421   -2.5572   15.3012 H   0  0  0  0  0  0  0  0  0  0  0  0
   -6.8942   -1.8988   13.8381 H   0  0  0  0  0  0  0  0  0  0  0  0
   -9.8580   -2.0754   14.4431 H   0  0  0  0  0  0  0  0  0  0  0  0
   -8.9500   -0.6440   13.9157 H   0  0  0  0  0  0  0  0  0  0  0  0
  -10.2456   -2.1301   12.0643 H   0  0  0  0  0  0  0  0  0  0  0  0
   -8.5813   -1.6136   11.7073 H   0  0  0  0  0  0  0  0  0  0  0  0
  1  2  1  0  0  0  0
  1  9  1  0  0  0  0
  1 10  1  0  0  0  0
  2  3  2  0  0  0  0
  2  4  1  0  0  0  0
  4  5  1  0  0  0  0
  4 15  1  0  0  0  0
  5  6  2  0  0  0  0
  5  7  1  0  0  0  0
  7  8  1  0  0  0  0
  7  9  2  0  0  0  0
  9 16  1  0  0  0  0
 10 11  1  0  0  0  0
 10 14  1  0  0  0  0
 10 17  1  0  0  0  0
 11 12  1  0  0  0  0
 11 18  1  0  0  0  0
 11 19  1  0  0  0  0
 12 13  1  0  0  0  0
 12 20  1  0  0  0  0
 12 21  1  0  0  0  0
 13 14  1  0  0  0  0
 13 22  1  0  0  0  0
 13 23  1  0  0  0  0
M  END
$$$$
BIYBIU10
     RDKit          3D
BIYBIU10
 23 25  0  0  0  0  0  0  0  0999 V2000
   -9.7912   -3.3107   13.7231 C   0  0  0  0  0  0  0  0  0  0  0  0
   -9.6755   -4.5081   12.9967 C   0  0  0  0  0  0  0  0  0  0  0  0
  -10.3720   -4.6590   11.7876 C   0  0  0  0  0  0  0  0  0  0  0  0
  -11.1793   -3.6325   11.2974 C   0  0  0  0  0  0  0  0  0  0  0  0
  -11.2973   -2.4456   12.0123 C   0  0  0  0  0  0  0  0  0  0  0  0
  -10.6080   -2.2869   13.2161 C   0  0  0  0  0  0  0  0  0  0  0  0
   -7.6767   -3.6204   16.8115 C   0  0  0  0  0  0  0  0  0  0  0  0
   -6.8217   -4.4816   17.5019 C   0  0  0  0  0  0  0  0  0  0  0  0
   -6.5422   -5.7419   16.9851 C   0  0  0  0  0  0  0  0  0  0  0  0
   -7.1183   -6.1391   15.7784 C   0  0  0  0  0  0  0  0  0  0  0  0
   -9.1178   -3.1047   14.9378 N   0  0  0  0  0  0  0  0  0  0  0  0
   -8.6675   -5.8771   13.5424 S   0  0  0  0  0  0  0  0  0  0  0  0
   -7.9788   -5.2799   15.0778 C   0  0  0  0  0  0  0  0  0  0  0  0
   -8.2647   -4.0051   15.5955 C   0  0  0  0  0  0  0  0  0  0  0  0
  -10.2886   -5.5822   11.2183 H   0  0  0  0  0  0  0  0  0  0  0  0
  -11.7135   -3.7618   10.3598 H   0  0  0  0  0  0  0  0  0  0  0  0
  -11.9250   -1.6425   11.6350 H   0  0  0  0  0  0  0  0  0  0  0  0
   -7.8818   -2.6398   17.2329 H   0  0  0  0  0  0  0  0  0  0  0  0
   -6.3755   -4.1670   18.4418 H   0  0  0  0  0  0  0  0  0  0  0  0
   -5.8774   -6.4167   17.5181 H   0  0  0  0  0  0  0  0  0  0  0  0
   -9.2628   -2.2118   15.3871 H   0  0  0  0  0  0  0  0  0  0  0  0
  -10.7141   -1.3514   13.7590 H   0  0  0  0  0  0  0  0  0  0  0  0
   -6.8911   -7.1277   15.3855 H   0  0  0  0  0  0  0  0  0  0  0  0
 13 12  1  0  0  0  0
 13 10  1  0  0  0  0
 13 14  2  0  0  0  0
 14 11  1  0  0  0  0
 14  7  1  0  0  0  0
  1 11  1  0  0  0  0
  1  6  1  0  0  0  0
  1  2  2  0  0  0  0
  2 12  1  0  0  0  0
  2  3  1  0  0  0  0
  3 15  1  0  0  0  0
  3  4  2  0  0  0  0
  4 16  1  0  0  0  0
  4  5  1  0  0  0  0
  5 17  1  0  0  0  0
  5  6  2  0  0  0  0
  6 22  1  0  0  0  0
  7 18  1  0  0  0  0
  7  8  2  0  0  0  0
  8 19  1  0  0  0  0
  8  9  1  0  0  0  0
  9 20  1  0  0  0  0
  9 10  2  0  0  0  0
 10 23  1  0  0  0  0
 11 21  1  0  0  0  0
M  END
$$$$
BODKOU
     RDKit          3D
BODKOU
 37 37  0  0  0  0  0  0  0  0999 V2000
   -8.1832   -3.5367   10.1277 C   0  0  0  0  0  0  0  0  0  0  0  0
   -9.2502   -2.0956   10.3107 S   0  0  0  0  0  0  0  0  0  0  0  0
  -10.4730   -2.7578   11.3444 C   0  0  0  0  0  0  0  0  0  0  0  0
  -11.4477   -1.6556   12.2767 S   0  0  0  0  0  0  0  0  0  0  0  0
  -12.4609   -3.0644   12.7968 C   0  0  0  0  0  0  0  0  0  0  0  0
  -11.7406   -4.2536   12.3385 N   0  0  0  0  0  0  0  0  0  0  0  0
  -10.7453   -4.0272   11.4313 N   0  0  0  0  0  0  0  0  0  0  0  0
  -12.6370   -3.0925   14.3051 C   0  0  0  0  0  0  0  0  0  0  0  0
   -7.8394   -3.8913   11.1029 H   0  0  0  0  0  0  0  0  0  0  0  0
   -8.7068   -4.3448    9.6096 H   0  0  0  0  0  0  0  0  0  0  0  0
   -7.3071   -3.2612    9.5344 H   0  0  0  0  0  0  0  0  0  0  0  0
  -13.1588   -2.1960   14.6580 H   0  0  0  0  0  0  0  0  0  0  0  0
  -13.2363   -3.9594   14.6060 H   0  0  0  0  0  0  0  0  0  0  0  0
  -11.6777   -3.1573   14.8325 H   0  0  0  0  0  0  0  0  0  0  0  0
  -13.4304   -2.9965   12.2926 H   0  0  0  0  0  0  0  0  0  0  0  0
  -12.3848   -4.9853   12.0320 H   0  0  0  0  0  0  0  0  0  0  0  0
   -5.0806   -5.4278   16.0292 N   0  0  0  0  0  0  0  0  0  0  0  0
   -3.8444   -5.2411   15.6455 C   0  0  0  0  0  0  0  0  0  0  0  0
   -3.6519   -4.3179   14.2147 S   0  0  0  0  0  0  0  0  0  0  0  0
   -5.3529   -4.1482   14.1047 C   0  0  0  0  0  0  0  0  0  0  0  0
   -2.7928   -5.7306   16.3078 N   0  0  0  0  0  0  0  0  0  0  0  0
   -9.2141   -5.2456   13.7440 N   0  0  0  0  0  0  0  0  0  0  0  0
   -8.3714   -4.3215   14.2993 C   0  0  0  0  0  0  0  0  0  0  0  0
   -8.3244   -3.1528   13.9480 O   0  0  0  0  0  0  0  0  0  0  0  0
   -7.4227   -4.8627   15.3692 C   0  0  0  0  0  0  0  0  0  0  0  0
   -7.8532   -5.4127   16.4717 N   0  0  0  0  0  0  0  0  0  0  0  0
   -9.2524   -5.3888   16.5702 O   0  0  0  0  0  0  0  0  0  0  0  0
   -9.2873   -6.1816   14.1187 H   0  0  0  0  0  0  0  0  0  0  0  0
   -9.8919   -4.9384   13.0448 H   0  0  0  0  0  0  0  0  0  0  0  0
   -9.2704   -6.9194   17.9697 H   0  0  0  0  0  0  0  0  0  0  0  0
   -9.1943   -5.2552   18.6392 H   0  0  0  0  0  0  0  0  0  0  0  0
  -10.7066   -5.8703   17.9327 H   0  0  0  0  0  0  0  0  0  0  0  0
   -2.9436   -6.2630   17.1548 H   0  0  0  0  0  0  0  0  0  0  0  0
   -1.8414   -5.5720   16.0086 H   0  0  0  0  0  0  0  0  0  0  0  0
   -9.6166   -5.8879   17.8525 C   0  0  0  0  0  0  0  0  0  0  0  0
   -5.9743   -4.8001   15.1565 C   0  0  0  0  0  0  0  0  0  0  0  0
   -5.7965   -3.5806   13.2983 H   0  0  0  0  0  0  0  0  0  0  0  0
  1 11  1  0  0  0  0
  1 10  1  0  0  0  0
  1  9  1  0  0  0  0
  1  2  1  0  0  0  0
  2  3  1  0  0  0  0
  3  7  2  0  0  0  0
  3  4  1  0  0  0  0
  4  5  1  0  0  0  0
  5 15  1  0  0  0  0
  5  8  1  0  0  0  0
  5  6  1  0  0  0  0
  6 16  1  0  0  0  0
  6  7  1  0  0  0  0
  8 14  1  0  0  0  0
  8 13  1  0  0  0  0
  8 12  1  0  0  0  0
 22 29  1  0  0  0  0
 22 28  1  0  0  0  0
 22 23  1  0  0  0  0
 23 25  1  0  0  0  0
 23 24  2  0  0  0  0
 25 36  1  0  0  0  0
 25 26  2  0  0  0  0
 26 27  1  0  0  0  0
 27 35  1  0  0  0  0
 35 32  1  0  0  0  0
 35 31  1  0  0  0  0
 35 30  1  0  0  0  0
 36 20  2  0  0  0  0
 36 17  1  0  0  0  0
 17 18  2  0  0  0  0
 18 21  1  0  0  0  0
 18 19  1  0  0  0  0
 19 20  1  0  0  0  0
 20 37  1  0  0  0  0
 21 34  1  0  0  0  0
 21 33  1  0  0  0  0
M  END
$$$$
BUYTIY10
     RDKit          3D
BUYTIY10
 31 33  0  0  0  0  0  0  0  0999 V2000
   -7.8119   -3.8106   17.8418 N   0  0  0  0  0  0  0  0  0  0  0  0
   -7.5050   -5.1571   17.9646 C   0  0  0  0  0  0  0  0  0  0  0  0
   -7.3729   -5.7738   16.7297 C   0  0  0  0  0  0  0  0  0  0  0  0
   -7.6128   -4.7726   15.8546 N   0  0  0  0  0  0  0  0  0  0  0  0
   -7.6602   -4.5817   14.5017 N   0  0  0  0  0  0  0  0  0  0  0  0
   -7.9606   -3.2315   14.3599 C   0  0  0  0  0  0  0  0  0  0  0  0
   -8.0706   -2.6175   15.5626 C   0  0  0  0  0  0  0  0  0  0  0  0
   -7.8533   -3.6153   16.5474 C   0  0  0  0  0  0  0  0  0  0  0  0
   -8.3702   -1.2564   15.7744 C   0  0  0  0  0  0  0  0  0  0  0  0
   -8.6213   -0.1313   15.9133 N   0  0  0  0  0  0  0  0  0  0  0  0
   -7.7294   -5.6840   13.5809 C   0  0  0  0  0  0  0  0  0  0  0  0
   -9.1414   -6.2953   13.5003 C   0  0  0  0  0  0  0  0  0  0  0  0
   -9.1011   -7.7195   13.2635 O   0  0  0  0  0  0  0  0  0  0  0  0
   -9.7149   -5.6242   12.2657 C   0  0  0  0  0  0  0  0  0  0  0  0
  -10.7390   -6.4116   11.6639 O   0  0  0  0  0  0  0  0  0  0  0  0
   -8.4822   -5.4959   11.3800 C   0  0  0  0  0  0  0  0  0  0  0  0
   -8.5942   -4.3876   10.3324 C   0  0  0  0  0  0  0  0  0  0  0  0
   -8.8941   -3.1293   10.9373 O   0  0  0  0  0  0  0  0  0  0  0  0
   -7.3669   -5.2472   12.2593 O   0  0  0  0  0  0  0  0  0  0  0  0
   -7.3902   -5.6089   18.9427 H   0  0  0  0  0  0  0  0  0  0  0  0
   -7.1292   -6.7846   16.4436 H   0  0  0  0  0  0  0  0  0  0  0  0
   -8.0834   -2.8035   13.3726 H   0  0  0  0  0  0  0  0  0  0  0  0
   -6.9974   -6.4501   13.8624 H   0  0  0  0  0  0  0  0  0  0  0  0
   -9.7612   -6.1358   14.3881 H   0  0  0  0  0  0  0  0  0  0  0  0
   -8.8363   -8.1454   14.0992 H   0  0  0  0  0  0  0  0  0  0  0  0
  -10.1290   -4.6459   12.5308 H   0  0  0  0  0  0  0  0  0  0  0  0
  -10.5049   -7.3419   11.8645 H   0  0  0  0  0  0  0  0  0  0  0  0
   -8.2814   -6.4401   10.8577 H   0  0  0  0  0  0  0  0  0  0  0  0
   -9.3856   -4.6179    9.6124 H   0  0  0  0  0  0  0  0  0  0  0  0
   -7.6436   -4.2772    9.8007 H   0  0  0  0  0  0  0  0  0  0  0  0
   -8.9223   -2.4736   10.2181 H   0  0  0  0  0  0  0  0  0  0  0  0
  1  2  1  0  0  0  0
  1  8  2  0  0  0  0
  2  3  2  0  0  0  0
  2 20  1  0  0  0  0
  3  4  1  0  0  0  0
  3 21  1  0  0  0  0
  4  5  1  0  0  0  0
  4  8  1  0  0  0  0
  5  6  1  0  0  0  0
  5 11  1  0  0  0  0
  6  7  2  0  0  0  0
  6 22  1  0  0  0  0
  7  8  1  0  0  0  0
  7  9  1  0  0  0  0
  9 10  3  0  0  0  0
 11 12  1  0  0  0  0
 11 19  1  0  0  0  0
 11 23  1  0  0  0  0
 12 13  1  0  0  0  0
 12 14  1  0  0  0  0
 12 24  1  0  0  0  0
 13 25  1  0  0  0  0
 14 15  1  0  0  0  0
 14 16  1  0  0  0  0
 14 26  1  0  0  0  0
 15 27  1  0  0  0  0
 16 17  1  0  0  0  0
 16 19  1  0  0  0  0
 16 28  1  0  0  0  0
 17 18  1  0  0  0  0
 17 29  1  0  0  0  0
 17 30  1  0  0  0  0
 18 31  1  0  0  0  0
M  END
$$$$
BUYTOE10
     RDKit          3D
BUYTOE10
 31 33  0  0  0  0  0  0  0  0999 V2000
   -9.5576   -3.9542   13.4922 N   0  0  0  0  0  0  0  0  0  0  0  0
  -10.5834   -4.5455   12.7418 C   0  0  0  0  0  0  0  0  0  0  0  0
  -10.5202   -4.1040   11.4689 C   0  0  0  0  0  0  0  0  0  0  0  0
   -9.4536   -3.2221   11.4054 N   0  0  0  0  0  0  0  0  0  0  0  0
   -8.8569   -2.4474   10.4838 N   0  0  0  0  0  0  0  0  0  0  0  0
   -7.8681   -1.8594   11.1796 C   0  0  0  0  0  0  0  0  0  0  0  0
   -7.8237   -2.2521   12.5407 C   0  0  0  0  0  0  0  0  0  0  0  0
   -8.8622   -3.1295   12.6508 C   0  0  0  0  0  0  0  0  0  0  0  0
   -6.9058   -1.8433   13.5428 C   0  0  0  0  0  0  0  0  0  0  0  0
   -6.1423   -1.5296   14.3590 N   0  0  0  0  0  0  0  0  0  0  0  0
   -9.2996   -4.0573   14.9183 C   0  0  0  0  0  0  0  0  0  0  0  0
  -10.0134   -2.9423   15.7032 C   0  0  0  0  0  0  0  0  0  0  0  0
   -9.2810   -1.7226   15.7994 O   0  0  0  0  0  0  0  0  0  0  0  0
  -10.1806   -3.5995   17.0599 C   0  0  0  0  0  0  0  0  0  0  0  0
   -8.9236   -3.5009   17.7514 O   0  0  0  0  0  0  0  0  0  0  0  0
  -10.4818   -5.0452   16.6839 C   0  0  0  0  0  0  0  0  0  0  0  0
  -11.9721   -5.3038   16.4514 C   0  0  0  0  0  0  0  0  0  0  0  0
  -12.1706   -6.6747   16.1116 O   0  0  0  0  0  0  0  0  0  0  0  0
   -9.7969   -5.3110   15.4348 O   0  0  0  0  0  0  0  0  0  0  0  0
  -11.2752   -5.2421   13.1927 H   0  0  0  0  0  0  0  0  0  0  0  0
  -11.1275   -4.3292   10.6114 H   0  0  0  0  0  0  0  0  0  0  0  0
   -7.2142   -1.1674   10.6625 H   0  0  0  0  0  0  0  0  0  0  0  0
   -8.2187   -4.0400   15.1047 H   0  0  0  0  0  0  0  0  0  0  0  0
  -10.9922   -2.7193   15.2630 H   0  0  0  0  0  0  0  0  0  0  0  0
   -8.5710   -1.8871   16.4558 H   0  0  0  0  0  0  0  0  0  0  0  0
  -10.9399   -3.1210   17.6847 H   0  0  0  0  0  0  0  0  0  0  0  0
   -9.0219   -3.9422   18.6153 H   0  0  0  0  0  0  0  0  0  0  0  0
  -10.0858   -5.7557   17.4176 H   0  0  0  0  0  0  0  0  0  0  0  0
  -12.3655   -4.7059   15.6237 H   0  0  0  0  0  0  0  0  0  0  0  0
  -12.5553   -5.0886   17.3515 H   0  0  0  0  0  0  0  0  0  0  0  0
  -11.4740   -6.9010   15.4641 H   0  0  0  0  0  0  0  0  0  0  0  0
  1 11  1  0  0  0  0
  1  8  1  0  0  0  0
  1  2  1  0  0  0  0
  2 20  1  0  0  0  0
  2  3  2  0  0  0  0
  3 21  1  0  0  0  0
  3  4  1  0  0  0  0
  4  8  1  0  0  0  0
  4  5  1  0  0  0  0
  5  6  2  0  0  0  0
  6 22  1  0  0  0  0
  6  7  1  0  0  0  0
  7  9  1  0  0  0  0
  7  8  2  0  0  0  0
  9 10  3  0  0  0  0
 11 23  1  0  0  0  0
 11 19  1  0  0  0  0
 11 12  1  0  0  0  0
 12 24  1  0  0  0  0
 12 14  1  0  0  0  0
 12 13  1  0  0  0  0
 13 25  1  0  0  0  0
 14 26  1  0  0  0  0
 14 16  1  0  0  0  0
 14 15  1  0  0  0  0
 15 27  1  0  0  0  0
 16 28  1  0  0  0  0
 16 19  1  0  0  0  0
 16 17  1  0  0  0  0
 17 30  1  0  0  0  0
 17 29  1  0  0  0  0
 17 18  1  0  0  0  0
 18 31  1  0  0  0  0
M  END
$$$$
BUYXEY10
     RDKit          3D
BUYXEY10
 38 37  0  0  0  0  0  0  0  0999 V2000
   -9.7286   -5.3749   18.8990 O   0  0  0  0  0  0  0  0  0  0  0  0
   -8.5493   -5.4824   18.5957 C   0  0  0  0  0  0  0  0  0  0  0  0
   -8.0223   -5.1652   17.3767 N   0  0  0  0  0  0  0  0  0  0  0  0
   -8.8368   -4.6963   16.2649 C   0  0  0  0  0  0  0  0  0  0  0  0
   -8.2294   -5.2840   14.9775 C   0  0  0  0  0  0  0  0  0  0  0  0
   -7.0354   -5.5637   14.8835 O   0  0  0  0  0  0  0  0  0  0  0  0
   -8.8545   -3.1654   16.1510 C   0  0  0  0  0  0  0  0  0  0  0  0
   -9.6158   -2.5017   17.2961 C   0  0  0  0  0  0  0  0  0  0  0  0
   -9.6855   -0.6877   17.0937 S   0  0  0  0  0  0  0  0  0  0  0  0
  -10.9584   -0.5726   15.8119 C   0  0  0  0  0  0  0  0  0  0  0  0
   -9.1193   -5.4243   13.9375 N   0  0  0  0  0  0  0  0  0  0  0  0
   -8.6913   -5.8229   12.5928 C   0  0  0  0  0  0  0  0  0  0  0  0
   -9.7325   -6.7445   11.9252 C   0  0  0  0  0  0  0  0  0  0  0  0
   -9.9706   -8.0073   12.7625 C   0  0  0  0  0  0  0  0  0  0  0  0
   -9.3043   -7.1575   10.5129 C   0  0  0  0  0  0  0  0  0  0  0  0
   -8.5220   -4.5156   11.8150 C   0  0  0  0  0  0  0  0  0  0  0  0
   -7.4801   -4.5303   10.9612 O   0  0  0  0  0  0  0  0  0  0  0  0
   -9.2454   -3.5324   11.8971 O   0  0  0  0  0  0  0  0  0  0  0  0
   -9.3123   -2.8914   15.1929 H   0  0  0  0  0  0  0  0  0  0  0  0
  -10.6886   -6.2105   11.8429 H   0  0  0  0  0  0  0  0  0  0  0  0
   -7.7833   -5.8515   19.2977 H   0  0  0  0  0  0  0  0  0  0  0  0
   -7.4786   -3.6370   10.5578 H   0  0  0  0  0  0  0  0  0  0  0  0
  -10.6935   -8.6683   12.2721 H   0  0  0  0  0  0  0  0  0  0  0  0
  -10.3740   -7.7616   13.7501 H   0  0  0  0  0  0  0  0  0  0  0  0
   -7.0373   -5.3355   17.1918 H   0  0  0  0  0  0  0  0  0  0  0  0
   -9.8569   -5.0829   16.3780 H   0  0  0  0  0  0  0  0  0  0  0  0
   -7.7162   -6.3188   12.6625 H   0  0  0  0  0  0  0  0  0  0  0  0
  -10.0558   -5.0487   14.0328 H   0  0  0  0  0  0  0  0  0  0  0  0
   -7.8232   -2.7885   16.1225 H   0  0  0  0  0  0  0  0  0  0  0  0
   -9.1070   -2.6890   18.2463 H   0  0  0  0  0  0  0  0  0  0  0  0
  -10.6045   -1.0012   14.8716 H   0  0  0  0  0  0  0  0  0  0  0  0
   -9.2466   -6.2927    9.8448 H   0  0  0  0  0  0  0  0  0  0  0  0
  -10.6339   -2.8951   17.3821 H   0  0  0  0  0  0  0  0  0  0  0  0
   -9.0410   -8.5690   12.9044 H   0  0  0  0  0  0  0  0  0  0  0  0
  -11.1947    0.4809   15.6393 H   0  0  0  0  0  0  0  0  0  0  0  0
  -11.8709   -1.0825   16.1314 H   0  0  0  0  0  0  0  0  0  0  0  0
  -10.0274   -7.8544   10.0754 H   0  0  0  0  0  0  0  0  0  0  0  0
   -8.3254   -7.6488   10.5229 H   0  0  0  0  0  0  0  0  0  0  0  0
  1  2  2  0  0  0  0
  2  3  1  0  0  0  0
  2 21  1  0  0  0  0
  3  4  1  0  0  0  0
  3 25  1  0  0  0  0
  4  5  1  0  0  0  0
  4  7  1  0  0  0  0
  4 26  1  0  0  0  0
  5  6  2  0  0  0  0
  5 11  1  0  0  0  0
  7  8  1  0  0  0  0
  7 19  1  0  0  0  0
  7 29  1  0  0  0  0
  8  9  1  0  0  0  0
  8 30  1  0  0  0  0
  8 33  1  0  0  0  0
  9 10  1  0  0  0  0
 10 31  1  0  0  0  0
 10 35  1  0  0  0  0
 10 36  1  0  0  0  0
 11 12  1  0  0  0  0
 11 28  1  0  0  0  0
 12 13  1  0  0  0  0
 12 16  1  0  0  0  0
 12 27  1  0  0  0  0
 13 14  1  0  0  0  0
 13 15  1  0  0  0  0
 13 20  1  0  0  0  0
 14 23  1  0  0  0  0
 14 24  1  0  0  0  0
 14 34  1  0  0  0  0
 15 32  1  0  0  0  0
 15 37  1  0  0  0  0
 15 38  1  0  0  0  0
 16 17  1  0  0  0  0
 16 18  2  0  0  0  0
 17 22  1  0  0  0  0
M  END
$$$$
BYITOT02
     RDKit          3D
BYITOT02
 28 29  0  0  0  0  0  0  0  0999 V2000
  -10.7802   -6.6007   15.6683 O   0  0  0  0  0  0  0  0  0  0  0  0
  -10.8597   -4.9400   15.5673 S   0  0  0  0  0  0  0  0  0  0  0  0
  -10.1770   -4.7626   13.9213 C   0  0  0  0  0  0  0  0  0  0  0  0
  -10.4122   -5.7800   12.9957 N   0  0  0  0  0  0  0  0  0  0  0  0
  -10.7551   -7.1575   13.3627 C   0  0  0  0  0  0  0  0  0  0  0  0
  -11.5456   -7.2447   14.6584 C   0  0  0  0  0  0  0  0  0  0  0  0
   -9.4942   -3.7108   13.5661 N   0  0  0  0  0  0  0  0  0  0  0  0
   -9.3196   -2.6898   14.4630 C   0  0  0  0  0  0  0  0  0  0  0  0
  -10.1842   -1.8595   14.7199 O   0  0  0  0  0  0  0  0  0  0  0  0
   -7.9707   -2.5824   15.1002 C   0  0  0  0  0  0  0  0  0  0  0  0
   -7.7568   -1.6054   16.0820 C   0  0  0  0  0  0  0  0  0  0  0  0
   -6.5088   -1.4874   16.6968 C   0  0  0  0  0  0  0  0  0  0  0  0
   -5.4693   -2.3431   16.3339 C   0  0  0  0  0  0  0  0  0  0  0  0
   -5.6736   -3.3168   15.3564 C   0  0  0  0  0  0  0  0  0  0  0  0
   -6.9208   -3.4380   14.7391 C   0  0  0  0  0  0  0  0  0  0  0  0
   -9.9910   -5.5919   11.6111 C   0  0  0  0  0  0  0  0  0  0  0  0
   -9.8177   -7.7164   13.4722 H   0  0  0  0  0  0  0  0  0  0  0  0
  -11.3354   -7.6345   12.5647 H   0  0  0  0  0  0  0  0  0  0  0  0
  -11.6748   -8.2929   14.9470 H   0  0  0  0  0  0  0  0  0  0  0  0
  -12.5458   -6.8020   14.5662 H   0  0  0  0  0  0  0  0  0  0  0  0
   -8.5631   -0.9342   16.3717 H   0  0  0  0  0  0  0  0  0  0  0  0
   -6.3494   -0.7281   17.4584 H   0  0  0  0  0  0  0  0  0  0  0  0
   -4.4978   -2.2502   16.8135 H   0  0  0  0  0  0  0  0  0  0  0  0
   -4.8611   -3.9815   15.0738 H   0  0  0  0  0  0  0  0  0  0  0  0
   -7.0617   -4.1988   13.9759 H   0  0  0  0  0  0  0  0  0  0  0  0
   -8.9011   -5.6621   11.5333 H   0  0  0  0  0  0  0  0  0  0  0  0
  -10.4279   -6.3487   10.9508 H   0  0  0  0  0  0  0  0  0  0  0  0
  -10.3126   -4.6157   11.2322 H   0  0  0  0  0  0  0  0  0  0  0  0
  1  2  1  0  0  0  0
  1  6  1  0  0  0  0
  2  3  1  0  0  0  0
  3  4  1  0  0  0  0
  3  7  2  0  0  0  0
  4  5  1  0  0  0  0
  4 16  1  0  0  0  0
  5  6  1  0  0  0  0
  5 17  1  0  0  0  0
  5 18  1  0  0  0  0
  6 19  1  0  0  0  0
  6 20  1  0  0  0  0
  7  8  1  0  0  0  0
  8  9  2  0  0  0  0
  8 10  1  0  0  0  0
 10 11  2  0  0  0  0
 10 15  1  0  0  0  0
 11 12  1  0  0  0  0
 11 21  1  0  0  0  0
 12 13  2  0  0  0  0
 12 22  1  0  0  0  0
 13 14  1  0  0  0  0
 13 23  1  0  0  0  0
 14 15  2  0  0  0  0
 14 24  1  0  0  0  0
 15 25  1  0  0  0  0
 16 26  1  0  0  0  0
 16 27  1  0  0  0  0
 16 28  1  0  0  0  0
M  END
$$$$
CALXES20
     RDKit          3D
CALXES20
 27 26  0  0  0  0  0  0  0  0999 V2000
  -11.0301   -5.7778   13.6573 N   0  3  0  0  0  0  0  0  0  0  0  0
  -11.4181   -4.4263   14.1100 C   0  0  0  0  0  0  0  0  0  0  0  0
  -12.1776   -4.5559   15.4208 C   0  0  0  0  0  0  0  0  0  0  0  0
  -10.2196   -3.4601   14.2346 C   0  0  0  0  0  0  0  0  0  0  0  0
  -10.1513   -2.4451   13.5436 O   0  0  0  0  0  0  0  0  0  0  0  0
   -9.2557   -3.7975   15.1535 N   0  0  0  0  0  0  0  0  0  0  0  0
   -7.9953   -3.0640   15.2844 C   0  0  0  0  0  0  0  0  0  0  0  0
   -6.9074   -4.1344   15.2311 C   0  0  0  0  0  0  0  0  0  0  0  0
   -6.4894   -4.6901   16.2427 O   0  0  0  0  0  0  0  0  0  0  0  0
   -6.6676   -4.5871   13.9443 N   0  0  0  0  0  0  0  0  0  0  0  0
   -6.7763   -6.0297   13.6990 C   0  0  0  0  0  0  0  0  0  0  0  0
   -8.2600   -6.4126   13.5839 C   0  0  0  0  0  0  0  0  0  0  0  0
   -8.9180   -6.6602   14.6466 O   0  0  0  0  0  0  0  0  0  0  0  0
   -8.8445   -6.1999   12.4741 O   0  5  0  0  0  0  0  0  0  0  0  0
  -10.3866   -6.2571   14.3383 H   0  0  0  0  0  0  0  0  0  0  0  0
  -11.7661   -6.4369   13.4171 H   0  0  0  0  0  0  0  0  0  0  0  0
  -10.3569   -5.7559   12.8470 H   0  0  0  0  0  0  0  0  0  0  0  0
  -12.4769   -3.5698   15.7923 H   0  0  0  0  0  0  0  0  0  0  0  0
  -11.5704   -5.0299   16.1999 H   0  0  0  0  0  0  0  0  0  0  0  0
  -13.0842   -5.1564   15.2900 H   0  0  0  0  0  0  0  0  0  0  0  0
  -12.0832   -4.0328   13.3334 H   0  0  0  0  0  0  0  0  0  0  0  0
   -9.2651   -4.7238   15.5868 H   0  0  0  0  0  0  0  0  0  0  0  0
   -7.9774   -2.5666   16.2573 H   0  0  0  0  0  0  0  0  0  0  0  0
   -7.8665   -2.3323   14.4828 H   0  0  0  0  0  0  0  0  0  0  0  0
   -6.9510   -4.0019   13.1671 H   0  0  0  0  0  0  0  0  0  0  0  0
   -6.3074   -6.5857   14.5167 H   0  0  0  0  0  0  0  0  0  0  0  0
   -6.2530   -6.2500   12.7642 H   0  0  0  0  0  0  0  0  0  0  0  0
  1  2  1  0  0  0  0
  1 15  1  0  0  0  0
  1 16  1  0  0  0  0
  1 17  1  0  0  0  0
  2  3  1  0  0  0  0
  2  4  1  0  0  0  0
  2 21  1  0  0  0  0
  3 18  1  0  0  0  0
  3 19  1  0  0  0  0
  3 20  1  0  0  0  0
  4  5  2  0  0  0  0
  4  6  1  0  0  0  0
  6  7  1  0  0  0  0
  6 22  1  0  0  0  0
  7  8  1  0  0  0  0
  7 23  1  0  0  0  0
  7 24  1  0  0  0  0
  8  9  2  0  0  0  0
  8 10  1  0  0  0  0
 10 11  1  0  0  0  0
 10 25  1  0  0  0  0
 11 12  1  0  0  0  0
 11 26  1  0  0  0  0
 11 27  1  0  0  0  0
 12 13  2  0  0  0  0
 12 14  1  0  0  0  0
M  CHG  1   1   1
M  CHG  1  14  -1
M  END
$$$$
CEFMEN
     RDKit          3D
CEFMEN
 50 53  0  0  0  0  0  0  0  0999 V2000
    2.6953    9.2428    7.3249 S   0  0  0  0  0  0  0  0  0  0  0  0
    6.3237   10.2615   14.7206 S   0  0  0  0  0  0  0  0  0  0  0  0
    0.6005    6.9648    3.3861 S   0  0  0  0  0  0  0  0  0  0  0  0
    6.7044    7.2131    6.9152 O   0  0  0  0  0  0  0  0  0  0  0  0
    5.5381    5.6730    4.4387 O   0  0  0  0  0  0  0  0  0  0  0  0
    5.2428    7.5926    3.3261 O   0  0  0  0  0  0  0  0  0  0  0  0
    3.7379    8.8625   10.9700 O   0  0  0  0  0  0  0  0  0  0  0  0
    4.8064   11.6795    8.9110 O   0  0  0  0  0  0  0  0  0  0  0  0
    4.3857    7.3738    6.5985 N   0  0  0  0  0  0  0  0  0  0  0  0
    5.2248    8.9943    9.2207 N   0  0  0  0  0  0  0  0  0  0  0  0
    5.3230   11.8384   10.2033 N   0  0  0  0  0  0  0  0  0  0  0  0
    6.3359   11.9605   12.8037 N   0  0  0  0  0  0  0  0  0  0  0  0
    7.3187   12.7358   14.7623 N   0  0  0  0  0  0  0  0  0  0  0  0
   -0.0279    4.3286    3.7251 N   0  0  0  0  0  0  0  0  0  0  0  0
    0.5276    3.1608    4.0926 N   0  0  0  0  0  0  0  0  0  0  0  0
    1.7995    3.4456    4.3417 N   0  0  0  0  0  0  0  0  0  0  0  0
    2.0555    4.7817    4.1412 N   0  0  0  0  0  0  0  0  0  0  0  0
    1.8575    8.5464    5.8679 C   0  0  0  0  0  0  0  0  0  0  0  0
    2.7809    7.7991    4.9179 C   0  0  0  0  0  0  0  0  0  0  0  0
    3.9923    7.3215    5.2997 C   0  0  0  0  0  0  0  0  0  0  0  0
    3.5282    7.6806    7.7186 C   0  0  0  0  0  0  0  0  0  0  0  0
    4.8199    7.7137    8.5921 C   0  0  0  0  0  0  0  0  0  0  0  0
    5.5564    7.3503    7.2646 C   0  0  0  0  0  0  0  0  0  0  0  0
    4.9742    6.7465    4.3390 C   0  0  0  0  0  0  0  0  0  0  0  0
    4.6283    9.4538   10.3752 C   0  0  0  0  0  0  0  0  0  0  0  0
    5.2109   10.7580   10.9270 C   0  0  0  0  0  0  0  0  0  0  0  0
    4.8408   12.9421    8.2549 C   0  0  0  0  0  0  0  0  0  0  0  0
    5.7045   10.8162   12.3068 C   0  0  0  0  0  0  0  0  0  0  0  0
    5.6202    9.7890   13.2314 C   0  0  0  0  0  0  0  0  0  0  0  0
    6.6978   11.7926   14.0491 C   0  0  0  0  0  0  0  0  0  0  0  0
    2.2661    7.6963    3.4930 C   0  0  0  0  0  0  0  0  0  0  0  0
    0.9168    5.3119    3.7633 C   0  0  0  0  0  0  0  0  0  0  0  0
   -1.4179    4.3999    3.3734 C   0  0  0  0  0  0  0  0  0  0  0  0
    1.3968    9.3940    5.3496 H   0  0  0  0  0  0  0  0  0  0  0  0
    1.0564    7.8853    6.2147 H   0  0  0  0  0  0  0  0  0  0  0  0
    5.9576    7.1247    2.8438 H   0  0  0  0  0  0  0  0  0  0  0  0
    2.8515    6.8586    7.9805 H   0  0  0  0  0  0  0  0  0  0  0  0
    4.8746    6.8928    9.3189 H   0  0  0  0  0  0  0  0  0  0  0  0
    5.8851    9.6198    8.7645 H   0  0  0  0  0  0  0  0  0  0  0  0
    5.8714   13.3030    8.1824 H   0  0  0  0  0  0  0  0  0  0  0  0
    5.1840    8.8060   13.1222 H   0  0  0  0  0  0  0  0  0  0  0  0
    7.5205   13.6300   14.3342 H   0  0  0  0  0  0  0  0  0  0  0  0
    7.5911   12.5972   15.7249 H   0  0  0  0  0  0  0  0  0  0  0  0
    2.9115    7.1131    2.8322 H   0  0  0  0  0  0  0  0  0  0  0  0
    2.2110    8.7049    3.0681 H   0  0  0  0  0  0  0  0  0  0  0  0
    4.4386   12.8177    7.2462 H   0  0  0  0  0  0  0  0  0  0  0  0
    4.2232   13.6663    8.7949 H   0  0  0  0  0  0  0  0  0  0  0  0
   -1.9223    5.0712    4.0726 H   0  0  0  0  0  0  0  0  0  0  0  0
   -1.5027    4.7731    2.3499 H   0  0  0  0  0  0  0  0  0  0  0  0
   -1.8640    3.4037    3.4364 H   0  0  0  0  0  0  0  0  0  0  0  0
  1 18  1  0  0  0  0
  1 21  1  0  0  0  0
  2 29  1  0  0  0  0
  2 30  1  0  0  0  0
  3 31  1  0  0  0  0
  3 32  1  0  0  0  0
  4 23  2  0  0  0  0
  5 24  2  0  0  0  0
  6 24  1  0  0  0  0
  6 36  1  0  0  0  0
  7 25  2  0  0  0  0
  8 11  1  0  0  0  0
  8 27  1  0  0  0  0
  9 20  1  0  0  0  0
  9 21  1  0  0  0  0
  9 23  1  0  0  0  0
 10 22  1  0  0  0  0
 10 25  1  0  0  0  0
 10 39  1  0  0  0  0
 11 26  2  0  0  0  0
 12 28  1  0  0  0  0
 12 30  2  0  0  0  0
 13 30  1  0  0  0  0
 13 42  1  0  0  0  0
 13 43  1  0  0  0  0
 14 15  1  0  0  0  0
 14 32  1  0  0  0  0
 14 33  1  0  0  0  0
 15 16  2  0  0  0  0
 16 17  1  0  0  0  0
 17 32  2  0  0  0  0
 18 19  1  0  0  0  0
 18 34  1  0  0  0  0
 18 35  1  0  0  0  0
 19 20  2  0  0  0  0
 19 31  1  0  0  0  0
 20 24  1  0  0  0  0
 21 22  1  0  0  0  0
 21 37  1  0  0  0  0
 22 23  1  0  0  0  0
 22 38  1  0  0  0  0
 25 26  1  0  0  0  0
 26 28  1  0  0  0  0
 27 40  1  0  0  0  0
 27 46  1  0  0  0  0
 27 47  1  0  0  0  0
 28 29  2  0  0  0  0
 29 41  1  0  0  0  0
 31 44  1  0  0  0  0
 31 45  1  0  0  0  0
 33 48  1  0  0  0  0
 33 49  1  0  0  0  0
 33 50  1  0  0  0  0
M  END
$$$$
CEWVIJ10
     RDKit          3D
CEWVIJ10
 30 31  0  0  0  0  0  0  0  0999 V2000
  -10.1161   -2.8136   15.4766 O   0  0  0  0  0  0  0  0  0  0  0  0
   -6.9427   -2.0567   12.1869 O   0  0  0  0  0  0  0  0  0  0  0  0
   -8.5412   -2.4068   13.8452 N   0  0  0  0  0  0  0  0  0  0  0  0
   -9.4518   -4.6013   14.1855 N   0  0  0  0  0  0  0  0  0  0  0  0
   -7.1805   -4.9383   11.5622 N   0  0  0  0  0  0  0  0  0  0  0  0
   -8.5554   -6.2980   12.6656 N   0  0  0  0  0  0  0  0  0  0  0  0
   -9.4168   -3.2535   14.5588 C   0  0  0  0  0  0  0  0  0  0  0  0
   -8.6454   -5.0309   13.1579 C   0  0  0  0  0  0  0  0  0  0  0  0
   -7.8160   -4.1789   12.5000 C   0  0  0  0  0  0  0  0  0  0  0  0
   -7.7033   -2.7989   12.7992 C   0  0  0  0  0  0  0  0  0  0  0  0
   -7.6610   -6.2148   11.7006 C   0  0  0  0  0  0  0  0  0  0  0  0
   -8.5211   -1.0154   14.2509 C   0  0  0  0  0  0  0  0  0  0  0  0
  -10.3311   -5.5364   14.8842 C   0  0  0  0  0  0  0  0  0  0  0  0
   -9.5916   -6.4232   15.9050 C   0  0  0  0  0  0  0  0  0  0  0  0
  -10.5431   -7.4899   16.4500 C   0  0  0  0  0  0  0  0  0  0  0  0
   -9.0096   -5.6070   17.0605 C   0  0  0  0  0  0  0  0  0  0  0  0
   -6.4900   -4.6149   10.8966 H   0  0  0  0  0  0  0  0  0  0  0  0
   -7.3242   -7.0316   11.0754 H   0  0  0  0  0  0  0  0  0  0  0  0
   -8.2273   -0.9571   15.3042 H   0  0  0  0  0  0  0  0  0  0  0  0
   -9.5303   -0.6016   14.1535 H   0  0  0  0  0  0  0  0  0  0  0  0
   -7.8307   -0.4136   13.6549 H   0  0  0  0  0  0  0  0  0  0  0  0
  -11.1313   -4.9818   15.3891 H   0  0  0  0  0  0  0  0  0  0  0  0
  -10.8225   -6.1601   14.1262 H   0  0  0  0  0  0  0  0  0  0  0  0
   -8.7619   -6.9381   15.4051 H   0  0  0  0  0  0  0  0  0  0  0  0
  -10.9354   -8.1121   15.6386 H   0  0  0  0  0  0  0  0  0  0  0  0
  -11.3929   -7.0361   16.9714 H   0  0  0  0  0  0  0  0  0  0  0  0
  -10.0260   -8.1496   17.1549 H   0  0  0  0  0  0  0  0  0  0  0  0
   -8.2518   -4.9018   16.7052 H   0  0  0  0  0  0  0  0  0  0  0  0
   -8.5266   -6.2625   17.7932 H   0  0  0  0  0  0  0  0  0  0  0  0
   -9.7894   -5.0390   17.5788 H   0  0  0  0  0  0  0  0  0  0  0  0
  1  7  2  0  0  0  0
  2 10  2  0  0  0  0
  3  7  1  0  0  0  0
  3 10  1  0  0  0  0
  3 12  1  0  0  0  0
  4  7  1  0  0  0  0
  4  8  1  0  0  0  0
  4 13  1  0  0  0  0
  5  9  1  0  0  0  0
  5 11  1  0  0  0  0
  5 17  1  0  0  0  0
  6  8  1  0  0  0  0
  6 11  2  0  0  0  0
  8  9  2  0  0  0  0
  9 10  1  0  0  0  0
 11 18  1  0  0  0  0
 12 19  1  0  0  0  0
 12 20  1  0  0  0  0
 12 21  1  0  0  0  0
 13 14  1  0  0  0  0
 13 22  1  0  0  0  0
 13 23  1  0  0  0  0
 14 15  1  0  0  0  0
 14 16  1  0  0  0  0
 14 24  1  0  0  0  0
 15 25  1  0  0  0  0
 15 26  1  0  0  0  0
 15 27  1  0  0  0  0
 16 28  1  0  0  0  0
 16 29  1  0  0  0  0
 16 30  1  0  0  0  0
M  END
$$$$
CILDOQ
     RDKit          3D
CILDOQ
 23 22  0  0  0  0  0  0  0  0999 V2000
   -2.2568    7.2027    5.3458 S   0  0  0  0  0  0  0  0  0  0  0  0
    2.3000    2.7302    4.7466 O   0  0  0  0  0  0  0  0  0  0  0  0
    3.5057    3.3634    2.9194 O   0  0  0  0  0  0  0  0  0  0  0  0
    1.3643    6.7038   -0.7017 O   0  0  0  0  0  0  0  0  0  0  0  0
    2.3114    7.9704    0.8745 O   0  0  0  0  0  0  0  0  0  0  0  0
   -0.1225    5.8558    4.5503 N   0  0  0  0  0  0  0  0  0  0  0  0
    0.7035    4.7679    4.5211 N   0  0  0  0  0  0  0  0  0  0  0  0
   -1.5672    4.7377    5.9650 N   0  0  0  0  0  0  0  0  0  0  0  0
   -1.2724    5.8699    5.2884 C   0  0  0  0  0  0  0  0  0  0  0  0
    1.7490    4.8078    3.7390 C   0  0  0  0  0  0  0  0  0  0  0  0
    2.6311    3.5544    3.7386 C   0  0  0  0  0  0  0  0  0  0  0  0
    2.1688    5.9188    2.8103 C   0  0  0  0  0  0  0  0  0  0  0  0
    1.4901    5.7515    1.4567 C   0  0  0  0  0  0  0  0  0  0  0  0
    1.7845    6.9182    0.5583 C   0  0  0  0  0  0  0  0  0  0  0  0
    0.0887    6.7045    4.0337 H   0  0  0  0  0  0  0  0  0  0  0  0
   -0.9555    3.9403    5.8779 H   0  0  0  0  0  0  0  0  0  0  0  0
   -2.4034    4.6757    6.5296 H   0  0  0  0  0  0  0  0  0  0  0  0
    1.5381    3.1166    5.2350 H   0  0  0  0  0  0  0  0  0  0  0  0
    1.9375    6.8896    3.2597 H   0  0  0  0  0  0  0  0  0  0  0  0
    3.2587    5.9039    2.6924 H   0  0  0  0  0  0  0  0  0  0  0  0
    0.4035    5.6785    1.5758 H   0  0  0  0  0  0  0  0  0  0  0  0
    1.8479    4.8354    0.9733 H   0  0  0  0  0  0  0  0  0  0  0  0
    1.6037    7.5221   -1.1864 H   0  0  0  0  0  0  0  0  0  0  0  0
  1  9  2  0  0  0  0
  2 11  1  0  0  0  0
  2 18  1  0  0  0  0
  3 11  2  0  0  0  0
  4 14  1  0  0  0  0
  4 23  1  0  0  0  0
  5 14  2  0  0  0  0
  6  7  1  0  0  0  0
  6  9  1  0  0  0  0
  6 15  1  0  0  0  0
  7 10  2  0  0  0  0
  8  9  1  0  0  0  0
  8 16  1  0  0  0  0
  8 17  1  0  0  0  0
 10 11  1  0  0  0  0
 10 12  1  0  0  0  0
 12 13  1  0  0  0  0
 12 19  1  0  0  0  0
 12 20  1  0  0  0  0
 13 14  1  0  0  0  0
 13 21  1  0  0  0  0
 13 22  1  0  0  0  0
M  END
$$$$
CIMRUL10
     RDKit          3D
CIMRUL10
 29 30  0  0  0  0  0  0  0  0999 V2000
  -13.3812   -3.3016   15.6772 Cl  0  0  0  0  0  0  0  0  0  0  0  0
   -9.7183   -6.1476   12.5329 O   0  0  0  0  0  0  0  0  0  0  0  0
  -11.7566   -2.8770   12.5021 O   0  0  0  0  0  0  0  0  0  0  0  0
  -10.2350   -2.2538   14.1165 O   0  0  0  0  0  0  0  0  0  0  0  0
   -9.8814   -5.0392   14.5372 N   0  0  0  0  0  0  0  0  0  0  0  0
  -11.1726   -4.4243   14.2533 C   0  0  0  0  0  0  0  0  0  0  0  0
  -12.2621   -4.5836   15.3039 C   0  0  0  0  0  0  0  0  0  0  0  0
  -12.3838   -5.3190   14.0135 C   0  0  0  0  0  0  0  0  0  0  0  0
   -9.2426   -5.8505   13.6221 C   0  0  0  0  0  0  0  0  0  0  0  0
   -7.8900   -6.3388   14.0066 C   0  0  0  0  0  0  0  0  0  0  0  0
   -6.9711   -6.6150   12.9862 C   0  0  0  0  0  0  0  0  0  0  0  0
   -5.6903   -7.0727   13.2993 C   0  0  0  0  0  0  0  0  0  0  0  0
   -5.3260   -7.2656   14.6312 C   0  0  0  0  0  0  0  0  0  0  0  0
   -6.2422   -7.0093   15.6514 C   0  0  0  0  0  0  0  0  0  0  0  0
   -7.5252   -6.5500   15.3430 C   0  0  0  0  0  0  0  0  0  0  0  0
  -11.1019   -3.1148   13.5075 C   0  0  0  0  0  0  0  0  0  0  0  0
  -10.1400   -0.9889   13.4627 C   0  0  0  0  0  0  0  0  0  0  0  0
  -12.2304   -6.3915   14.0144 H   0  0  0  0  0  0  0  0  0  0  0  0
  -13.1201   -4.9918   13.2873 H   0  0  0  0  0  0  0  0  0  0  0  0
  -12.0463   -5.1592   16.1946 H   0  0  0  0  0  0  0  0  0  0  0  0
   -9.3744   -4.6900   15.3409 H   0  0  0  0  0  0  0  0  0  0  0  0
   -7.2514   -6.4721   11.9439 H   0  0  0  0  0  0  0  0  0  0  0  0
   -4.9798   -7.2827   12.5034 H   0  0  0  0  0  0  0  0  0  0  0  0
   -4.3290   -7.6265   14.8734 H   0  0  0  0  0  0  0  0  0  0  0  0
   -5.9581   -7.1787   16.6875 H   0  0  0  0  0  0  0  0  0  0  0  0
   -8.2299   -6.3931   16.1539 H   0  0  0  0  0  0  0  0  0  0  0  0
  -11.1100   -0.4818   13.4643 H   0  0  0  0  0  0  0  0  0  0  0  0
   -9.4277   -0.3731   14.0188 H   0  0  0  0  0  0  0  0  0  0  0  0
   -9.7668   -1.1114   12.4410 H   0  0  0  0  0  0  0  0  0  0  0  0
  1  7  1  0  0  0  0
  2  9  2  0  0  0  0
  3 16  2  0  0  0  0
  4 16  1  0  0  0  0
  4 17  1  0  0  0  0
  5  6  1  0  0  0  0
  5  9  1  0  0  0  0
  5 21  1  0  0  0  0
  6  7  1  0  0  0  0
  6  8  1  0  0  0  0
  6 16  1  0  0  0  0
  7  8  1  0  0  0  0
  7 20  1  0  0  0  0
  8 18  1  0  0  0  0
  8 19  1  0  0  0  0
  9 10  1  0  0  0  0
 10 11  2  0  0  0  0
 10 15  1  0  0  0  0
 11 12  1  0  0  0  0
 11 22  1  0  0  0  0
 12 13  2  0  0  0  0
 12 23  1  0  0  0  0
 13 14  1  0  0  0  0
 13 24  1  0  0  0  0
 14 15  2  0  0  0  0
 14 25  1  0  0  0  0
 15 26  1  0  0  0  0
 17 27  1  0  0  0  0
 17 28  1  0  0  0  0
 17 29  1  0  0  0  0
M  END
$$$$
CIPVOM
     RDKit          3D
CIPVOM
 26 27  0  0  0  0  0  0  0  0999 V2000
   -8.9585   -5.1336   13.9910 N   0  0  0  0  0  0  0  0  0  0  0  0
   -8.5731   -6.3011   14.3496 N   0  0  0  0  0  0  0  0  0  0  0  0
   -7.7744   -6.1648   15.4796 N   0  0  0  0  0  0  0  0  0  0  0  0
   -7.6409   -4.8644   15.7230 N   0  0  0  0  0  0  0  0  0  0  0  0
   -7.0061   -4.1181   16.6119 N   0  0  0  0  0  0  0  0  0  0  0  0
   -7.3782   -2.8753   16.2358 C   0  0  0  0  0  0  0  0  0  0  0  0
   -8.2589   -2.8878   15.0931 C   0  0  0  0  0  0  0  0  0  0  0  0
   -8.3844   -4.2258   14.8154 C   0  0  0  0  0  0  0  0  0  0  0  0
   -6.8887   -7.2044   15.8941 C   0  0  0  0  0  0  0  0  0  0  0  0
   -6.8808   -1.6914   16.9841 C   0  0  0  0  0  0  0  0  0  0  0  0
   -8.6827   -0.6076   14.7381 O   0  0  0  0  0  0  0  0  0  0  0  0
   -8.8638   -1.7724   14.4051 C   0  0  0  0  0  0  0  0  0  0  0  0
   -9.6468   -2.1573   13.3580 O   0  0  0  0  0  0  0  0  0  0  0  0
  -10.2664   -1.0783   12.6497 C   0  0  0  0  0  0  0  0  0  0  0  0
  -11.0965   -1.6663   11.5254 C   0  0  0  0  0  0  0  0  0  0  0  0
   -5.9920   -7.1856   15.2687 H   0  0  0  0  0  0  0  0  0  0  0  0
   -7.3901   -8.1707   15.7901 H   0  0  0  0  0  0  0  0  0  0  0  0
   -6.6129   -7.0574   16.9420 H   0  0  0  0  0  0  0  0  0  0  0  0
   -6.3122   -1.0321   16.3208 H   0  0  0  0  0  0  0  0  0  0  0  0
   -7.7185   -1.1263   17.4047 H   0  0  0  0  0  0  0  0  0  0  0  0
   -6.2246   -1.9855   17.8098 H   0  0  0  0  0  0  0  0  0  0  0  0
  -10.9126   -0.5119   13.3296 H   0  0  0  0  0  0  0  0  0  0  0  0
   -9.4968   -0.4178   12.2348 H   0  0  0  0  0  0  0  0  0  0  0  0
  -11.8574   -2.3461   11.9230 H   0  0  0  0  0  0  0  0  0  0  0  0
  -11.5920   -0.8776   10.9525 H   0  0  0  0  0  0  0  0  0  0  0  0
  -10.4675   -2.2536   10.8484 H   0  0  0  0  0  0  0  0  0  0  0  0
  1  8  1  0  0  0  0
  1  2  2  0  0  0  0
  2  3  1  0  0  0  0
  3  9  1  0  0  0  0
  3  4  1  0  0  0  0
  4  8  1  0  0  0  0
  4  5  1  0  0  0  0
  5  6  2  0  0  0  0
  6 10  1  0  0  0  0
  6  7  1  0  0  0  0
  7 12  1  0  0  0  0
  7  8  2  0  0  0  0
  9 18  1  0  0  0  0
  9 17  1  0  0  0  0
  9 16  1  0  0  0  0
 10 21  1  0  0  0  0
 10 20  1  0  0  0  0
 10 19  1  0  0  0  0
 11 12  2  0  0  0  0
 12 13  1  0  0  0  0
 13 14  1  0  0  0  0
 14 23  1  0  0  0  0
 14 22  1  0  0  0  0
 14 15  1  0  0  0  0
 15 26  1  0  0  0  0
 15 25  1  0  0  0  0
 15 24  1  0  0  0  0
M  END
$$$$
CITNOI10
     RDKit          3D
CITNOI10
 28 28  0  0  0  0  0  0  0  0999 V2000
   -8.2858   -2.1652   13.2415 S   0  0  0  0  0  0  0  0  0  0  0  0
   -5.7911   -1.8705   13.9622 O   0  0  0  0  0  0  0  0  0  0  0  0
   -7.9548   -5.0294   15.8535 O   0  0  0  0  0  0  0  0  0  0  0  0
   -7.5471   -5.0816   13.6046 N   0  0  0  0  0  0  0  0  0  0  0  0
   -8.7473   -1.4364   15.8667 C   0  0  0  0  0  0  0  0  0  0  0  0
   -8.5360   -0.8581   14.4779 C   0  0  0  0  0  0  0  0  0  0  0  0
   -6.6701   -2.6948   13.7274 C   0  0  0  0  0  0  0  0  0  0  0  0
   -6.3941   -4.2006   13.7001 C   0  0  0  0  0  0  0  0  0  0  0  0
   -8.2483   -5.4390   14.7361 C   0  0  0  0  0  0  0  0  0  0  0  0
   -9.4353   -6.3141   14.5376 C   0  0  0  0  0  0  0  0  0  0  0  0
   -9.5203   -7.2249   13.4765 C   0  0  0  0  0  0  0  0  0  0  0  0
  -10.6567   -8.0250   13.3332 C   0  0  0  0  0  0  0  0  0  0  0  0
  -11.7042   -7.9239   14.2488 C   0  0  0  0  0  0  0  0  0  0  0  0
  -11.6171   -7.0299   15.3152 C   0  0  0  0  0  0  0  0  0  0  0  0
  -10.4833   -6.2294   15.4630 C   0  0  0  0  0  0  0  0  0  0  0  0
   -7.9119   -5.3013   12.6880 H   0  0  0  0  0  0  0  0  0  0  0  0
   -9.6032   -2.1194   15.8916 H   0  0  0  0  0  0  0  0  0  0  0  0
   -7.8628   -1.9739   16.2232 H   0  0  0  0  0  0  0  0  0  0  0  0
   -8.9485   -0.6284   16.5780 H   0  0  0  0  0  0  0  0  0  0  0  0
   -7.6922   -0.1611   14.4720 H   0  0  0  0  0  0  0  0  0  0  0  0
   -9.4256   -0.2912   14.1847 H   0  0  0  0  0  0  0  0  0  0  0  0
   -5.8283   -4.4536   14.6033 H   0  0  0  0  0  0  0  0  0  0  0  0
   -5.7695   -4.4060   12.8246 H   0  0  0  0  0  0  0  0  0  0  0  0
   -8.7042   -7.3461   12.7709 H   0  0  0  0  0  0  0  0  0  0  0  0
  -10.7224   -8.7354   12.5125 H   0  0  0  0  0  0  0  0  0  0  0  0
  -12.5865   -8.5497   14.1368 H   0  0  0  0  0  0  0  0  0  0  0  0
  -12.4294   -6.9578   16.0343 H   0  0  0  0  0  0  0  0  0  0  0  0
  -10.4188   -5.5367   16.2999 H   0  0  0  0  0  0  0  0  0  0  0  0
  1  6  1  0  0  0  0
  1  7  1  0  0  0  0
  2  7  2  0  0  0  0
  3  9  2  0  0  0  0
  4  8  1  0  0  0  0
  4  9  1  0  0  0  0
  4 16  1  0  0  0  0
  5  6  1  0  0  0  0
  5 17  1  0  0  0  0
  5 18  1  0  0  0  0
  5 19  1  0  0  0  0
  6 20  1  0  0  0  0
  6 21  1  0  0  0  0
  7  8  1  0  0  0  0
  8 22  1  0  0  0  0
  8 23  1  0  0  0  0
  9 10  1  0  0  0  0
 10 11  2  0  0  0  0
 10 15  1  0  0  0  0
 11 12  1  0  0  0  0
 11 24  1  0  0  0  0
 12 13  2  0  0  0  0
 12 25  1  0  0  0  0
 13 14  1  0  0  0  0
 13 26  1  0  0  0  0
 14 15  2  0  0  0  0
 14 27  1  0  0  0  0
 15 28  1  0  0  0  0
M  END
$$$$
CITPEA10
     RDKit          3D
CITPEA10
 31 31  0  0  0  0  0  0  0  0999 V2000
  -10.2512   -4.4848   12.0531 S   0  0  0  0  0  0  0  0  0  0  0  0
   -8.8691   -7.1021   11.3648 S   0  0  0  0  0  0  0  0  0  0  0  0
   -6.9114   -5.4878   14.8574 O   0  0  0  0  0  0  0  0  0  0  0  0
   -9.1792   -5.1873   14.8391 N   0  0  0  0  0  0  0  0  0  0  0  0
   -7.7655   -3.2540   11.8841 C   0  0  0  0  0  0  0  0  0  0  0  0
   -8.9673   -3.6694   11.0553 C   0  0  0  0  0  0  0  0  0  0  0  0
   -9.4500   -6.0048   12.5022 C   0  0  0  0  0  0  0  0  0  0  0  0
   -9.4567   -6.3558   14.0062 C   0  0  0  0  0  0  0  0  0  0  0  0
  -10.7946   -6.9761   14.4078 C   0  0  0  0  0  0  0  0  0  0  0  0
   -7.8935   -4.8286   15.1772 C   0  0  0  0  0  0  0  0  0  0  0  0
   -7.7340   -3.5838   15.9784 C   0  0  0  0  0  0  0  0  0  0  0  0
   -8.6377   -2.5163   15.8932 C   0  0  0  0  0  0  0  0  0  0  0  0
   -8.4368   -1.3681   16.6638 C   0  0  0  0  0  0  0  0  0  0  0  0
   -7.3340   -1.2785   17.5130 C   0  0  0  0  0  0  0  0  0  0  0  0
   -6.4231   -2.3311   17.5890 C   0  0  0  0  0  0  0  0  0  0  0  0
   -6.6191   -3.4794   16.8201 C   0  0  0  0  0  0  0  0  0  0  0  0
   -9.9610   -4.6161   15.1279 H   0  0  0  0  0  0  0  0  0  0  0  0
   -8.0544   -2.5922   12.7068 H   0  0  0  0  0  0  0  0  0  0  0  0
   -7.2361   -4.1181   12.2957 H   0  0  0  0  0  0  0  0  0  0  0  0
   -7.0546   -2.7063   11.2562 H   0  0  0  0  0  0  0  0  0  0  0  0
   -8.6611   -4.3049   10.2196 H   0  0  0  0  0  0  0  0  0  0  0  0
   -9.4217   -2.7740   10.6180 H   0  0  0  0  0  0  0  0  0  0  0  0
   -8.6689   -7.0953   14.1981 H   0  0  0  0  0  0  0  0  0  0  0  0
  -11.0158   -7.8657   13.8090 H   0  0  0  0  0  0  0  0  0  0  0  0
  -11.6229   -6.2714   14.2746 H   0  0  0  0  0  0  0  0  0  0  0  0
  -10.7813   -7.2710   15.4628 H   0  0  0  0  0  0  0  0  0  0  0  0
   -9.4838   -2.5431   15.2137 H   0  0  0  0  0  0  0  0  0  0  0  0
   -9.1352   -0.5374   16.5951 H   0  0  0  0  0  0  0  0  0  0  0  0
   -7.1782   -0.3827   18.1096 H   0  0  0  0  0  0  0  0  0  0  0  0
   -5.5577   -2.2577   18.2431 H   0  0  0  0  0  0  0  0  0  0  0  0
   -5.9011   -4.2954   16.8793 H   0  0  0  0  0  0  0  0  0  0  0  0
  1  6  1  0  0  0  0
  1  7  1  0  0  0  0
  2  7  2  0  0  0  0
  3 10  2  0  0  0  0
  4  8  1  0  0  0  0
  4 10  1  0  0  0  0
  4 17  1  0  0  0  0
  5  6  1  0  0  0  0
  5 18  1  0  0  0  0
  5 19  1  0  0  0  0
  5 20  1  0  0  0  0
  6 21  1  0  0  0  0
  6 22  1  0  0  0  0
  7  8  1  0  0  0  0
  8  9  1  0  0  0  0
  8 23  1  0  0  0  0
  9 24  1  0  0  0  0
  9 25  1  0  0  0  0
  9 26  1  0  0  0  0
 10 11  1  0  0  0  0
 11 12  2  0  0  0  0
 11 16  1  0  0  0  0
 12 13  1  0  0  0  0
 12 27  1  0  0  0  0
 13 14  2  0  0  0  0
 13 28  1  0  0  0  0
 14 15  1  0  0  0  0
 14 29  1  0  0  0  0
 15 16  2  0  0  0  0
 15 30  1  0  0  0  0
 16 31  1  0  0  0  0
M  END
$$$$
CIVCEP02
     RDKit          3D
CIVCEP02
 36 39  0  0  0  0  0  0  0  0999 V2000
   -9.7086   -3.4361   11.7805 O   0  0  0  0  0  0  0  0  0  0  0  0
   -6.1527   -4.6499   13.2595 O   0  0  0  0  0  0  0  0  0  0  0  0
   -8.8278   -5.2668   12.8172 N   0  0  0  0  0  0  0  0  0  0  0  0
   -9.6565   -4.1676   12.7731 C   0  0  0  0  0  0  0  0  0  0  0  0
   -7.9181   -5.4952   11.7008 C   0  0  0  0  0  0  0  0  0  0  0  0
   -6.5490   -4.9075   11.9058 C   0  0  0  0  0  0  0  0  0  0  0  0
   -6.3183   -3.5035   12.4104 C   0  0  0  0  0  0  0  0  0  0  0  0
   -7.8102   -6.5740   11.5385 H   0  0  0  0  0  0  0  0  0  0  0  0
   -8.3395   -5.0837   10.7769 H   0  0  0  0  0  0  0  0  0  0  0  0
   -5.8153   -5.3297   11.2311 H   0  0  0  0  0  0  0  0  0  0  0  0
   -5.4211   -2.9850   12.0950 H   0  0  0  0  0  0  0  0  0  0  0  0
   -7.1600   -2.8507   12.6024 H   0  0  0  0  0  0  0  0  0  0  0  0
  -10.4416   -3.9477   13.8839 N   0  0  0  0  0  0  0  0  0  0  0  0
   -8.8128   -6.1676   13.8599 C   0  0  0  0  0  0  0  0  0  0  0  0
  -10.4859   -4.7995   14.9653 C   0  0  0  0  0  0  0  0  0  0  0  0
  -11.2713   -2.7489   13.9106 C   0  0  0  0  0  0  0  0  0  0  0  0
   -8.1272   -7.1933   13.8278 O   0  0  0  0  0  0  0  0  0  0  0  0
   -9.6275   -5.8769   14.9316 N   0  0  0  0  0  0  0  0  0  0  0  0
  -11.2713   -4.6183   15.8999 O   0  0  0  0  0  0  0  0  0  0  0  0
  -10.5607   -1.5327   14.4377 C   0  0  0  0  0  0  0  0  0  0  0  0
  -11.6224   -2.5308   12.8952 H   0  0  0  0  0  0  0  0  0  0  0  0
  -12.1670   -2.9201   14.5179 H   0  0  0  0  0  0  0  0  0  0  0  0
   -9.5848   -6.7560   16.0942 C   0  0  0  0  0  0  0  0  0  0  0  0
   -9.1279   -1.5489   14.3866 O   0  0  0  0  0  0  0  0  0  0  0  0
   -9.7231   -1.5433   15.6936 C   0  0  0  0  0  0  0  0  0  0  0  0
  -11.0700   -0.6138   14.1768 H   0  0  0  0  0  0  0  0  0  0  0  0
   -8.6283   -6.3012   17.1620 C   0  0  0  0  0  0  0  0  0  0  0  0
  -10.5871   -6.8218   16.5334 H   0  0  0  0  0  0  0  0  0  0  0  0
   -9.3118   -7.7731   15.7917 H   0  0  0  0  0  0  0  0  0  0  0  0
   -9.6489   -0.6288   16.2694 H   0  0  0  0  0  0  0  0  0  0  0  0
   -9.6461   -2.4451   16.2871 H   0  0  0  0  0  0  0  0  0  0  0  0
   -8.2677   -4.9134   17.1576 O   0  0  0  0  0  0  0  0  0  0  0  0
   -7.2173   -5.8500   16.8714 C   0  0  0  0  0  0  0  0  0  0  0  0
   -8.8219   -6.7748   18.1160 H   0  0  0  0  0  0  0  0  0  0  0  0
   -6.4628   -5.9990   17.6342 H   0  0  0  0  0  0  0  0  0  0  0  0
   -6.8339   -5.8847   15.8598 H   0  0  0  0  0  0  0  0  0  0  0  0
  1  4  2  0  0  0  0
  2  6  1  0  0  0  0
  2  7  1  0  0  0  0
  3  4  1  0  0  0  0
  3  5  1  0  0  0  0
  3 14  1  0  0  0  0
  4 13  1  0  0  0  0
  5  6  1  0  0  0  0
  5  8  1  0  0  0  0
  5  9  1  0  0  0  0
  6  7  1  0  0  0  0
  6 10  1  0  0  0  0
  7 11  1  0  0  0  0
  7 12  1  0  0  0  0
 13 15  1  0  0  0  0
 13 16  1  0  0  0  0
 14 17  2  0  0  0  0
 14 18  1  0  0  0  0
 15 18  1  0  0  0  0
 15 19  2  0  0  0  0
 16 20  1  0  0  0  0
 16 21  1  0  0  0  0
 16 22  1  0  0  0  0
 18 23  1  0  0  0  0
 20 24  1  0  0  0  0
 20 25  1  0  0  0  0
 20 26  1  0  0  0  0
 23 27  1  0  0  0  0
 23 28  1  0  0  0  0
 23 29  1  0  0  0  0
 24 25  1  0  0  0  0
 25 30  1  0  0  0  0
 25 31  1  0  0  0  0
 27 32  1  0  0  0  0
 27 33  1  0  0  0  0
 27 34  1  0  0  0  0
 32 33  1  0  0  0  0
 33 35  1  0  0  0  0
 33 36  1  0  0  0  0
M  END
$$$$
CIZFIA
     RDKit          3D
CIZFIA
 27 28  0  0  0  0  0  0  0  0999 V2000
   -8.3913   -1.7573   15.1060 S   0  2  0  0  0  0  0  0  0  0  0  0
   -9.9713   -5.1942   15.8534 O   0  0  0  0  0  0  0  0  0  0  0  0
   -6.8988   -1.6149   15.2239 O   0  0  0  0  0  0  0  0  0  0  0  0
  -10.4717   -3.1124   16.4960 O   0  0  0  0  0  0  0  0  0  0  0  0
   -8.7781   -3.3911   14.9490 N   0  0  0  0  0  0  0  0  0  0  0  0
   -8.7831   -1.3207   13.3497 C   0  0  0  0  0  0  0  0  0  0  0  0
   -8.2205   -2.3304   12.3779 C   0  0  0  0  0  0  0  0  0  0  0  0
   -7.8621   -3.5886   12.6895 C   0  0  0  0  0  0  0  0  0  0  0  0
   -8.0150   -4.2423   14.0489 C   0  0  0  0  0  0  0  0  0  0  0  0
   -9.7642   -3.8440   15.8075 C   0  0  0  0  0  0  0  0  0  0  0  0
   -9.0271   -6.0991   15.2632 C   0  0  0  0  0  0  0  0  0  0  0  0
   -8.6714   -5.6043   13.8797 C   0  0  0  0  0  0  0  0  0  0  0  0
  -10.2865   -1.1438   13.1755 C   0  0  0  0  0  0  0  0  0  0  0  0
   -9.6758   -7.4751   15.2133 C   0  0  0  0  0  0  0  0  0  0  0  0
   -8.2870   -0.3581   13.1801 H   0  0  0  0  0  0  0  0  0  0  0  0
   -8.0636   -1.9758   11.3614 H   0  0  0  0  0  0  0  0  0  0  0  0
   -7.4147   -4.2028   11.9097 H   0  0  0  0  0  0  0  0  0  0  0  0
   -7.0188   -4.3727   14.4913 H   0  0  0  0  0  0  0  0  0  0  0  0
   -8.1448   -6.1477   15.9133 H   0  0  0  0  0  0  0  0  0  0  0  0
   -7.9965   -6.3011   13.3688 H   0  0  0  0  0  0  0  0  0  0  0  0
   -9.5823   -5.5130   13.2720 H   0  0  0  0  0  0  0  0  0  0  0  0
  -10.8326   -2.0772   13.3534 H   0  0  0  0  0  0  0  0  0  0  0  0
  -10.5237   -0.8084   12.1598 H   0  0  0  0  0  0  0  0  0  0  0  0
  -10.6770   -0.3949   13.8735 H   0  0  0  0  0  0  0  0  0  0  0  0
   -8.9993   -8.2184   14.7805 H   0  0  0  0  0  0  0  0  0  0  0  0
   -9.9547   -7.8016   16.2210 H   0  0  0  0  0  0  0  0  0  0  0  0
  -10.5994   -7.4540   14.6241 H   0  0  0  0  0  0  0  0  0  0  0  0
  1  3  2  0  0  0  0
  1  5  1  0  0  0  0
  1  6  1  0  0  0  0
  2 10  1  0  0  0  0
  2 11  1  0  0  0  0
  4 10  2  0  0  0  0
  5  9  1  0  0  0  0
  5 10  1  0  0  0  0
  6  7  1  0  0  0  0
  6 13  1  0  0  0  0
  6 15  1  0  0  0  0
  7  8  2  0  0  0  0
  7 16  1  0  0  0  0
  8  9  1  0  0  0  0
  8 17  1  0  0  0  0
  9 12  1  0  0  0  0
  9 18  1  0  0  0  0
 11 12  1  0  0  0  0
 11 14  1  0  0  0  0
 11 19  1  0  0  0  0
 12 20  1  0  0  0  0
 12 21  1  0  0  0  0
 13 22  1  0  0  0  0
 13 23  1  0  0  0  0
 13 24  1  0  0  0  0
 14 25  1  0  0  0  0
 14 26  1  0  0  0  0
 14 27  1  0  0  0  0
M  CHG  1   1   2
M  END
$$$$
CIZYEP
     RDKit          3D
CIZYEP
 29 29  0  0  0  0  0  0  0  0999 V2000
   -7.4177   -1.6244   13.0475 S   0  0  0  0  0  0  0  0  0  0  0  0
  -10.2543   -2.4806   12.6610 C   0  0  0  0  0  0  0  0  0  0  0  0
   -9.4956   -3.2705   13.5895 C   0  0  0  0  0  0  0  0  0  0  0  0
   -8.1733   -3.0405   13.8449 C   0  0  0  0  0  0  0  0  0  0  0  0
  -10.2670   -4.3284   14.2870 C   0  0  0  0  0  0  0  0  0  0  0  0
  -10.4916   -4.2517   15.6703 C   0  0  0  0  0  0  0  0  0  0  0  0
  -11.2352   -5.2366   16.3232 C   0  0  0  0  0  0  0  0  0  0  0  0
  -11.7676   -6.3025   15.6001 C   0  0  0  0  0  0  0  0  0  0  0  0
  -11.5605   -6.3846   14.2241 C   0  0  0  0  0  0  0  0  0  0  0  0
  -10.8171   -5.4010   13.5682 C   0  0  0  0  0  0  0  0  0  0  0  0
   -6.4106   -2.5015   11.8278 C   0  0  0  0  0  0  0  0  0  0  0  0
   -7.3523   -5.2852   14.6716 C   0  0  0  0  0  0  0  0  0  0  0  0
   -6.3574   -3.2239   15.5727 C   0  0  0  0  0  0  0  0  0  0  0  0
   -7.3705   -3.8229   14.7032 N   0  0  0  0  0  0  0  0  0  0  0  0
  -10.8907   -1.8791   11.8974 N   0  0  0  0  0  0  0  0  0  0  0  0
  -10.0829   -3.4242   16.2471 H   0  0  0  0  0  0  0  0  0  0  0  0
  -11.4019   -5.1688   17.3952 H   0  0  0  0  0  0  0  0  0  0  0  0
  -12.3504   -7.0666   16.1086 H   0  0  0  0  0  0  0  0  0  0  0  0
  -11.9839   -7.2118   13.6597 H   0  0  0  0  0  0  0  0  0  0  0  0
  -10.6716   -5.4802   12.4927 H   0  0  0  0  0  0  0  0  0  0  0  0
   -7.0415   -3.1177   11.1812 H   0  0  0  0  0  0  0  0  0  0  0  0
   -5.8828   -1.7732   11.2065 H   0  0  0  0  0  0  0  0  0  0  0  0
   -5.6703   -3.1367   12.3217 H   0  0  0  0  0  0  0  0  0  0  0  0
   -7.7902   -5.6801   13.7492 H   0  0  0  0  0  0  0  0  0  0  0  0
   -6.3210   -5.6546   14.7098 H   0  0  0  0  0  0  0  0  0  0  0  0
   -7.8887   -5.6954   15.5323 H   0  0  0  0  0  0  0  0  0  0  0  0
   -6.6812   -2.2464   15.9462 H   0  0  0  0  0  0  0  0  0  0  0  0
   -6.1764   -3.8557   16.4496 H   0  0  0  0  0  0  0  0  0  0  0  0
   -5.4109   -3.1068   15.0351 H   0  0  0  0  0  0  0  0  0  0  0  0
  1  4  1  0  0  0  0
  1 11  1  0  0  0  0
  2  3  1  0  0  0  0
  2 15  3  0  0  0  0
  3  4  2  0  0  0  0
  3  5  1  0  0  0  0
  4 14  1  0  0  0  0
  5  6  2  0  0  0  0
  5 10  1  0  0  0  0
  6  7  1  0  0  0  0
  6 16  1  0  0  0  0
  7  8  2  0  0  0  0
  7 17  1  0  0  0  0
  8  9  1  0  0  0  0
  8 18  1  0  0  0  0
  9 10  2  0  0  0  0
  9 19  1  0  0  0  0
 10 20  1  0  0  0  0
 11 21  1  0  0  0  0
 11 22  1  0  0  0  0
 11 23  1  0  0  0  0
 12 14  1  0  0  0  0
 12 24  1  0  0  0  0
 12 25  1  0  0  0  0
 12 26  1  0  0  0  0
 13 14  1  0  0  0  0
 13 27  1  0  0  0  0
 13 28  1  0  0  0  0
 13 29  1  0  0  0  0
M  END
$$$$
CIZZUG
     RDKit          3D
CIZZUG
 20 21  0  0  0  0  0  0  0  0999 V2000
  -10.0651   -4.0487   14.8962 S   0  0  0  0  0  0  0  0  0  0  0  0
   -8.4510   -4.1160   14.3289 C   0  0  0  0  0  0  0  0  0  0  0  0
   -7.5248   -4.1757   15.2666 N   0  0  0  0  0  0  0  0  0  0  0  0
   -8.1223   -4.1728   16.5151 C   0  0  0  0  0  0  0  0  0  0  0  0
   -9.4934   -4.1078   16.4905 C   0  0  0  0  0  0  0  0  0  0  0  0
  -10.3715   -4.0884   17.6151 N   0  3  0  0  0  0  0  0  0  0  0  0
  -11.5894   -4.0230   17.4106 O   0  5  0  0  0  0  0  0  0  0  0  0
   -9.8326   -4.1391   18.7291 O   0  0  0  0  0  0  0  0  0  0  0  0
   -8.1465   -4.1017   12.9852 N   0  0  0  0  0  0  0  0  0  0  0  0
   -9.0669   -4.0716   11.9339 C   0  0  0  0  0  0  0  0  0  0  0  0
   -8.3472   -4.0585   10.7460 N   0  0  0  0  0  0  0  0  0  0  0  0
   -6.9340   -4.0165   10.9715 C   0  0  0  0  0  0  0  0  0  0  0  0
   -6.7920   -4.1605   12.4785 C   0  0  0  0  0  0  0  0  0  0  0  0
  -10.2854   -4.0572   11.9478 O   0  0  0  0  0  0  0  0  0  0  0  0
   -7.5011   -4.2195   17.4026 H   0  0  0  0  0  0  0  0  0  0  0  0
   -8.8238   -4.0231    9.8539 H   0  0  0  0  0  0  0  0  0  0  0  0
   -6.4474   -4.8264   10.4217 H   0  0  0  0  0  0  0  0  0  0  0  0
   -6.5537   -3.0551   10.6137 H   0  0  0  0  0  0  0  0  0  0  0  0
   -6.3527   -5.1279   12.7454 H   0  0  0  0  0  0  0  0  0  0  0  0
   -6.1867   -3.3553   12.9076 H   0  0  0  0  0  0  0  0  0  0  0  0
  1  2  1  0  0  0  0
  1  5  1  0  0  0  0
  2  3  2  0  0  0  0
  2  9  1  0  0  0  0
  3  4  1  0  0  0  0
  4  5  2  0  0  0  0
  4 15  1  0  0  0  0
  5  6  1  0  0  0  0
  6  7  1  0  0  0  0
  6  8  2  0  0  0  0
  9 10  1  0  0  0  0
  9 13  1  0  0  0  0
 10 11  1  0  0  0  0
 10 14  2  0  0  0  0
 11 12  1  0  0  0  0
 11 16  1  0  0  0  0
 12 13  1  0  0  0  0
 12 17  1  0  0  0  0
 12 18  1  0  0  0  0
 13 19  1  0  0  0  0
 13 20  1  0  0  0  0
M  CHG  1   6   1
M  CHG  1   7  -1
M  END
$$$$
COBKIN01
     RDKit          3D
COBKIN01
 25 25  0  0  0  0  0  0  0  0999 V2000
  -10.2564   -4.5917   13.8800 O   0  0  0  0  0  0  0  0  0  0  0  0
   -6.4229   -7.3026   14.7840 O   0  0  0  0  0  0  0  0  0  0  0  0
   -7.4649   -3.8438   14.9919 O   0  0  0  0  0  0  0  0  0  0  0  0
   -8.5786   -4.9354   16.6888 O   0  0  0  0  0  0  0  0  0  0  0  0
   -9.4740   -5.7781   13.5496 N   0  0  0  0  0  0  0  0  0  0  0  0
   -6.9813   -6.6683   12.6836 N   0  0  0  0  0  0  0  0  0  0  0  0
   -8.3792   -5.9767   14.5553 C   0  0  0  0  0  0  0  0  0  0  0  0
   -9.6857   -6.7512   14.6089 C   0  0  0  0  0  0  0  0  0  0  0  0
   -7.1834   -6.7010   14.0360 C   0  0  0  0  0  0  0  0  0  0  0  0
   -8.1581   -4.8844   15.5395 C   0  0  0  0  0  0  0  0  0  0  0  0
   -7.2312   -2.7305   15.8642 C   0  0  0  0  0  0  0  0  0  0  0  0
   -8.4101   -1.7765   15.8167 C   0  0  0  0  0  0  0  0  0  0  0  0
  -10.5437   -3.9018   12.6694 C   0  0  0  0  0  0  0  0  0  0  0  0
   -7.6443   -6.2025   12.0775 H   0  0  0  0  0  0  0  0  0  0  0  0
   -6.1851   -7.1519   12.2939 H   0  0  0  0  0  0  0  0  0  0  0  0
  -10.3994   -6.5118   15.3889 H   0  0  0  0  0  0  0  0  0  0  0  0
   -9.6752   -7.7927   14.3120 H   0  0  0  0  0  0  0  0  0  0  0  0
   -9.6169   -3.5864   12.1792 H   0  0  0  0  0  0  0  0  0  0  0  0
  -11.1332   -4.5340   11.9977 H   0  0  0  0  0  0  0  0  0  0  0  0
  -11.1287   -3.0108   12.9132 H   0  0  0  0  0  0  0  0  0  0  0  0
   -7.0221   -3.0608   16.8882 H   0  0  0  0  0  0  0  0  0  0  0  0
   -6.3320   -2.2223   15.5008 H   0  0  0  0  0  0  0  0  0  0  0  0
   -8.6048   -1.4572   14.7875 H   0  0  0  0  0  0  0  0  0  0  0  0
   -8.2187   -0.8922   16.4309 H   0  0  0  0  0  0  0  0  0  0  0  0
   -9.3230   -2.2615   16.1768 H   0  0  0  0  0  0  0  0  0  0  0  0
  1  5  1  0  0  0  0
  1 13  1  0  0  0  0
  2  9  2  0  0  0  0
  3 10  1  0  0  0  0
  3 11  1  0  0  0  0
  4 10  2  0  0  0  0
  5  7  1  0  0  0  0
  5  8  1  0  0  0  0
  6  9  1  0  0  0  0
  6 14  1  0  0  0  0
  6 15  1  0  0  0  0
  7  8  1  0  0  0  0
  7  9  1  0  0  0  0
  7 10  1  0  0  0  0
  8 16  1  0  0  0  0
  8 17  1  0  0  0  0
 11 12  1  0  0  0  0
 11 21  1  0  0  0  0
 11 22  1  0  0  0  0
 12 23  1  0  0  0  0
 12 24  1  0  0  0  0
 12 25  1  0  0  0  0
 13 18  1  0  0  0  0
 13 19  1  0  0  0  0
 13 20  1  0  0  0  0
M  END
$$$$
COJFIQ
     RDKit          3D
COJFIQ
 23 24  0  0  0  0  0  0  0  0999 V2000
   -9.0298   -5.6890   14.1612 N   0  3  0  0  0  0  0  0  0  0  0  0
   -7.8504   -6.2194   14.5291 C   0  0  0  0  0  0  0  0  0  0  0  0
   -6.7997   -5.5267   15.0124 N   0  0  0  0  0  0  0  0  0  0  0  0
   -7.0784   -4.1929   15.0867 C   0  0  0  0  0  0  0  0  0  0  0  0
   -8.2752   -3.5858   14.7219 C   0  0  0  0  0  0  0  0  0  0  0  0
   -9.3424   -4.3715   14.2189 C   0  0  0  0  0  0  0  0  0  0  0  0
  -10.5850   -3.9408   13.7999 N   0  0  0  0  0  0  0  0  0  0  0  0
   -8.0785   -2.2329   14.9964 N   0  3  0  0  0  0  0  0  0  0  0  0
   -6.8429   -2.0255   15.4835 C   0  0  0  0  0  0  0  0  0  0  0  0
   -6.2427   -3.2159   15.5338 N   0  0  0  0  0  0  0  0  0  0  0  0
  -11.7083   -4.8583   13.5939 C   0  0  0  0  0  0  0  0  0  0  0  0
  -10.8633   -2.5215   13.5803 C   0  0  0  0  0  0  0  0  0  0  0  0
   -9.7299   -6.3286   13.7903 H   0  0  0  0  0  0  0  0  0  0  0  0
   -8.7534   -1.4792   14.8750 H   0  0  0  0  0  0  0  0  0  0  0  0
   -6.4190   -1.0713   15.7819 H   0  0  0  0  0  0  0  0  0  0  0  0
   -5.2934   -3.3812   15.8649 H   0  0  0  0  0  0  0  0  0  0  0  0
  -11.8212   -5.5280   14.4536 H   0  0  0  0  0  0  0  0  0  0  0  0
  -12.6579   -4.3257   13.4756 H   0  0  0  0  0  0  0  0  0  0  0  0
  -11.5456   -5.4587   12.6928 H   0  0  0  0  0  0  0  0  0  0  0  0
  -10.0694   -2.0536   12.9880 H   0  0  0  0  0  0  0  0  0  0  0  0
  -11.7959   -2.3716   13.0253 H   0  0  0  0  0  0  0  0  0  0  0  0
  -10.9589   -2.0000   14.5381 H   0  0  0  0  0  0  0  0  0  0  0  0
   -7.7351   -7.2967   14.4218 H   0  0  0  0  0  0  0  0  0  0  0  0
  1 13  1  0  0  0  0
  1  6  2  0  0  0  0
  1  2  1  0  0  0  0
  2 23  1  0  0  0  0
  2  3  2  0  0  0  0
  3  4  1  0  0  0  0
  4 10  1  0  0  0  0
  4  5  2  0  0  0  0
  5  8  1  0  0  0  0
  5  6  1  0  0  0  0
  6  7  1  0  0  0  0
  7 12  1  0  0  0  0
  7 11  1  0  0  0  0
  8 14  1  0  0  0  0
  8  9  2  0  0  0  0
  9 15  1  0  0  0  0
  9 10  1  0  0  0  0
 10 16  1  0  0  0  0
 11 19  1  0  0  0  0
 11 18  1  0  0  0  0
 11 17  1  0  0  0  0
 12 22  1  0  0  0  0
 12 21  1  0  0  0  0
 12 20  1  0  0  0  0
M  CHG  1   1   1
M  CHG  1   8   1
M  END
$$$$
COKROJ
     RDKit          3D
COKROJ
 27 28  0  0  0  0  0  0  0  0999 V2000
  -11.7676   -6.9755   14.1098 H   0  0  0  0  0  0  0  0  0  0  0  0
  -10.0750   -7.5697   10.7603 H   0  0  0  0  0  0  0  0  0  0  0  0
   -9.5252   -8.9354   11.7515 H   0  0  0  0  0  0  0  0  0  0  0  0
  -11.2382   -8.4843   11.7342 H   0  0  0  0  0  0  0  0  0  0  0  0
   -6.8138   -3.7522   15.0540 H   0  0  0  0  0  0  0  0  0  0  0  0
   -6.1081   -1.8506   13.6423 H   0  0  0  0  0  0  0  0  0  0  0  0
   -9.8955    0.0774   14.3609 H   0  0  0  0  0  0  0  0  0  0  0  0
  -10.5875   -1.8308   15.7762 H   0  0  0  0  0  0  0  0  0  0  0  0
   -6.6133    0.3599   12.7498 H   0  0  0  0  0  0  0  0  0  0  0  0
   -8.1394    1.1460   13.0454 H   0  0  0  0  0  0  0  0  0  0  0  0
   -8.7446   -6.6205   12.9182 O   0  0  0  0  0  0  0  0  0  0  0  0
   -8.6825   -5.7953   14.0236 N   0  0  0  0  0  0  0  0  0  0  0  0
   -9.8843   -5.8590   14.6088 C   0  0  0  0  0  0  0  0  0  0  0  0
  -10.7425   -6.7238   13.8864 C   0  0  0  0  0  0  0  0  0  0  0  0
   -9.9810   -7.1759   12.8396 C   0  0  0  0  0  0  0  0  0  0  0  0
  -10.2179   -8.0891   11.7129 C   0  0  0  0  0  0  0  0  0  0  0  0
  -10.2754   -5.1870   15.7433 N   0  5  0  0  0  0  0  0  0  0  0  0
   -8.7417   -2.9015   15.4900 C   0  0  0  0  0  0  0  0  0  0  0  0
   -7.4774   -2.9048   14.9050 C   0  0  0  0  0  0  0  0  0  0  0  0
   -7.0871   -1.8241   14.1094 C   0  0  0  0  0  0  0  0  0  0  0  0
   -7.9390   -0.7303   13.9191 C   0  0  0  0  0  0  0  0  0  0  0  0
   -9.2079   -0.7488   14.5086 C   0  0  0  0  0  0  0  0  0  0  0  0
   -9.6102   -1.8257   15.3031 C   0  0  0  0  0  0  0  0  0  0  0  0
   -7.5585    0.3232   13.1022 N   0  0  0  0  0  0  0  0  0  0  0  0
   -9.9068   -3.5412   17.6560 O   0  0  0  0  0  0  0  0  0  0  0  0
   -7.9934   -4.8907   16.9644 O   0  0  0  0  0  0  0  0  0  0  0  0
   -9.2587   -4.2740   16.5624 S   0  0  0  0  0  0  0  0  0  0  0  0
  1 14  1  0  0  0  0
  2 16  1  0  0  0  0
  3 16  1  0  0  0  0
  4 16  1  0  0  0  0
  5 19  1  0  0  0  0
  6 20  1  0  0  0  0
  7 22  1  0  0  0  0
  8 23  1  0  0  0  0
  9 24  1  0  0  0  0
 10 24  1  0  0  0  0
 11 15  1  0  0  0  0
 11 12  1  0  0  0  0
 12 13  2  0  0  0  0
 13 17  1  0  0  0  0
 13 14  1  0  0  0  0
 14 15  2  0  0  0  0
 15 16  1  0  0  0  0
 17 27  1  0  0  0  0
 18 27  1  0  0  0  0
 18 23  1  0  0  0  0
 18 19  2  0  0  0  0
 19 20  1  0  0  0  0
 20 21  2  0  0  0  0
 21 24  1  0  0  0  0
 21 22  1  0  0  0  0
 22 23  2  0  0  0  0
 25 27  2  0  0  0  0
 26 27  2  0  0  0  0
M  CHG  1  17  -1
M  END
$$$$
CONBAI
     RDKit          3D
CONBAI
 36 38  0  0  0  0  0  0  0  0999 V2000
   -9.1411   -5.5433   13.4969 N   0  0  0  0  0  0  0  0  0  0  0  0
   -9.3289   -5.0926   12.1227 C   0  0  0  0  0  0  0  0  0  0  0  0
  -10.2892   -5.8905   14.1997 C   0  0  0  0  0  0  0  0  0  0  0  0
  -11.4039   -5.6862   13.7186 O   0  0  0  0  0  0  0  0  0  0  0  0
  -10.1101   -6.4635   15.4560 N   0  0  0  0  0  0  0  0  0  0  0  0
  -11.3002   -6.9141   16.1612 C   0  0  0  0  0  0  0  0  0  0  0  0
   -8.9053   -6.5922   16.1669 C   0  0  0  0  0  0  0  0  0  0  0  0
   -8.8753   -7.1287   17.2835 O   0  0  0  0  0  0  0  0  0  0  0  0
   -7.6371   -6.0411   15.4840 C   0  0  0  0  0  0  0  0  0  0  0  0
   -6.5973   -6.8762   15.7678 F   0  0  0  0  0  0  0  0  0  0  0  0
   -7.7574   -5.7490   13.9763 C   0  0  0  0  0  0  0  0  0  0  0  0
   -7.1906   -3.2589   13.5065 N   0  0  0  0  0  0  0  0  0  0  0  0
   -6.3954   -2.9621   12.3219 C   0  0  0  0  0  0  0  0  0  0  0  0
   -8.1144   -2.3112   13.9245 C   0  0  0  0  0  0  0  0  0  0  0  0
   -8.2946   -1.2758   13.2831 O   0  0  0  0  0  0  0  0  0  0  0  0
   -8.8158   -2.5922   15.0945 N   0  0  0  0  0  0  0  0  0  0  0  0
   -9.9085   -1.6987   15.4443 C   0  0  0  0  0  0  0  0  0  0  0  0
   -8.5236   -3.6005   16.0239 C   0  0  0  0  0  0  0  0  0  0  0  0
   -9.2046   -3.7439   17.0485 O   0  0  0  0  0  0  0  0  0  0  0  0
   -7.3230   -4.5222   15.6973 C   0  0  0  0  0  0  0  0  0  0  0  0
   -6.3312   -4.2533   16.5874 F   0  0  0  0  0  0  0  0  0  0  0  0
   -6.8728   -4.4996   14.2333 C   0  0  0  0  0  0  0  0  0  0  0  0
   -9.7773   -4.0951   12.1348 H   0  0  0  0  0  0  0  0  0  0  0  0
  -10.0061   -5.7761   11.6005 H   0  0  0  0  0  0  0  0  0  0  0  0
   -8.3747   -5.0698   11.5910 H   0  0  0  0  0  0  0  0  0  0  0  0
  -11.1380   -7.9273   16.5438 H   0  0  0  0  0  0  0  0  0  0  0  0
  -12.1910   -6.9204   15.5282 H   0  0  0  0  0  0  0  0  0  0  0  0
  -11.4720   -6.2476   17.0129 H   0  0  0  0  0  0  0  0  0  0  0  0
   -7.2589   -6.5040   13.3553 H   0  0  0  0  0  0  0  0  0  0  0  0
   -5.5270   -2.3727   12.6299 H   0  0  0  0  0  0  0  0  0  0  0  0
   -6.9762   -2.3901   11.5928 H   0  0  0  0  0  0  0  0  0  0  0  0
   -6.0625   -3.8940   11.8560 H   0  0  0  0  0  0  0  0  0  0  0  0
  -10.2427   -1.0982   14.5941 H   0  0  0  0  0  0  0  0  0  0  0  0
   -9.5662   -1.0319   16.2424 H   0  0  0  0  0  0  0  0  0  0  0  0
  -10.7605   -2.2769   15.8166 H   0  0  0  0  0  0  0  0  0  0  0  0
   -5.8003   -4.7293   14.1470 H   0  0  0  0  0  0  0  0  0  0  0  0
  1  2  1  0  0  0  0
  1  3  1  0  0  0  0
  1 11  1  0  0  0  0
  2 23  1  0  0  0  0
  2 24  1  0  0  0  0
  2 25  1  0  0  0  0
  3  4  2  0  0  0  0
  3  5  1  0  0  0  0
  5  6  1  0  0  0  0
  5  7  1  0  0  0  0
  6 26  1  0  0  0  0
  6 27  1  0  0  0  0
  6 28  1  0  0  0  0
  7  8  2  0  0  0  0
  7  9  1  0  0  0  0
  9 10  1  0  0  0  0
  9 11  1  0  0  0  0
  9 20  1  0  0  0  0
 11 22  1  0  0  0  0
 11 29  1  0  0  0  0
 12 13  1  0  0  0  0
 12 14  1  0  0  0  0
 12 22  1  0  0  0  0
 13 30  1  0  0  0  0
 13 31  1  0  0  0  0
 13 32  1  0  0  0  0
 14 15  2  0  0  0  0
 14 16  1  0  0  0  0
 16 17  1  0  0  0  0
 16 18  1  0  0  0  0
 17 33  1  0  0  0  0
 17 34  1  0  0  0  0
 17 35  1  0  0  0  0
 18 19  2  0  0  0  0
 18 20  1  0  0  0  0
 20 21  1  0  0  0  0
 20 22  1  0  0  0  0
 22 36  1  0  0  0  0
M  END
$$$$
CORWUB10
     RDKit          3D
CORWUB10
  8  7  0  0  0  0  0  0  0  0999 V2000
   -9.0005   -2.6310   13.2990 S   0  0  0  0  0  0  0  0  0  0  0  0
  -11.0948   -4.1947   14.7416 S   0  5  0  0  0  0  0  0  0  0  0  0
   -9.4865   -3.9382   14.2560 C   0  0  0  0  0  0  0  0  0  0  0  0
   -8.6773   -4.8833   14.7194 N   0  0  0  0  0  0  0  0  0  0  0  0
   -7.3374   -4.9633   14.5084 C   0  0  0  0  0  0  0  0  0  0  0  0
   -6.6536   -5.8732   14.9734 O   0  0  0  0  0  0  0  0  0  0  0  0
   -9.0556   -5.6277   15.2844 H   0  0  0  0  0  0  0  0  0  0  0  0
   -6.8835   -4.1714   13.8973 H   0  0  0  0  0  0  0  0  0  0  0  0
  1  3  2  0  0  0  0
  2  3  1  0  0  0  0
  3  4  1  0  0  0  0
  4  7  1  0  0  0  0
  4  5  1  0  0  0  0
  5  8  1  0  0  0  0
  5  6  2  0  0  0  0
M  CHG  1   2  -1
M  END
$$$$
COSFAR
     RDKit          3D
COSFAR
 18 19  0  0  0  0  0  0  0  0999 V2000
   -7.6779   -6.1310   12.8376 S   0  0  0  0  0  0  0  0  0  0  0  0
   -5.4159   -4.9290   13.4900 O   0  0  0  0  0  0  0  0  0  0  0  0
   -7.4076   -4.0009   14.2955 N   0  0  0  0  0  0  0  0  0  0  0  0
  -10.4469   -5.7531   13.3236 C   0  0  0  0  0  0  0  0  0  0  0  0
  -11.4490   -4.9945   13.9315 C   0  0  0  0  0  0  0  0  0  0  0  0
  -11.1211   -3.8623   14.6916 C   0  0  0  0  0  0  0  0  0  0  0  0
   -9.7873   -3.4740   14.8537 C   0  0  0  0  0  0  0  0  0  0  0  0
   -8.7964   -4.2336   14.2460 C   0  0  0  0  0  0  0  0  0  0  0  0
   -9.1290   -5.3589   13.4911 C   0  0  0  0  0  0  0  0  0  0  0  0
   -6.6322   -4.9156   13.5975 C   0  0  0  0  0  0  0  0  0  0  0  0
   -6.8284   -2.8953   15.0168 C   0  0  0  0  0  0  0  0  0  0  0  0
  -10.6976   -6.6299   12.7348 H   0  0  0  0  0  0  0  0  0  0  0  0
  -12.4915   -5.2833   13.8151 H   0  0  0  0  0  0  0  0  0  0  0  0
  -11.9135   -3.2813   15.1592 H   0  0  0  0  0  0  0  0  0  0  0  0
   -9.5529   -2.5956   15.4449 H   0  0  0  0  0  0  0  0  0  0  0  0
   -7.2101   -1.9551   14.6075 H   0  0  0  0  0  0  0  0  0  0  0  0
   -7.0916   -2.9752   16.0759 H   0  0  0  0  0  0  0  0  0  0  0  0
   -5.7384   -2.8978   14.9271 H   0  0  0  0  0  0  0  0  0  0  0  0
  1  9  1  0  0  0  0
  1 10  1  0  0  0  0
  2 10  2  0  0  0  0
  3  8  1  0  0  0  0
  3 10  1  0  0  0  0
  3 11  1  0  0  0  0
  4  5  2  0  0  0  0
  4  9  1  0  0  0  0
  4 12  1  0  0  0  0
  5  6  1  0  0  0  0
  5 13  1  0  0  0  0
  6  7  2  0  0  0  0
  6 14  1  0  0  0  0
  7  8  1  0  0  0  0
  7 15  1  0  0  0  0
  8  9  2  0  0  0  0
 11 16  1  0  0  0  0
 11 17  1  0  0  0  0
 11 18  1  0  0  0  0
M  END
$$$$
COSSEI
     RDKit          3D
COSSEI
 16 15  0  0  0  0  0  0  0  0999 V2000
  -11.2504   -6.0720   15.8668 S   0  0  0  0  0  0  0  0  0  0  0  0
  -11.0823   -4.0002   18.0135 S   0  5  0  0  0  0  0  0  0  0  0  0
  -10.7535   -4.5655   16.4444 C   0  0  0  0  0  0  0  0  0  0  0  0
  -10.0800   -3.6681   15.7281 N   0  0  0  0  0  0  0  0  0  0  0  0
   -9.5472   -3.8443   14.3842 C   0  0  0  0  0  0  0  0  0  0  0  0
   -9.8380   -2.7946   16.1735 H   0  0  0  0  0  0  0  0  0  0  0  0
   -9.3846   -2.8305   14.0023 H   0  0  0  0  0  0  0  0  0  0  0  0
  -10.3093   -4.2831   13.7305 H   0  0  0  0  0  0  0  0  0  0  0  0
   -8.2208   -4.6231   14.3258 C   0  0  0  0  0  0  0  0  0  0  0  0
   -7.6880   -4.7993   12.9819 N   0  0  0  0  0  0  0  0  0  0  0  0
   -8.3834   -5.6369   14.7077 H   0  0  0  0  0  0  0  0  0  0  0  0
   -7.4587   -4.1843   14.9795 H   0  0  0  0  0  0  0  0  0  0  0  0
   -7.0145   -3.9019   12.2656 C   0  0  0  0  0  0  0  0  0  0  0  0
   -7.9300   -5.6728   12.5365 H   0  0  0  0  0  0  0  0  0  0  0  0
   -6.5176   -2.3954   12.8432 S   0  0  0  0  0  0  0  0  0  0  0  0
   -6.6857   -4.4673   10.6965 S   0  5  0  0  0  0  0  0  0  0  0  0
  1  3  2  0  0  0  0
  2  3  1  0  0  0  0
  3  4  1  0  0  0  0
  4  6  1  0  0  0  0
  4  5  1  0  0  0  0
  5  9  1  0  0  0  0
  5  8  1  0  0  0  0
  5  7  1  0  0  0  0
  9 12  1  0  0  0  0
  9 11  1  0  0  0  0
  9 10  1  0  0  0  0
 10 14  1  0  0  0  0
 10 13  1  0  0  0  0
 13 16  1  0  0  0  0
 13 15  2  0  0  0  0
M  CHG  1   2  -1
M  CHG  1  16  -1
M  END
$$$$
COTMON
     RDKit          3D
COTMON
 20 20  0  0  0  0  0  0  0  0999 V2000
   -7.2413   -4.9357   17.6085 N   0  0  0  0  0  0  0  0  0  0  0  0
   -7.4608   -3.5685   17.3342 N   0  0  0  0  0  0  0  0  0  0  0  0
   -8.0826   -3.1469   16.1608 C   0  0  0  0  0  0  0  0  0  0  0  0
   -8.4273   -4.2111   15.3613 N   0  0  0  0  0  0  0  0  0  0  0  0
   -9.0550   -4.3498   14.1119 C   0  0  0  0  0  0  0  0  0  0  0  0
   -9.2160   -5.6641   13.6447 C   0  0  0  0  0  0  0  0  0  0  0  0
   -9.8271   -5.9247   12.4140 C   0  0  0  0  0  0  0  0  0  0  0  0
  -10.2844   -4.8672   11.6368 C   0  0  0  0  0  0  0  0  0  0  0  0
  -10.1336   -3.5585   12.0834 C   0  0  0  0  0  0  0  0  0  0  0  0
   -9.5205   -3.3021   13.3176 C   0  0  0  0  0  0  0  0  0  0  0  0
  -11.0371   -5.1776   10.1223 Cl  0  0  0  0  0  0  0  0  0  0  0  0
   -8.2848   -1.5088   15.9515 S   0  0  0  0  0  0  0  0  0  0  0  0
   -7.6912   -5.1558   18.5023 H   0  0  0  0  0  0  0  0  0  0  0  0
   -6.2373   -5.0708   17.7625 H   0  0  0  0  0  0  0  0  0  0  0  0
   -7.1711   -2.8395   17.9870 H   0  0  0  0  0  0  0  0  0  0  0  0
   -8.1397   -5.0688   15.8279 H   0  0  0  0  0  0  0  0  0  0  0  0
   -8.8656   -6.5068   14.2364 H   0  0  0  0  0  0  0  0  0  0  0  0
   -9.9404   -6.9501   12.0735 H   0  0  0  0  0  0  0  0  0  0  0  0
  -10.4888   -2.7263   11.4810 H   0  0  0  0  0  0  0  0  0  0  0  0
   -9.4302   -2.2656   13.6141 H   0  0  0  0  0  0  0  0  0  0  0  0
  1  2  1  0  0  0  0
  1 13  1  0  0  0  0
  1 14  1  0  0  0  0
  2  3  1  0  0  0  0
  2 15  1  0  0  0  0
  3  4  1  0  0  0  0
  3 12  2  0  0  0  0
  4  5  1  0  0  0  0
  4 16  1  0  0  0  0
  5  6  2  0  0  0  0
  5 10  1  0  0  0  0
  6  7  1  0  0  0  0
  6 17  1  0  0  0  0
  7  8  2  0  0  0  0
  7 18  1  0  0  0  0
  8  9  1  0  0  0  0
  8 11  1  0  0  0  0
  9 10  2  0  0  0  0
  9 19  1  0  0  0  0
 10 20  1  0  0  0  0
M  END
$$$$
COVXIU
     RDKit          3D
COVXIU
 33 34  0  0  0  0  0  0  0  0999 V2000
  -10.8120   -4.0493   17.6453 C   0  0  0  0  0  0  0  0  0  0  0  0
   -9.7937   -3.1925   17.2160 C   0  0  0  0  0  0  0  0  0  0  0  0
   -9.7479   -2.7402   15.8944 C   0  0  0  0  0  0  0  0  0  0  0  0
  -10.7178   -3.1699   14.9878 C   0  0  0  0  0  0  0  0  0  0  0  0
  -11.7377   -4.0312   15.3973 C   0  0  0  0  0  0  0  0  0  0  0  0
  -11.7721   -4.4751   16.7220 C   0  0  0  0  0  0  0  0  0  0  0  0
  -10.8301   -4.5221   18.9449 N   0  0  0  0  0  0  0  0  0  0  0  0
  -10.6967   -2.5810   13.3128 S   0  0  0  0  0  0  0  0  0  0  0  0
  -12.0738   -2.2810   12.9691 O   0  0  0  0  0  0  0  0  0  0  0  0
   -9.6796   -1.5601   13.1732 O   0  0  0  0  0  0  0  0  0  0  0  0
  -10.2900   -3.9207   12.4214 N   0  0  0  0  0  0  0  0  0  0  0  0
   -8.9437   -4.2520   12.3422 C   0  0  0  0  0  0  0  0  0  0  0  0
   -8.5944   -4.7561   11.1554 N   0  0  0  0  0  0  0  0  0  0  0  0
   -7.3353   -5.2285   11.0649 C   0  0  0  0  0  0  0  0  0  0  0  0
   -6.4688   -5.2360   12.1427 C   0  0  0  0  0  0  0  0  0  0  0  0
   -6.9584   -4.7390   13.3362 C   0  0  0  0  0  0  0  0  0  0  0  0
   -8.2113   -4.2609   13.4550 N   0  0  0  0  0  0  0  0  0  0  0  0
   -6.8937   -5.7668    9.7373 C   0  0  0  0  0  0  0  0  0  0  0  0
   -6.0980   -4.7271   14.5632 C   0  0  0  0  0  0  0  0  0  0  0  0
   -9.0248   -2.8658   17.9110 H   0  0  0  0  0  0  0  0  0  0  0  0
   -8.9511   -2.0706   15.5798 H   0  0  0  0  0  0  0  0  0  0  0  0
  -12.5015   -4.3590   14.6967 H   0  0  0  0  0  0  0  0  0  0  0  0
  -12.5620   -5.1552   17.0299 H   0  0  0  0  0  0  0  0  0  0  0  0
  -10.1859   -4.1515   19.6299 H   0  0  0  0  0  0  0  0  0  0  0  0
  -11.6081   -5.0772   19.2735 H   0  0  0  0  0  0  0  0  0  0  0  0
  -10.7693   -3.9810   11.5315 H   0  0  0  0  0  0  0  0  0  0  0  0
   -5.4598   -5.6207   12.0588 H   0  0  0  0  0  0  0  0  0  0  0  0
   -7.6931   -5.6770    8.9948 H   0  0  0  0  0  0  0  0  0  0  0  0
   -6.6293   -6.8250    9.8274 H   0  0  0  0  0  0  0  0  0  0  0  0
   -6.0259   -5.2086    9.3724 H   0  0  0  0  0  0  0  0  0  0  0  0
   -5.8063   -5.7475   14.8303 H   0  0  0  0  0  0  0  0  0  0  0  0
   -6.6355   -4.2928   15.4124 H   0  0  0  0  0  0  0  0  0  0  0  0
   -5.1981   -4.1293   14.3885 H   0  0  0  0  0  0  0  0  0  0  0  0
  1  2  2  0  0  0  0
  1  6  1  0  0  0  0
  1  7  1  0  0  0  0
  2  3  1  0  0  0  0
  2 20  1  0  0  0  0
  3  4  2  0  0  0  0
  3 21  1  0  0  0  0
  4  5  1  0  0  0  0
  4  8  1  0  0  0  0
  5  6  2  0  0  0  0
  5 22  1  0  0  0  0
  6 23  1  0  0  0  0
  7 24  1  0  0  0  0
  7 25  1  0  0  0  0
  8  9  2  0  0  0  0
  8 10  2  0  0  0  0
  8 11  1  0  0  0  0
 11 12  1  0  0  0  0
 11 26  1  0  0  0  0
 12 13  2  0  0  0  0
 12 17  1  0  0  0  0
 13 14  1  0  0  0  0
 14 15  2  0  0  0  0
 14 18  1  0  0  0  0
 15 16  1  0  0  0  0
 15 27  1  0  0  0  0
 16 17  2  0  0  0  0
 16 19  1  0  0  0  0
 18 28  1  0  0  0  0
 18 29  1  0  0  0  0
 18 30  1  0  0  0  0
 19 31  1  0  0  0  0
 19 32  1  0  0  0  0
 19 33  1  0  0  0  0
M  END
$$$$
COXZEU
     RDKit          3D
COXZEU
 15 14  0  0  0  0  0  0  0  0999 V2000
   -8.7389   -6.0841   13.0410 S   0  0  0  0  0  0  0  0  0  0  0  0
   -6.4703   -5.8510   14.9580 S   0  0  0  0  0  0  0  0  0  0  0  0
   -8.5281   -4.0960   14.8436 N   0  0  0  0  0  0  0  0  0  0  0  0
   -7.3352   -2.6903   13.3344 N   0  0  0  0  0  0  0  0  0  0  0  0
   -8.7983   -1.8404   14.7809 N   0  0  0  0  0  0  0  0  0  0  0  0
   -8.2082   -2.9592   14.3241 C   0  0  0  0  0  0  0  0  0  0  0  0
   -7.9180   -5.2252   14.3607 C   0  0  0  0  0  0  0  0  0  0  0  0
  -10.4553   -5.8335   13.5398 C   0  0  0  0  0  0  0  0  0  0  0  0
  -10.6099   -6.1605   14.5717 H   0  0  0  0  0  0  0  0  0  0  0  0
  -11.1063   -6.4247   12.8899 H   0  0  0  0  0  0  0  0  0  0  0  0
  -10.7402   -4.7826   13.4421 H   0  0  0  0  0  0  0  0  0  0  0  0
   -6.7876   -3.4220   12.8999 H   0  0  0  0  0  0  0  0  0  0  0  0
   -8.5034   -0.9142   14.5205 H   0  0  0  0  0  0  0  0  0  0  0  0
   -7.2069   -1.7565   12.9777 H   0  0  0  0  0  0  0  0  0  0  0  0
   -9.4551   -1.9346   15.5445 H   0  0  0  0  0  0  0  0  0  0  0  0
  1  8  1  0  0  0  0
  1  7  1  0  0  0  0
  2  7  2  0  0  0  0
  3  7  1  0  0  0  0
  3  6  2  0  0  0  0
  4 14  1  0  0  0  0
  4 12  1  0  0  0  0
  4  6  1  0  0  0  0
  5 15  1  0  0  0  0
  5 13  1  0  0  0  0
  5  6  1  0  0  0  0
  8 11  1  0  0  0  0
  8 10  1  0  0  0  0
  8  9  1  0  0  0  0
M  END
$$$$
COYMOS
     RDKit          3D
COYMOS
 26 27  0  0  0  0  0  0  0  0999 V2000
   -8.3123   -7.2681   15.0321 O   0  0  0  0  0  0  0  0  0  0  0  0
  -11.2427   -7.2590   12.8893 O   0  0  0  0  0  0  0  0  0  0  0  0
   -7.6659   -6.3318   13.0733 N   0  0  0  0  0  0  0  0  0  0  0  0
  -11.2721   -5.1106   12.1747 N   0  0  0  0  0  0  0  0  0  0  0  0
   -9.7645   -4.2411   14.3244 N   0  0  0  0  0  0  0  0  0  0  0  0
   -8.5550   -6.5145   14.0962 C   0  0  0  0  0  0  0  0  0  0  0  0
  -10.8285   -6.1121   12.9946 C   0  0  0  0  0  0  0  0  0  0  0  0
  -10.3601   -5.1369   15.3090 C   0  0  0  0  0  0  0  0  0  0  0  0
   -9.8174   -5.7184   14.0286 C   0  0  0  0  0  0  0  0  0  0  0  0
   -8.5606   -3.5424   14.5709 C   0  0  0  0  0  0  0  0  0  0  0  0
   -8.3449   -2.3758   13.8186 C   0  0  0  0  0  0  0  0  0  0  0  0
   -7.1896   -1.6067   13.9814 C   0  0  0  0  0  0  0  0  0  0  0  0
   -6.2268   -1.9906   14.9088 C   0  0  0  0  0  0  0  0  0  0  0  0
   -6.4242   -3.1374   15.6724 C   0  0  0  0  0  0  0  0  0  0  0  0
   -7.5834   -3.9040   15.5076 C   0  0  0  0  0  0  0  0  0  0  0  0
   -6.7966   -6.8466   13.1017 H   0  0  0  0  0  0  0  0  0  0  0  0
   -7.8193   -5.6638   12.3315 H   0  0  0  0  0  0  0  0  0  0  0  0
  -10.9709   -4.1557   12.3242 H   0  0  0  0  0  0  0  0  0  0  0  0
  -11.9685   -5.3232   11.4746 H   0  0  0  0  0  0  0  0  0  0  0  0
  -11.4301   -5.0100   15.4106 H   0  0  0  0  0  0  0  0  0  0  0  0
   -9.8256   -5.2969   16.2338 H   0  0  0  0  0  0  0  0  0  0  0  0
   -9.0921   -2.0556   13.0963 H   0  0  0  0  0  0  0  0  0  0  0  0
   -7.0470   -0.7074   13.3881 H   0  0  0  0  0  0  0  0  0  0  0  0
   -5.3272   -1.3953   15.0415 H   0  0  0  0  0  0  0  0  0  0  0  0
   -5.6774   -3.4400   16.4025 H   0  0  0  0  0  0  0  0  0  0  0  0
   -7.6921   -4.7893   16.1282 H   0  0  0  0  0  0  0  0  0  0  0  0
  1  6  2  0  0  0  0
  2  7  2  0  0  0  0
  3  6  1  0  0  0  0
  3 16  1  0  0  0  0
  3 17  1  0  0  0  0
  4  7  1  0  0  0  0
  4 18  1  0  0  0  0
  4 19  1  0  0  0  0
  5  8  1  0  0  0  0
  5  9  1  0  0  0  0
  5 10  1  0  0  0  0
  6  9  1  0  0  0  0
  7  9  1  0  0  0  0
  8  9  1  0  0  0  0
  8 20  1  0  0  0  0
  8 21  1  0  0  0  0
 10 11  2  0  0  0  0
 10 15  1  0  0  0  0
 11 12  1  0  0  0  0
 11 22  1  0  0  0  0
 12 13  2  0  0  0  0
 12 23  1  0  0  0  0
 13 14  1  0  0  0  0
 13 24  1  0  0  0  0
 14 15  2  0  0  0  0
 14 25  1  0  0  0  0
 15 26  1  0  0  0  0
M  END
$$$$
COYNAF
     RDKit          3D
COYNAF
 18 19  0  0  0  0  0  0  0  0999 V2000
   -7.2212   -1.6083   15.1783 N   0  0  0  0  0  0  0  0  0  0  0  0
   -7.8795   -2.8016   14.8529 N   0  0  0  0  0  0  0  0  0  0  0  0
   -9.7243   -2.6625   16.3011 O   0  0  0  0  0  0  0  0  0  0  0  0
   -6.3400   -3.7203   13.3344 O   0  0  0  0  0  0  0  0  0  0  0  0
   -9.0678   -3.1938   15.4247 C   0  0  0  0  0  0  0  0  0  0  0  0
   -9.4051   -4.4689   14.7881 C   0  0  0  0  0  0  0  0  0  0  0  0
  -10.4979   -5.2932   14.9735 C   0  0  0  0  0  0  0  0  0  0  0  0
  -10.5447   -6.4707   14.2202 C   0  0  0  0  0  0  0  0  0  0  0  0
   -9.5119   -6.7936   13.3148 C   0  0  0  0  0  0  0  0  0  0  0  0
   -8.4130   -5.9449   13.1459 C   0  0  0  0  0  0  0  0  0  0  0  0
   -8.3895   -4.7864   13.8978 C   0  0  0  0  0  0  0  0  0  0  0  0
   -7.3884   -3.7188   13.9525 C   0  0  0  0  0  0  0  0  0  0  0  0
   -6.2159   -1.7811   15.1066 H   0  0  0  0  0  0  0  0  0  0  0  0
   -7.4185   -1.4052   16.1609 H   0  0  0  0  0  0  0  0  0  0  0  0
  -11.2850   -5.0348   15.6748 H   0  0  0  0  0  0  0  0  0  0  0  0
  -11.3887   -7.1495   14.3332 H   0  0  0  0  0  0  0  0  0  0  0  0
   -9.5726   -7.7172   12.7412 H   0  0  0  0  0  0  0  0  0  0  0  0
   -7.6112   -6.1832   12.4543 H   0  0  0  0  0  0  0  0  0  0  0  0
  1  2  1  0  0  0  0
  1 13  1  0  0  0  0
  1 14  1  0  0  0  0
  2  5  1  0  0  0  0
  2 12  1  0  0  0  0
  3  5  2  0  0  0  0
  4 12  2  0  0  0  0
  5  6  1  0  0  0  0
  6  7  2  0  0  0  0
  6 11  1  0  0  0  0
  7  8  1  0  0  0  0
  7 15  1  0  0  0  0
  8  9  2  0  0  0  0
  8 16  1  0  0  0  0
  9 10  1  0  0  0  0
  9 17  1  0  0  0  0
 10 11  2  0  0  0  0
 10 18  1  0  0  0  0
 11 12  1  0  0  0  0
M  END
$$$$
COYVIV
     RDKit          3D
COYVIV
 27 28  0  0  0  0  0  0  0  0999 V2000
  -10.1123   -4.9505   16.6906 S   0  0  0  0  0  0  0  0  0  0  0  0
  -10.7859   -3.3695   16.7349 C   0  0  0  0  0  0  0  0  0  0  0  0
  -10.0199   -2.4512   16.1879 N   0  0  0  0  0  0  0  0  0  0  0  0
   -8.8462   -2.9715   15.6872 N   0  0  0  0  0  0  0  0  0  0  0  0
   -8.7689   -4.2748   15.8637 C   0  0  0  0  0  0  0  0  0  0  0  0
   -7.6645   -5.1091   15.3967 C   0  0  0  0  0  0  0  0  0  0  0  0
   -6.8512   -5.7596   16.3428 C   0  0  0  0  0  0  0  0  0  0  0  0
   -5.7548   -6.5276   15.9421 C   0  0  0  0  0  0  0  0  0  0  0  0
   -5.4495   -6.6564   14.5901 C   0  0  0  0  0  0  0  0  0  0  0  0
   -6.2394   -6.0188   13.6349 C   0  0  0  0  0  0  0  0  0  0  0  0
   -7.3387   -5.2427   14.0354 C   0  0  0  0  0  0  0  0  0  0  0  0
  -11.9819   -3.1319   17.2900 N   0  0  0  0  0  0  0  0  0  0  0  0
   -8.3559   -4.5088   12.7678 S   0  0  0  0  0  0  0  0  0  0  0  0
   -9.7311   -4.8225   13.0841 O   0  0  0  0  0  0  0  0  0  0  0  0
   -7.7859   -4.8648   11.4854 O   0  0  0  0  0  0  0  0  0  0  0  0
   -8.1315   -2.8588   12.9792 N   0  0  0  0  0  0  0  0  0  0  0  0
   -6.7906   -2.3047   12.8342 C   0  0  0  0  0  0  0  0  0  0  0  0
  -12.5569   -3.8709   17.6710 H   0  0  0  0  0  0  0  0  0  0  0  0
  -12.3655   -2.1950   17.2835 H   0  0  0  0  0  0  0  0  0  0  0  0
   -7.0582   -5.6624   17.4079 H   0  0  0  0  0  0  0  0  0  0  0  0
   -5.1373   -7.0236   16.6879 H   0  0  0  0  0  0  0  0  0  0  0  0
   -4.5986   -7.2584   14.2782 H   0  0  0  0  0  0  0  0  0  0  0  0
   -5.9965   -6.1405   12.5805 H   0  0  0  0  0  0  0  0  0  0  0  0
   -8.6973   -2.4850   13.7517 H   0  0  0  0  0  0  0  0  0  0  0  0
   -6.2864   -2.6955   11.9470 H   0  0  0  0  0  0  0  0  0  0  0  0
   -6.1913   -2.5101   13.7248 H   0  0  0  0  0  0  0  0  0  0  0  0
   -6.8683   -1.2190   12.7238 H   0  0  0  0  0  0  0  0  0  0  0  0
  1  2  1  0  0  0  0
  1  5  1  0  0  0  0
  2  3  2  0  0  0  0
  2 12  1  0  0  0  0
  3  4  1  0  0  0  0
  4  5  2  0  0  0  0
  5  6  1  0  0  0  0
  6  7  2  0  0  0  0
  6 11  1  0  0  0  0
  7  8  1  0  0  0  0
  7 20  1  0  0  0  0
  8  9  2  0  0  0  0
  8 21  1  0  0  0  0
  9 10  1  0  0  0  0
  9 22  1  0  0  0  0
 10 11  2  0  0  0  0
 10 23  1  0  0  0  0
 11 13  1  0  0  0  0
 12 18  1  0  0  0  0
 12 19  1  0  0  0  0
 13 14  2  0  0  0  0
 13 15  2  0  0  0  0
 13 16  1  0  0  0  0
 16 17  1  0  0  0  0
 16 24  1  0  0  0  0
 17 25  1  0  0  0  0
 17 26  1  0  0  0  0
 17 27  1  0  0  0  0
M  END
$$$$
CUDJAM
     RDKit          3D
CUDJAM
 23 23  0  0  0  0  0  0  0  0999 V2000
   -6.6301   -2.9215   11.7970 O   0  0  0  0  0  0  0  0  0  0  0  0
  -10.4442   -7.0821   13.7204 O   0  0  0  0  0  0  0  0  0  0  0  0
   -9.2111   -2.5132   17.0625 O   0  0  0  0  0  0  0  0  0  0  0  0
   -8.7153   -5.0032   13.6789 N   0  0  0  0  0  0  0  0  0  0  0  0
   -8.8972   -3.5265   16.1488 N   0  0  0  0  0  0  0  0  0  0  0  0
  -10.6884   -6.0466   14.6323 N   0  0  0  0  0  0  0  0  0  0  0  0
   -6.6298   -3.0143   14.0708 N   0  0  0  0  0  0  0  0  0  0  0  0
   -9.9695   -3.9669   15.5503 C   0  0  0  0  0  0  0  0  0  0  0  0
   -9.7994   -5.0997   14.5323 C   0  0  0  0  0  0  0  0  0  0  0  0
   -8.8288   -5.1400   12.2366 C   0  0  0  0  0  0  0  0  0  0  0  0
   -8.5431   -3.7983   12.8621 C   0  0  0  0  0  0  0  0  0  0  0  0
  -11.3712   -3.4712   15.7834 C   0  0  0  0  0  0  0  0  0  0  0  0
   -7.1853   -3.2194   12.8442 C   0  0  0  0  0  0  0  0  0  0  0  0
  -11.1080   -7.7495   13.9751 H   0  0  0  0  0  0  0  0  0  0  0  0
   -8.3634   -2.3601   17.5211 H   0  0  0  0  0  0  0  0  0  0  0  0
   -5.7006   -2.6250   14.1312 H   0  0  0  0  0  0  0  0  0  0  0  0
   -7.1230   -3.2762   14.9205 H   0  0  0  0  0  0  0  0  0  0  0  0
   -9.8232   -5.3356   11.8621 H   0  0  0  0  0  0  0  0  0  0  0  0
   -8.0147   -5.6971   11.7954 H   0  0  0  0  0  0  0  0  0  0  0  0
   -9.3585   -3.0854   12.8735 H   0  0  0  0  0  0  0  0  0  0  0  0
  -12.0111   -3.7103   14.9295 H   0  0  0  0  0  0  0  0  0  0  0  0
  -11.7756   -3.9475   16.6805 H   0  0  0  0  0  0  0  0  0  0  0  0
  -11.3805   -2.3859   15.9127 H   0  0  0  0  0  0  0  0  0  0  0  0
  1 13  2  0  0  0  0
  2  6  1  0  0  0  0
  2 14  1  0  0  0  0
  3  5  1  0  0  0  0
  3 15  1  0  0  0  0
  4  9  1  0  0  0  0
  4 10  1  0  0  0  0
  4 11  1  0  0  0  0
  5  8  2  0  0  0  0
  6  9  2  0  0  0  0
  7 13  1  0  0  0  0
  7 16  1  0  0  0  0
  7 17  1  0  0  0  0
  8  9  1  0  0  0  0
  8 12  1  0  0  0  0
 10 11  1  0  0  0  0
 10 18  1  0  0  0  0
 10 19  1  0  0  0  0
 11 13  1  0  0  0  0
 11 20  1  0  0  0  0
 12 21  1  0  0  0  0
 12 22  1  0  0  0  0
 12 23  1  0  0  0  0
M  END
$$$$
CUDPOG
     RDKit          3D
CUDPOG
 25 26  0  0  0  0  0  0  0  0999 V2000
  -11.5569   -5.0094   15.1087 S   0  0  0  0  0  0  0  0  0  0  0  0
   -8.9862   -3.9877   15.3118 N   0  0  0  0  0  0  0  0  0  0  0  0
  -10.3890   -3.5824   17.0538 N   0  0  0  0  0  0  0  0  0  0  0  0
   -9.3563   -2.9133   17.2996 N   0  0  0  0  0  0  0  0  0  0  0  0
  -10.2653   -4.2089   15.8273 C   0  0  0  0  0  0  0  0  0  0  0  0
   -8.4137   -2.9702   16.1550 C   0  0  0  0  0  0  0  0  0  0  0  0
   -7.0440   -3.3235   16.7428 C   0  0  0  0  0  0  0  0  0  0  0  0
   -8.4378   -1.5579   15.5492 C   0  0  0  0  0  0  0  0  0  0  0  0
   -8.3170   -4.6429   14.2365 C   0  0  0  0  0  0  0  0  0  0  0  0
   -8.6239   -5.9658   13.8839 C   0  0  0  0  0  0  0  0  0  0  0  0
   -7.9588   -6.6254   12.8424 C   0  0  0  0  0  0  0  0  0  0  0  0
   -6.9553   -5.9782   12.1348 C   0  0  0  0  0  0  0  0  0  0  0  0
   -6.6122   -4.6777   12.4795 C   0  0  0  0  0  0  0  0  0  0  0  0
   -7.2807   -4.0238   13.5233 C   0  0  0  0  0  0  0  0  0  0  0  0
   -9.3541   -6.5480   14.4370 H   0  0  0  0  0  0  0  0  0  0  0  0
   -8.2243   -7.6510   12.5972 H   0  0  0  0  0  0  0  0  0  0  0  0
   -6.4386   -6.4875   11.3260 H   0  0  0  0  0  0  0  0  0  0  0  0
   -5.8233   -4.1636   11.9356 H   0  0  0  0  0  0  0  0  0  0  0  0
   -6.9673   -3.0095   13.7296 H   0  0  0  0  0  0  0  0  0  0  0  0
   -8.2276   -0.8032   16.3168 H   0  0  0  0  0  0  0  0  0  0  0  0
   -9.4229   -1.3251   15.1276 H   0  0  0  0  0  0  0  0  0  0  0  0
   -7.7009   -1.4173   14.7572 H   0  0  0  0  0  0  0  0  0  0  0  0
   -6.7557   -2.6071   17.5210 H   0  0  0  0  0  0  0  0  0  0  0  0
   -7.0589   -4.3175   17.2052 H   0  0  0  0  0  0  0  0  0  0  0  0
   -6.2530   -3.3202   15.9879 H   0  0  0  0  0  0  0  0  0  0  0  0
  1  5  2  0  0  0  0
  2  5  1  0  0  0  0
  2  6  1  0  0  0  0
  2  9  1  0  0  0  0
  3  4  2  0  0  0  0
  3  5  1  0  0  0  0
  4  6  1  0  0  0  0
  6  7  1  0  0  0  0
  6  8  1  0  0  0  0
  7 23  1  0  0  0  0
  7 24  1  0  0  0  0
  7 25  1  0  0  0  0
  8 20  1  0  0  0  0
  8 21  1  0  0  0  0
  8 22  1  0  0  0  0
  9 10  2  0  0  0  0
  9 14  1  0  0  0  0
 10 11  1  0  0  0  0
 10 15  1  0  0  0  0
 11 12  2  0  0  0  0
 11 16  1  0  0  0  0
 12 13  1  0  0  0  0
 12 17  1  0  0  0  0
 13 14  2  0  0  0  0
 13 18  1  0  0  0  0
 14 19  1  0  0  0  0
M  END
$$$$
CUGBEL
     RDKit          3D
CUGBEL
 30 31  0  0  0  0  0  0  0  0999 V2000
   -9.5816   -4.4328   15.5887 C   0  0  0  0  0  0  0  0  0  0  0  0
   -9.0486   -3.6079   14.6666 C   0  0  0  0  0  0  0  0  0  0  0  0
   -7.6551   -3.8121   14.2495 C   0  0  0  0  0  0  0  0  0  0  0  0
   -7.0804   -2.9181   13.1700 C   0  0  0  0  0  0  0  0  0  0  0  0
   -5.7493   -3.4163   12.5989 C   0  0  0  0  0  0  0  0  0  0  0  0
   -4.8212   -3.8991   13.7050 C   0  0  0  0  0  0  0  0  0  0  0  0
   -5.4636   -5.0385   14.4962 C   0  0  0  0  0  0  0  0  0  0  0  0
   -6.9088   -4.7827   14.8232 C   0  0  0  0  0  0  0  0  0  0  0  0
   -7.5174   -5.6653   15.8670 C   0  0  0  0  0  0  0  0  0  0  0  0
   -8.8274   -5.4122   16.1714 N   0  0  0  0  0  0  0  0  0  0  0  0
  -10.8622   -4.3103   16.0729 O   0  0  0  0  0  0  0  0  0  0  0  0
  -11.7385   -5.2830   15.4915 C   0  0  0  0  0  0  0  0  0  0  0  0
  -13.1442   -5.0078   15.9909 C   0  0  0  0  0  0  0  0  0  0  0  0
   -9.8340   -2.5547   14.1072 C   0  0  0  0  0  0  0  0  0  0  0  0
  -10.4563   -1.7016   13.6247 N   0  0  0  0  0  0  0  0  0  0  0  0
   -6.8867   -6.5620   16.4140 O   0  0  0  0  0  0  0  0  0  0  0  0
   -6.9353   -1.9138   13.5886 H   0  0  0  0  0  0  0  0  0  0  0  0
   -7.7822   -2.8245   12.3323 H   0  0  0  0  0  0  0  0  0  0  0  0
   -5.2700   -2.6121   12.0291 H   0  0  0  0  0  0  0  0  0  0  0  0
   -5.9357   -4.2374   11.8947 H   0  0  0  0  0  0  0  0  0  0  0  0
   -3.8696   -4.2364   13.2790 H   0  0  0  0  0  0  0  0  0  0  0  0
   -4.5910   -3.0644   14.3794 H   0  0  0  0  0  0  0  0  0  0  0  0
   -5.3969   -5.9668   13.9151 H   0  0  0  0  0  0  0  0  0  0  0  0
   -4.8829   -5.1887   15.4140 H   0  0  0  0  0  0  0  0  0  0  0  0
   -9.2382   -5.9835   16.8977 H   0  0  0  0  0  0  0  0  0  0  0  0
  -11.7179   -5.2087   14.3974 H   0  0  0  0  0  0  0  0  0  0  0  0
  -11.4346   -6.2929   15.7907 H   0  0  0  0  0  0  0  0  0  0  0  0
  -13.1831   -5.0649   17.0837 H   0  0  0  0  0  0  0  0  0  0  0  0
  -13.4607   -3.9971   15.7128 H   0  0  0  0  0  0  0  0  0  0  0  0
  -13.8542   -5.7276   15.5741 H   0  0  0  0  0  0  0  0  0  0  0  0
  1  2  2  0  0  0  0
  1 10  1  0  0  0  0
  1 11  1  0  0  0  0
  2  3  1  0  0  0  0
  2 14  1  0  0  0  0
  3  4  1  0  0  0  0
  3  8  2  0  0  0  0
  4  5  1  0  0  0  0
  4 17  1  0  0  0  0
  4 18  1  0  0  0  0
  5  6  1  0  0  0  0
  5 19  1  0  0  0  0
  5 20  1  0  0  0  0
  6  7  1  0  0  0  0
  6 21  1  0  0  0  0
  6 22  1  0  0  0  0
  7  8  1  0  0  0  0
  7 23  1  0  0  0  0
  7 24  1  0  0  0  0
  8  9  1  0  0  0  0
  9 10  1  0  0  0  0
  9 16  2  0  0  0  0
 10 25  1  0  0  0  0
 11 12  1  0  0  0  0
 12 13  1  0  0  0  0
 12 26  1  0  0  0  0
 12 27  1  0  0  0  0
 13 28  1  0  0  0  0
 13 29  1  0  0  0  0
 13 30  1  0  0  0  0
 14 15  3  0  0  0  0
M  END
$$$$
CUNVAI
     RDKit          3D
CUNVAI
 29 29  0  0  0  0  0  0  0  0999 V2000
  -10.1468   -1.5887   12.9078 C   0  0  0  0  0  0  0  0  0  0  0  0
   -9.4800   -1.2027   14.0751 C   0  0  0  0  0  0  0  0  0  0  0  0
   -8.8659   -2.1866   14.8759 C   0  0  0  0  0  0  0  0  0  0  0  0
   -8.8970   -3.5559   14.5223 C   0  0  0  0  0  0  0  0  0  0  0  0
   -9.5923   -3.9000   13.3461 C   0  0  0  0  0  0  0  0  0  0  0  0
  -10.2082   -2.9351   12.5407 C   0  0  0  0  0  0  0  0  0  0  0  0
   -7.8708   -6.7547   15.7388 C   0  0  0  0  0  0  0  0  0  0  0  0
   -7.9744   -8.2069   15.3091 C   0  0  0  0  0  0  0  0  0  0  0  0
   -7.0599   -8.9764   15.5738 O   0  0  0  0  0  0  0  0  0  0  0  0
  -10.7900   -0.5736   12.0628 N   0  3  0  0  0  0  0  0  0  0  0  0
   -8.1961   -1.7403   16.1064 N   0  3  0  0  0  0  0  0  0  0  0  0
   -8.3117   -4.5630   15.3180 N   0  0  0  0  0  0  0  0  0  0  0  0
   -8.4291   -5.8643   14.9703 N   0  0  0  0  0  0  0  0  0  0  0  0
  -10.6545    0.6129   12.3902 O   0  5  0  0  0  0  0  0  0  0  0  0
  -11.4264   -0.9656   11.0755 O   0  0  0  0  0  0  0  0  0  0  0  0
   -8.4803   -0.6150   16.5383 O   0  5  0  0  0  0  0  0  0  0  0  0
   -7.3865   -2.5119   16.6447 O   0  0  0  0  0  0  0  0  0  0  0  0
   -7.1051   -6.4824   17.0048 C   0  0  0  0  0  0  0  0  0  0  0  0
   -9.2169   -8.6051   14.5687 C   0  0  0  0  0  0  0  0  0  0  0  0
   -9.4391   -0.1522   14.3617 H   0  0  0  0  0  0  0  0  0  0  0  0
   -9.6549   -4.9439   13.0404 H   0  0  0  0  0  0  0  0  0  0  0  0
  -10.7263   -3.2558   11.6382 H   0  0  0  0  0  0  0  0  0  0  0  0
   -7.7042   -4.2426   16.0807 H   0  0  0  0  0  0  0  0  0  0  0  0
   -6.9346   -7.4031   17.5686 H   0  0  0  0  0  0  0  0  0  0  0  0
   -7.6689   -5.7991   17.6459 H   0  0  0  0  0  0  0  0  0  0  0  0
   -6.1394   -6.0355   16.7535 H   0  0  0  0  0  0  0  0  0  0  0  0
   -9.2200   -8.1527   13.5740 H   0  0  0  0  0  0  0  0  0  0  0  0
  -10.1008   -8.2950   15.1319 H   0  0  0  0  0  0  0  0  0  0  0  0
   -9.2415   -9.6933   14.4618 H   0  0  0  0  0  0  0  0  0  0  0  0
  1 10  1  0  0  0  0
  1  6  1  0  0  0  0
  1  2  2  0  0  0  0
  2 20  1  0  0  0  0
  2  3  1  0  0  0  0
  3 11  1  0  0  0  0
  3  4  2  0  0  0  0
  4 12  1  0  0  0  0
  4  5  1  0  0  0  0
  5 21  1  0  0  0  0
  5  6  2  0  0  0  0
  6 22  1  0  0  0  0
  7 18  1  0  0  0  0
  7 13  2  0  0  0  0
  7  8  1  0  0  0  0
  8 19  1  0  0  0  0
  8  9  2  0  0  0  0
 10 15  2  0  0  0  0
 10 14  1  0  0  0  0
 11 17  2  0  0  0  0
 11 16  1  0  0  0  0
 12 23  1  0  0  0  0
 12 13  1  0  0  0  0
 18 26  1  0  0  0  0
 18 25  1  0  0  0  0
 18 24  1  0  0  0  0
 19 29  1  0  0  0  0
 19 28  1  0  0  0  0
 19 27  1  0  0  0  0
M  CHG  1  10   1
M  CHG  1  11   1
M  CHG  1  14  -1
M  CHG  1  16  -1
M  END
$$$$
CYGUAN01
     RDKit          3D
CYGUAN01
 32 33  0  0  0  0  0  0  0  0999 V2000
  -11.9847   -3.1332   10.1691 Cl  0  0  0  0  0  0  0  0  0  0  0  0
   -8.6783   -4.2939   14.9009 N   0  3  0  0  0  0  0  0  0  0  0  0
   -7.5067   -3.4538   15.2380 C   0  0  0  0  0  0  0  0  0  0  0  0
   -7.1892   -3.6950   16.6189 N   0  0  0  0  0  0  0  0  0  0  0  0
   -7.5141   -4.8313   17.2454 C   0  0  0  0  0  0  0  0  0  0  0  0
   -8.3687   -5.6688   16.7842 N   0  0  0  0  0  0  0  0  0  0  0  0
   -9.0107   -5.3413   15.6538 C   0  0  0  0  0  0  0  0  0  0  0  0
   -6.2986   -3.8587   14.3880 C   0  0  0  0  0  0  0  0  0  0  0  0
   -7.8049   -1.9577   15.0849 C   0  0  0  0  0  0  0  0  0  0  0  0
   -6.8646   -5.0272   18.4020 N   0  0  0  0  0  0  0  0  0  0  0  0
  -10.0048   -6.1508   15.3578 N   0  0  0  0  0  0  0  0  0  0  0  0
   -9.4271   -4.0083   13.7928 C   0  0  0  0  0  0  0  0  0  0  0  0
   -9.0377   -4.4545   12.5239 C   0  0  0  0  0  0  0  0  0  0  0  0
   -9.8271   -4.1806   11.4021 C   0  0  0  0  0  0  0  0  0  0  0  0
  -11.0149   -3.4660   11.5460 C   0  0  0  0  0  0  0  0  0  0  0  0
  -11.4229   -3.0289   12.8043 C   0  0  0  0  0  0  0  0  0  0  0  0
  -10.6334   -3.3044   13.9246 C   0  0  0  0  0  0  0  0  0  0  0  0
   -6.4342   -3.5892   13.3361 H   0  0  0  0  0  0  0  0  0  0  0  0
   -6.1248   -4.9399   14.4353 H   0  0  0  0  0  0  0  0  0  0  0  0
   -5.3850   -3.3630   14.7368 H   0  0  0  0  0  0  0  0  0  0  0  0
   -8.0005   -1.6827   14.0430 H   0  0  0  0  0  0  0  0  0  0  0  0
   -6.9592   -1.3496   15.4277 H   0  0  0  0  0  0  0  0  0  0  0  0
   -8.6772   -1.6656   15.6811 H   0  0  0  0  0  0  0  0  0  0  0  0
   -6.5037   -3.0830   17.0415 H   0  0  0  0  0  0  0  0  0  0  0  0
   -6.2296   -4.3637   18.8208 H   0  0  0  0  0  0  0  0  0  0  0  0
   -7.0554   -5.8682   18.9356 H   0  0  0  0  0  0  0  0  0  0  0  0
  -10.1533   -6.9058   16.0133 H   0  0  0  0  0  0  0  0  0  0  0  0
  -10.5863   -6.0609   14.5428 H   0  0  0  0  0  0  0  0  0  0  0  0
   -8.1249   -5.0308   12.3923 H   0  0  0  0  0  0  0  0  0  0  0  0
   -9.5134   -4.5281   10.4190 H   0  0  0  0  0  0  0  0  0  0  0  0
  -12.3515   -2.4717   12.9166 H   0  0  0  0  0  0  0  0  0  0  0  0
  -10.9618   -2.9546   14.9016 H   0  0  0  0  0  0  0  0  0  0  0  0
  1 15  1  0  0  0  0
  2 12  1  0  0  0  0
  2  7  2  0  0  0  0
  2  3  1  0  0  0  0
  3  9  1  0  0  0  0
  3  8  1  0  0  0  0
  3  4  1  0  0  0  0
  4 24  1  0  0  0  0
  4  5  1  0  0  0  0
  5 10  1  0  0  0  0
  5  6  2  0  0  0  0
  6  7  1  0  0  0  0
  7 11  1  0  0  0  0
  8 20  1  0  0  0  0
  8 19  1  0  0  0  0
  8 18  1  0  0  0  0
  9 23  1  0  0  0  0
  9 22  1  0  0  0  0
  9 21  1  0  0  0  0
 10 26  1  0  0  0  0
 10 25  1  0  0  0  0
 11 28  1  0  0  0  0
 11 27  1  0  0  0  0
 12 17  2  0  0  0  0
 12 13  1  0  0  0  0
 13 29  1  0  0  0  0
 13 14  2  0  0  0  0
 14 30  1  0  0  0  0
 14 15  1  0  0  0  0
 15 16  2  0  0  0  0
 16 31  1  0  0  0  0
 16 17  1  0  0  0  0
 17 32  1  0  0  0  0
M  CHG  1   2   1
M  END
$$$$
DABHAP
     RDKit          3D
DABHAP
 34 35  0  0  0  0  0  0  0  0999 V2000
   -8.0136   -7.7188   13.3797 C   0  0  0  0  0  0  0  0  0  0  0  0
   -6.7760   -7.1793   13.7451 C   0  0  0  0  0  0  0  0  0  0  0  0
   -6.6822   -6.2214   14.7581 C   0  0  0  0  0  0  0  0  0  0  0  0
   -7.8440   -5.7896   15.3990 C   0  0  0  0  0  0  0  0  0  0  0  0
   -9.0903   -6.3073   15.0397 C   0  0  0  0  0  0  0  0  0  0  0  0
   -9.1678   -7.2655   14.0262 C   0  0  0  0  0  0  0  0  0  0  0  0
   -8.1011   -8.6391   12.3520 N   0  0  0  0  0  0  0  0  0  0  0  0
   -7.7571   -4.5425   16.6705 S   0  0  0  0  0  0  0  0  0  0  0  0
   -6.4329   -3.9534   16.6167 O   0  0  0  0  0  0  0  0  0  0  0  0
   -8.2090   -5.1975   17.8824 O   0  0  0  0  0  0  0  0  0  0  0  0
   -8.8620   -3.4390   16.2434 N   0  0  0  0  0  0  0  0  0  0  0  0
   -8.7494   -2.6479   15.2238 C   0  0  0  0  0  0  0  0  0  0  0  0
   -7.6448   -2.5630   14.2298 C   0  0  0  0  0  0  0  0  0  0  0  0
   -7.7750   -1.6699   13.2319 C   0  0  0  0  0  0  0  0  0  0  0  0
   -8.8572   -0.8228   13.0637 N   0  0  0  0  0  0  0  0  0  0  0  0
   -9.8081   -0.8947   13.9483 C   0  0  0  0  0  0  0  0  0  0  0  0
   -9.7764   -1.7683   15.0001 N   0  0  0  0  0  0  0  0  0  0  0  0
   -6.7240   -1.6228   12.3221 O   0  0  0  0  0  0  0  0  0  0  0  0
   -6.8716   -0.6373   11.3053 C   0  0  0  0  0  0  0  0  0  0  0  0
  -11.0006    0.0130   13.8097 C   0  0  0  0  0  0  0  0  0  0  0  0
   -5.8689   -7.5052   13.2418 H   0  0  0  0  0  0  0  0  0  0  0  0
   -5.7083   -5.8227   15.0323 H   0  0  0  0  0  0  0  0  0  0  0  0
   -9.9958   -5.9769   15.5428 H   0  0  0  0  0  0  0  0  0  0  0  0
  -10.1407   -7.6614   13.7459 H   0  0  0  0  0  0  0  0  0  0  0  0
   -7.2629   -9.0168   11.9317 H   0  0  0  0  0  0  0  0  0  0  0  0
   -8.9825   -9.0845   12.1365 H   0  0  0  0  0  0  0  0  0  0  0  0
   -6.7645   -3.1821   14.3007 H   0  0  0  0  0  0  0  0  0  0  0  0
  -10.5357   -1.7843   15.6672 H   0  0  0  0  0  0  0  0  0  0  0  0
   -7.7507   -0.8404   10.6844 H   0  0  0  0  0  0  0  0  0  0  0  0
   -5.9883   -0.6857   10.6615 H   0  0  0  0  0  0  0  0  0  0  0  0
   -6.9189    0.3690   11.7351 H   0  0  0  0  0  0  0  0  0  0  0  0
  -10.8711    0.6964   12.9661 H   0  0  0  0  0  0  0  0  0  0  0  0
  -11.1240    0.5951   14.7272 H   0  0  0  0  0  0  0  0  0  0  0  0
  -11.8974   -0.5915   13.6475 H   0  0  0  0  0  0  0  0  0  0  0  0
  1  2  2  0  0  0  0
  1  6  1  0  0  0  0
  1  7  1  0  0  0  0
  2  3  1  0  0  0  0
  2 21  1  0  0  0  0
  3  4  2  0  0  0  0
  3 22  1  0  0  0  0
  4  5  1  0  0  0  0
  4  8  1  0  0  0  0
  5  6  2  0  0  0  0
  5 23  1  0  0  0  0
  6 24  1  0  0  0  0
  7 25  1  0  0  0  0
  7 26  1  0  0  0  0
  8  9  2  0  0  0  0
  8 10  2  0  0  0  0
  8 11  1  0  0  0  0
 11 12  2  0  0  0  0
 12 13  1  0  0  0  0
 12 17  1  0  0  0  0
 13 14  2  0  0  0  0
 13 27  1  0  0  0  0
 14 15  1  0  0  0  0
 14 18  1  0  0  0  0
 15 16  2  0  0  0  0
 16 17  1  0  0  0  0
 16 20  1  0  0  0  0
 17 28  1  0  0  0  0
 18 19  1  0  0  0  0
 19 29  1  0  0  0  0
 19 30  1  0  0  0  0
 19 31  1  0  0  0  0
 20 32  1  0  0  0  0
 20 33  1  0  0  0  0
 20 34  1  0  0  0  0
M  END
$$$$
DADLAV
     RDKit          3D
DADLAV
 19 19  0  0  0  0  0  0  0  0999 V2000
  -11.2635   -4.8593   16.2836 O   0  0  0  0  0  0  0  0  0  0  0  0
   -8.3841   -5.5251   11.8578 O   0  0  0  0  0  0  0  0  0  0  0  0
   -8.9477   -4.6246   16.2885 N   0  0  0  0  0  0  0  0  0  0  0  0
  -10.9888   -5.0487   13.3573 N   0  0  0  0  0  0  0  0  0  0  0  0
  -10.1880   -4.7933   15.7172 C   0  0  0  0  0  0  0  0  0  0  0  0
   -9.9599   -4.8831   14.2320 C   0  0  0  0  0  0  0  0  0  0  0  0
   -8.6300   -4.7597   14.0778 C   0  0  0  0  0  0  0  0  0  0  0  0
   -7.9629   -4.6117   15.3500 C   0  0  0  0  0  0  0  0  0  0  0  0
   -8.0164   -4.7374   12.7309 C   0  0  0  0  0  0  0  0  0  0  0  0
   -6.9554   -3.7090   12.4394 C   0  0  0  0  0  0  0  0  0  0  0  0
   -6.6686   -4.5165   15.6557 C   0  0  0  0  0  0  0  0  0  0  0  0
   -8.8242   -4.5496   17.2872 H   0  0  0  0  0  0  0  0  0  0  0  0
  -10.7806   -5.2626   12.3861 H   0  0  0  0  0  0  0  0  0  0  0  0
  -11.9197   -5.1998   13.7340 H   0  0  0  0  0  0  0  0  0  0  0  0
   -6.3391   -4.4259   16.6865 H   0  0  0  0  0  0  0  0  0  0  0  0
   -5.8882   -4.5445   14.9040 H   0  0  0  0  0  0  0  0  0  0  0  0
   -7.0058   -2.8748   13.1440 H   0  0  0  0  0  0  0  0  0  0  0  0
   -7.1223   -3.3017   11.4377 H   0  0  0  0  0  0  0  0  0  0  0  0
   -5.9689   -4.1762   12.4845 H   0  0  0  0  0  0  0  0  0  0  0  0
  1  5  2  0  0  0  0
  2  9  2  0  0  0  0
  3  5  1  0  0  0  0
  3  8  1  0  0  0  0
  3 12  1  0  0  0  0
  4  6  1  0  0  0  0
  4 13  1  0  0  0  0
  4 14  1  0  0  0  0
  5  6  1  0  0  0  0
  6  7  2  0  0  0  0
  7  8  1  0  0  0  0
  7  9  1  0  0  0  0
  8 11  2  0  0  0  0
  9 10  1  0  0  0  0
 10 17  1  0  0  0  0
 10 18  1  0  0  0  0
 10 19  1  0  0  0  0
 11 15  1  0  0  0  0
 11 16  1  0  0  0  0
M  END
$$$$
DADLEZ
     RDKit          3D
DADLEZ
 19 19  0  0  0  0  0  0  0  0999 V2000
   -8.8125   -2.8926   13.2110 O   0  0  0  0  0  0  0  0  0  0  0  0
   -8.1343   -2.5806   14.3516 C   0  0  0  0  0  0  0  0  0  0  0  0
   -8.2559   -3.6357   15.3796 C   0  0  0  0  0  0  0  0  0  0  0  0
   -9.0292   -4.5506   14.8036 C   0  0  0  0  0  0  0  0  0  0  0  0
   -9.4082   -4.1182   13.4962 C   0  0  0  0  0  0  0  0  0  0  0  0
   -7.4783   -1.4781   14.4519 N   0  0  0  0  0  0  0  0  0  0  0  0
   -7.6421   -3.5369   16.5874 N   0  0  0  0  0  0  0  0  0  0  0  0
   -9.3572   -5.8246   15.4788 C   0  0  0  0  0  0  0  0  0  0  0  0
   -9.6726   -5.8425   16.6694 O   0  0  0  0  0  0  0  0  0  0  0  0
  -10.2390   -4.6905   12.6204 C   0  0  0  0  0  0  0  0  0  0  0  0
   -9.2658   -7.1036   14.6883 C   0  0  0  0  0  0  0  0  0  0  0  0
   -8.6489   -6.9760   13.7949 H   0  0  0  0  0  0  0  0  0  0  0  0
   -8.7909   -7.8701   15.3080 H   0  0  0  0  0  0  0  0  0  0  0  0
  -10.2684   -7.4316   14.4040 H   0  0  0  0  0  0  0  0  0  0  0  0
   -7.8741   -4.1993   17.3210 H   0  0  0  0  0  0  0  0  0  0  0  0
   -7.1576   -2.6690   16.8004 H   0  0  0  0  0  0  0  0  0  0  0  0
  -10.7585   -5.6206   12.8166 H   0  0  0  0  0  0  0  0  0  0  0  0
  -10.4382   -4.2116   11.6657 H   0  0  0  0  0  0  0  0  0  0  0  0
   -7.5970   -0.9755   13.5656 H   0  0  0  0  0  0  0  0  0  0  0  0
  1  5  1  0  0  0  0
  1  2  1  0  0  0  0
  2  6  2  0  0  0  0
  2  3  1  0  0  0  0
  3  7  1  0  0  0  0
  3  4  2  0  0  0  0
  4  8  1  0  0  0  0
  4  5  1  0  0  0  0
  5 10  2  0  0  0  0
  6 19  1  0  0  0  0
  7 16  1  0  0  0  0
  7 15  1  0  0  0  0
  8 11  1  0  0  0  0
  8  9  2  0  0  0  0
 10 18  1  0  0  0  0
 10 17  1  0  0  0  0
 11 14  1  0  0  0  0
 11 13  1  0  0  0  0
 11 12  1  0  0  0  0
M  END
$$$$
DAFKIE
     RDKit          3D
DAFKIE
 22 22  0  0  0  0  0  0  0  0999 V2000
   -9.2434   -3.9568   14.3984 C   0  0  0  0  0  0  0  0  0  0  0  0
   -8.0702   -3.2277   14.6164 C   0  0  0  0  0  0  0  0  0  0  0  0
   -7.1755   -2.9902   13.5693 C   0  0  0  0  0  0  0  0  0  0  0  0
   -7.4520   -3.4640   12.2812 C   0  0  0  0  0  0  0  0  0  0  0  0
   -8.6245   -4.1972   12.0623 C   0  0  0  0  0  0  0  0  0  0  0  0
   -9.5166   -4.4325   13.1121 C   0  0  0  0  0  0  0  0  0  0  0  0
   -6.4765   -3.2399   11.1637 C   0  0  0  0  0  0  0  0  0  0  0  0
  -11.8296   -4.6624   17.4506 C   0  0  0  0  0  0  0  0  0  0  0  0
  -10.1552   -4.1684   15.4457 N   0  0  0  0  0  0  0  0  0  0  0  0
   -9.8909   -5.2391   16.0275 N   0  0  0  0  0  0  0  0  0  0  0  0
  -10.7348   -5.5084   17.0540 N   0  0  0  0  0  0  0  0  0  0  0  0
   -7.8530   -2.8498   15.6118 H   0  0  0  0  0  0  0  0  0  0  0  0
   -6.2634   -2.4317   13.7668 H   0  0  0  0  0  0  0  0  0  0  0  0
   -8.8529   -4.5888   11.0737 H   0  0  0  0  0  0  0  0  0  0  0  0
  -10.4288   -4.9954   12.9330 H   0  0  0  0  0  0  0  0  0  0  0  0
   -5.9351   -2.2979   11.3009 H   0  0  0  0  0  0  0  0  0  0  0  0
   -5.7544   -4.0613   11.1273 H   0  0  0  0  0  0  0  0  0  0  0  0
   -6.9935   -3.1796   10.2002 H   0  0  0  0  0  0  0  0  0  0  0  0
  -12.3298   -5.1322   18.3015 H   0  0  0  0  0  0  0  0  0  0  0  0
  -11.4483   -3.6850   17.7571 H   0  0  0  0  0  0  0  0  0  0  0  0
  -12.5413   -4.5691   16.6264 H   0  0  0  0  0  0  0  0  0  0  0  0
  -10.5403   -6.3751   17.5441 H   0  0  0  0  0  0  0  0  0  0  0  0
  1  2  2  0  0  0  0
  1  6  1  0  0  0  0
  1  9  1  0  0  0  0
  2  3  1  0  0  0  0
  2 12  1  0  0  0  0
  3  4  2  0  0  0  0
  3 13  1  0  0  0  0
  4  5  1  0  0  0  0
  4  7  1  0  0  0  0
  5  6  2  0  0  0  0
  5 14  1  0  0  0  0
  6 15  1  0  0  0  0
  7 16  1  0  0  0  0
  7 17  1  0  0  0  0
  7 18  1  0  0  0  0
  8 11  1  0  0  0  0
  8 19  1  0  0  0  0
  8 20  1  0  0  0  0
  8 21  1  0  0  0  0
  9 10  2  0  0  0  0
 10 11  1  0  0  0  0
 11 22  1  0  0  0  0
M  END
$$$$
DAFPUV
     RDKit          3D
DAFPUV
 11 11  0  0  0  0  0  0  0  0999 V2000
   -8.0220   -5.7506   12.4220 O   0  0  0  0  0  0  0  0  0  0  0  0
   -9.5691   -2.7345   15.2515 O   0  5  0  0  0  0  0  0  0  0  0  0
  -10.0880   -2.3751   13.1446 O   0  0  0  0  0  0  0  0  0  0  0  0
   -8.7765   -4.5776   12.4064 N   0  0  0  0  0  0  0  0  0  0  0  0
   -7.6303   -6.0854   13.7153 N   0  0  0  0  0  0  0  0  0  0  0  0
   -9.5446   -3.0300   14.0456 N   0  3  0  0  0  0  0  0  0  0  0  0
   -7.9723   -5.0989   15.8382 N   0  0  0  0  0  0  0  0  0  0  0  0
   -8.8312   -4.2178   13.6926 C   0  0  0  0  0  0  0  0  0  0  0  0
   -8.1336   -5.1328   14.5014 C   0  0  0  0  0  0  0  0  0  0  0  0
   -7.4434   -5.8215   16.3162 H   0  0  0  0  0  0  0  0  0  0  0  0
   -8.3593   -4.3686   16.4332 H   0  0  0  0  0  0  0  0  0  0  0  0
  1  4  1  0  0  0  0
  1  5  1  0  0  0  0
  2  6  1  0  0  0  0
  3  6  2  0  0  0  0
  4  8  2  0  0  0  0
  5  9  2  0  0  0  0
  6  8  1  0  0  0  0
  7  9  1  0  0  0  0
  7 10  1  0  0  0  0
  7 11  1  0  0  0  0
  8  9  1  0  0  0  0
M  CHG  1   2  -1
M  CHG  1   6   1
M  END
$$$$
DAHBAP
     RDKit          3D
DAHBAP
 23 23  0  0  0  0  0  0  0  0999 V2000
   -8.5935   -5.5208   15.9221 O   0  0  0  0  0  0  0  0  0  0  0  0
   -6.0373   -6.0428   15.1830 O   0  0  0  0  0  0  0  0  0  0  0  0
  -10.1646   -2.2010   15.4022 O   0  0  0  0  0  0  0  0  0  0  0  0
   -7.9101   -4.7269   14.9766 N   0  0  0  0  0  0  0  0  0  0  0  0
  -10.9820   -4.1522   14.4845 N   0  0  0  0  0  0  0  0  0  0  0  0
   -8.5645   -3.6349   14.4610 C   0  0  0  0  0  0  0  0  0  0  0  0
   -7.9197   -2.8213   13.6065 C   0  0  0  0  0  0  0  0  0  0  0  0
   -6.5564   -3.1162   13.2204 C   0  0  0  0  0  0  0  0  0  0  0  0
   -5.9134   -4.1824   13.7203 C   0  0  0  0  0  0  0  0  0  0  0  0
   -6.6089   -5.0746   14.6880 C   0  0  0  0  0  0  0  0  0  0  0  0
   -9.9627   -3.2783   14.8388 C   0  0  0  0  0  0  0  0  0  0  0  0
  -12.3289   -3.8844   14.9576 C   0  0  0  0  0  0  0  0  0  0  0  0
  -10.8111   -5.3680   13.7021 C   0  0  0  0  0  0  0  0  0  0  0  0
   -8.3956   -1.9336   13.1993 H   0  0  0  0  0  0  0  0  0  0  0  0
   -6.0666   -2.4461   12.5202 H   0  0  0  0  0  0  0  0  0  0  0  0
   -4.8928   -4.4341   13.4638 H   0  0  0  0  0  0  0  0  0  0  0  0
   -7.8778   -6.1137   16.2338 H   0  0  0  0  0  0  0  0  0  0  0  0
  -12.6722   -4.7420   15.5441 H   0  0  0  0  0  0  0  0  0  0  0  0
  -12.3810   -2.9896   15.5830 H   0  0  0  0  0  0  0  0  0  0  0  0
  -12.9850   -3.7495   14.0926 H   0  0  0  0  0  0  0  0  0  0  0  0
   -9.8497   -5.4038   13.1874 H   0  0  0  0  0  0  0  0  0  0  0  0
  -10.8987   -6.2288   14.3713 H   0  0  0  0  0  0  0  0  0  0  0  0
  -11.6017   -5.4172   12.9469 H   0  0  0  0  0  0  0  0  0  0  0  0
  1  4  1  0  0  0  0
  1 17  1  0  0  0  0
  2 10  2  0  0  0  0
  3 11  2  0  0  0  0
  4  6  1  0  0  0  0
  4 10  1  0  0  0  0
  5 11  1  0  0  0  0
  5 12  1  0  0  0  0
  5 13  1  0  0  0  0
  6  7  2  0  0  0  0
  6 11  1  0  0  0  0
  7  8  1  0  0  0  0
  7 14  1  0  0  0  0
  8  9  2  0  0  0  0
  8 15  1  0  0  0  0
  9 10  1  0  0  0  0
  9 16  1  0  0  0  0
 12 18  1  0  0  0  0
 12 19  1  0  0  0  0
 12 20  1  0  0  0  0
 13 21  1  0  0  0  0
 13 22  1  0  0  0  0
 13 23  1  0  0  0  0
M  END
$$$$
DAJXER
     RDKit          3D
DAJXER
 31 34  0  0  0  0  0  0  0  0999 V2000
   -9.2515   -4.1930   15.5581 N   0  0  0  0  0  0  0  0  0  0  0  0
  -10.1236   -3.1532   15.7996 C   0  0  0  0  0  0  0  0  0  0  0  0
  -10.9294   -3.1520   16.7292 O   0  0  0  0  0  0  0  0  0  0  0  0
  -10.0836   -2.0906   14.9446 N   0  0  0  0  0  0  0  0  0  0  0  0
   -9.3665   -1.9267   13.7822 C   0  0  0  0  0  0  0  0  0  0  0  0
   -9.4845   -0.8675   13.1566 O   0  0  0  0  0  0  0  0  0  0  0  0
   -8.4149   -3.0849   13.3946 C   0  0  0  0  0  0  0  0  0  0  0  0
   -8.2784   -4.2240   14.4352 C   0  0  0  0  0  0  0  0  0  0  0  0
   -7.0311   -2.5437   12.9956 C   0  0  0  0  0  0  0  0  0  0  0  0
   -9.8079   -5.9783   13.4785 N   0  0  0  0  0  0  0  0  0  0  0  0
  -10.7615   -5.2500   12.8394 C   0  0  0  0  0  0  0  0  0  0  0  0
  -10.3964   -4.1794   12.2055 N   0  0  0  0  0  0  0  0  0  0  0  0
   -8.9267   -4.1130   12.3523 C   0  0  0  0  0  0  0  0  0  0  0  0
   -8.5702   -5.2702   13.3274 C   0  0  0  0  0  0  0  0  0  0  0  0
   -9.3593   -5.4007   16.3764 C   0  0  0  0  0  0  0  0  0  0  0  0
  -10.4098   -6.3693   15.8288 C   0  0  0  0  0  0  0  0  0  0  0  0
  -10.0156   -6.9864   14.4871 C   0  0  0  0  0  0  0  0  0  0  0  0
  -10.7224   -1.3408   15.1620 H   0  0  0  0  0  0  0  0  0  0  0  0
   -7.2647   -4.3234   14.8461 H   0  0  0  0  0  0  0  0  0  0  0  0
  -11.8028   -5.5971   12.9328 H   0  0  0  0  0  0  0  0  0  0  0  0
   -8.4098   -4.1351   11.3876 H   0  0  0  0  0  0  0  0  0  0  0  0
   -7.7296   -5.9019   13.0281 H   0  0  0  0  0  0  0  0  0  0  0  0
   -6.3354   -3.3515   12.7413 H   0  0  0  0  0  0  0  0  0  0  0  0
   -7.1076   -1.8862   12.1226 H   0  0  0  0  0  0  0  0  0  0  0  0
   -6.5894   -1.9679   13.8164 H   0  0  0  0  0  0  0  0  0  0  0  0
   -8.3750   -5.8802   16.4295 H   0  0  0  0  0  0  0  0  0  0  0  0
   -9.6342   -5.1150   17.3982 H   0  0  0  0  0  0  0  0  0  0  0  0
  -11.3745   -5.8565   15.7303 H   0  0  0  0  0  0  0  0  0  0  0  0
  -10.5522   -7.1797   16.5536 H   0  0  0  0  0  0  0  0  0  0  0  0
   -9.1049   -7.5856   14.6058 H   0  0  0  0  0  0  0  0  0  0  0  0
  -10.8030   -7.6756   14.1605 H   0  0  0  0  0  0  0  0  0  0  0  0
  1  2  1  0  0  0  0
  1  8  1  0  0  0  0
  1 15  1  0  0  0  0
  2  3  2  0  0  0  0
  2  4  1  0  0  0  0
  4  5  1  0  0  0  0
  4 18  1  0  0  0  0
  5  6  2  0  0  0  0
  5  7  1  0  0  0  0
  7  8  1  0  0  0  0
  7  9  1  0  0  0  0
  7 13  1  0  0  0  0
  8 14  1  0  0  0  0
  8 19  1  0  0  0  0
  9 23  1  0  0  0  0
  9 24  1  0  0  0  0
  9 25  1  0  0  0  0
 10 11  1  0  0  0  0
 10 14  1  0  0  0  0
 10 17  1  0  0  0  0
 11 12  2  0  0  0  0
 11 20  1  0  0  0  0
 12 13  1  0  0  0  0
 13 14  1  0  0  0  0
 13 21  1  0  0  0  0
 14 22  1  0  0  0  0
 15 16  1  0  0  0  0
 15 26  1  0  0  0  0
 15 27  1  0  0  0  0
 16 17  1  0  0  0  0
 16 28  1  0  0  0  0
 16 29  1  0  0  0  0
 17 30  1  0  0  0  0
 17 31  1  0  0  0  0
M  END
$$$$
DAKBAS
     RDKit          3D
DAKBAS
 34 35  0  0  0  0  0  0  0  0999 V2000
  -10.1938   -5.8426   17.9659 S   0  5  0  0  0  0  0  0  0  0  0  0
   -6.1667   -5.5163   12.4314 O   0  0  0  0  0  0  0  0  0  0  0  0
   -9.6481   -5.9499   10.9094 O   0  5  0  0  0  0  0  0  0  0  0  0
  -11.4444   -4.7386   10.5501 O   0  0  0  0  0  0  0  0  0  0  0  0
   -8.0839   -6.0923   16.3685 N   0  0  0  0  0  0  0  0  0  0  0  0
  -12.5690   -5.1559   14.7937 N   0  0  0  0  0  0  0  0  0  0  0  0
  -10.3495   -4.9456   11.0920 N   0  3  0  0  0  0  0  0  0  0  0  0
   -9.4430   -5.8241   16.3822 C   0  0  0  0  0  0  0  0  0  0  0  0
   -7.2765   -6.2627   15.2685 C   0  0  0  0  0  0  0  0  0  0  0  0
   -7.8038   -6.0499   14.0473 C   0  0  0  0  0  0  0  0  0  0  0  0
   -9.2395   -5.5751   13.8772 C   0  0  0  0  0  0  0  0  0  0  0  0
  -10.0475   -5.5887   15.1866 C   0  0  0  0  0  0  0  0  0  0  0  0
  -11.4539   -5.3541   15.0585 C   0  0  0  0  0  0  0  0  0  0  0  0
   -5.8681   -6.7088   15.5469 C   0  0  0  0  0  0  0  0  0  0  0  0
   -9.2777   -4.1804   13.2293 C   0  0  0  0  0  0  0  0  0  0  0  0
   -8.7647   -3.0855   13.9606 C   0  0  0  0  0  0  0  0  0  0  0  0
   -8.8008   -1.7833   13.4537 C   0  0  0  0  0  0  0  0  0  0  0  0
   -9.3510   -1.5334   12.2007 C   0  0  0  0  0  0  0  0  0  0  0  0
   -9.8618   -2.5885   11.4491 C   0  0  0  0  0  0  0  0  0  0  0  0
   -9.8201   -3.8992   11.9595 C   0  0  0  0  0  0  0  0  0  0  0  0
   -7.0083   -6.3208   12.8271 C   0  0  0  0  0  0  0  0  0  0  0  0
   -7.2396   -7.6358   12.1316 C   0  0  0  0  0  0  0  0  0  0  0  0
   -7.7312   -6.2616   17.3069 H   0  0  0  0  0  0  0  0  0  0  0  0
   -9.7380   -6.3127   13.2392 H   0  0  0  0  0  0  0  0  0  0  0  0
   -5.8753   -7.6520   16.1039 H   0  0  0  0  0  0  0  0  0  0  0  0
   -5.2746   -6.8689   14.6431 H   0  0  0  0  0  0  0  0  0  0  0  0
   -5.3498   -5.9574   16.1522 H   0  0  0  0  0  0  0  0  0  0  0  0
   -8.3399   -3.2439   14.9542 H   0  0  0  0  0  0  0  0  0  0  0  0
   -8.4038   -0.9658   14.0510 H   0  0  0  0  0  0  0  0  0  0  0  0
   -9.3831   -0.5185   11.8137 H   0  0  0  0  0  0  0  0  0  0  0  0
  -10.2893   -2.3855   10.4694 H   0  0  0  0  0  0  0  0  0  0  0  0
   -7.3079   -7.4685   11.0536 H   0  0  0  0  0  0  0  0  0  0  0  0
   -8.1687   -8.1038   12.4678 H   0  0  0  0  0  0  0  0  0  0  0  0
   -6.4054   -8.3075   12.3500 H   0  0  0  0  0  0  0  0  0  0  0  0
  1  8  1  0  0  0  0
  2 21  2  0  0  0  0
  3  7  1  0  0  0  0
  4  7  2  0  0  0  0
  5 23  1  0  0  0  0
  5  9  1  0  0  0  0
  5  8  1  0  0  0  0
  6 13  3  0  0  0  0
  7 20  1  0  0  0  0
  8 12  2  0  0  0  0
  9 14  1  0  0  0  0
  9 10  2  0  0  0  0
 10 21  1  0  0  0  0
 10 11  1  0  0  0  0
 11 24  1  0  0  0  0
 11 15  1  0  0  0  0
 11 12  1  0  0  0  0
 12 13  1  0  0  0  0
 14 27  1  0  0  0  0
 14 26  1  0  0  0  0
 14 25  1  0  0  0  0
 15 20  1  0  0  0  0
 15 16  2  0  0  0  0
 16 28  1  0  0  0  0
 16 17  1  0  0  0  0
 17 29  1  0  0  0  0
 17 18  2  0  0  0  0
 18 30  1  0  0  0  0
 18 19  1  0  0  0  0
 19 31  1  0  0  0  0
 19 20  2  0  0  0  0
 21 22  1  0  0  0  0
 22 34  1  0  0  0  0
 22 33  1  0  0  0  0
 22 32  1  0  0  0  0
M  CHG  1   1  -1
M  CHG  1   3  -1
M  CHG  1   7   1
M  END
$$$$
DAKDOI
     RDKit          3D
DAKDOI
 36 39  0  0  0  0  0  0  0  0999 V2000
    1.4628   -3.2676    7.9448 C   0  0  0  0  0  0  0  0  0  0  0  0
    1.2729   -2.0157    7.1650 C   0  0  0  0  0  0  0  0  0  0  0  0
    1.1642   -0.7925    7.8369 C   0  0  0  0  0  0  0  0  0  0  0  0
    0.9707    0.3849    7.1120 C   0  0  0  0  0  0  0  0  0  0  0  0
    0.8797    0.3355    5.7216 C   0  0  0  0  0  0  0  0  0  0  0  0
    0.9775   -0.8814    5.0440 C   0  0  0  0  0  0  0  0  0  0  0  0
    1.1765   -2.0717    5.7622 C   0  0  0  0  0  0  0  0  0  0  0  0
    1.2554   -3.4134    5.0488 C   0  0  0  0  0  0  0  0  0  0  0  0
   -0.1453   -4.0005    4.8736 C   0  0  0  0  0  0  0  0  0  0  0  0
   -0.1132   -5.2215    4.0114 C   0  0  0  0  0  0  0  0  0  0  0  0
    3.3553   -4.7909    5.4524 C   0  0  0  0  0  0  0  0  0  0  0  0
    3.6591   -4.9997    4.0973 C   0  0  0  0  0  0  0  0  0  0  0  0
    4.8981   -5.4943    3.6571 C   0  0  0  0  0  0  0  0  0  0  0  0
    5.8591   -5.7921    4.6252 C   0  0  0  0  0  0  0  0  0  0  0  0
    5.6188   -5.6151    5.9869 C   0  0  0  0  0  0  0  0  0  0  0  0
    4.3595   -5.1167    6.3887 C   0  0  0  0  0  0  0  0  0  0  0  0
    0.6365    1.7864    4.8299 Cl  0  0  0  0  0  0  0  0  0  0  0  0
    1.7988   -4.3911    7.2216 N   0  0  0  0  0  0  0  0  0  0  0  0
    2.1042   -4.3058    5.8597 N   0  0  0  0  0  0  0  0  0  0  0  0
    6.6796   -5.9581    6.8186 N   0  0  0  0  0  0  0  0  0  0  0  0
    7.7230   -6.3944    6.1343 N   0  0  0  0  0  0  0  0  0  0  0  0
    1.3004   -3.2946    9.1588 O   0  0  0  0  0  0  0  0  0  0  0  0
   -0.4638   -6.3442    4.3311 O   0  0  0  0  0  0  0  0  0  0  0  0
    0.2940   -4.9692    2.7520 O   0  0  0  0  0  0  0  0  0  0  0  0
    7.4619   -6.4043    4.4842 S   0  0  0  0  0  0  0  0  0  0  0  0
    1.2313   -0.7557    8.9228 H   0  0  0  0  0  0  0  0  0  0  0  0
    0.8904    1.3333    7.6376 H   0  0  0  0  0  0  0  0  0  0  0  0
    0.8983   -0.8999    3.9592 H   0  0  0  0  0  0  0  0  0  0  0  0
    1.7086   -3.2254    4.0695 H   0  0  0  0  0  0  0  0  0  0  0  0
   -0.8292   -3.2816    4.4055 H   0  0  0  0  0  0  0  0  0  0  0  0
   -0.5969   -4.2745    5.8349 H   0  0  0  0  0  0  0  0  0  0  0  0
    2.9185   -4.8027    3.3263 H   0  0  0  0  0  0  0  0  0  0  0  0
    5.0949   -5.6453    2.6004 H   0  0  0  0  0  0  0  0  0  0  0  0
    4.2073   -4.9708    7.4536 H   0  0  0  0  0  0  0  0  0  0  0  0
    1.8708   -5.2937    7.6809 H   0  0  0  0  0  0  0  0  0  0  0  0
    0.1967   -5.8375    2.3021 H   0  0  0  0  0  0  0  0  0  0  0  0
  1  2  1  0  0  0  0
  1 18  1  0  0  0  0
  1 22  2  0  0  0  0
  2  3  2  0  0  0  0
  2  7  1  0  0  0  0
  3  4  1  0  0  0  0
  3 26  1  0  0  0  0
  4  5  2  0  0  0  0
  4 27  1  0  0  0  0
  5  6  1  0  0  0  0
  5 17  1  0  0  0  0
  6  7  2  0  0  0  0
  6 28  1  0  0  0  0
  7  8  1  0  0  0  0
  8  9  1  0  0  0  0
  8 19  1  0  0  0  0
  8 29  1  0  0  0  0
  9 10  1  0  0  0  0
  9 30  1  0  0  0  0
  9 31  1  0  0  0  0
 10 23  2  0  0  0  0
 10 24  1  0  0  0  0
 11 12  1  0  0  0  0
 11 16  2  0  0  0  0
 11 19  1  0  0  0  0
 12 13  2  0  0  0  0
 12 32  1  0  0  0  0
 13 14  1  0  0  0  0
 13 33  1  0  0  0  0
 14 15  2  0  0  0  0
 14 25  1  0  0  0  0
 15 16  1  0  0  0  0
 15 20  1  0  0  0  0
 16 34  1  0  0  0  0
 18 19  1  0  0  0  0
 18 35  1  0  0  0  0
 20 21  2  0  0  0  0
 21 25  1  0  0  0  0
 24 36  1  0  0  0  0
M  END
$$$$
DAPSUO03
     RDKit          3D
DAPSUO03
 29 30  0  0  0  0  0  0  0  0999 V2000
   -6.4954   -5.8950   13.5985 S   0  0  0  0  0  0  0  0  0  0  0  0
   -6.4093   -6.0918   12.1625 O   0  0  0  0  0  0  0  0  0  0  0  0
   -5.4176   -6.3308   14.4683 O   0  0  0  0  0  0  0  0  0  0  0  0
  -11.5302   -8.5365   15.3777 N   0  0  0  0  0  0  0  0  0  0  0  0
   -7.2888   -0.0856   14.6544 N   0  0  0  0  0  0  0  0  0  0  0  0
   -7.9895   -6.6967   14.1313 C   0  0  0  0  0  0  0  0  0  0  0  0
   -7.9794   -7.5240   15.2545 C   0  0  0  0  0  0  0  0  0  0  0  0
   -9.1656   -8.1409   15.6610 C   0  0  0  0  0  0  0  0  0  0  0  0
  -10.3528   -7.9548   14.9459 C   0  0  0  0  0  0  0  0  0  0  0  0
  -10.3444   -7.1160   13.8271 C   0  0  0  0  0  0  0  0  0  0  0  0
   -9.1663   -6.4926   13.4084 C   0  0  0  0  0  0  0  0  0  0  0  0
   -6.7212   -4.1584   13.9024 C   0  0  0  0  0  0  0  0  0  0  0  0
   -6.7664   -3.6983   15.2197 C   0  0  0  0  0  0  0  0  0  0  0  0
   -6.9499   -2.3349   15.4633 C   0  0  0  0  0  0  0  0  0  0  0  0
   -7.0677   -1.4275   14.4060 C   0  0  0  0  0  0  0  0  0  0  0  0
   -7.0272   -1.9087   13.0936 C   0  0  0  0  0  0  0  0  0  0  0  0
   -6.8444   -3.2696   12.8341 C   0  0  0  0  0  0  0  0  0  0  0  0
   -7.0653   -7.6955   15.8183 H   0  0  0  0  0  0  0  0  0  0  0  0
   -9.1542   -8.7762   16.5433 H   0  0  0  0  0  0  0  0  0  0  0  0
  -11.2602   -6.9457   13.2664 H   0  0  0  0  0  0  0  0  0  0  0  0
   -9.1776   -5.8594   12.5245 H   0  0  0  0  0  0  0  0  0  0  0  0
   -6.6579   -4.3843   16.0563 H   0  0  0  0  0  0  0  0  0  0  0  0
   -6.9944   -1.9832   16.4911 H   0  0  0  0  0  0  0  0  0  0  0  0
   -7.1331   -1.2220   12.2573 H   0  0  0  0  0  0  0  0  0  0  0  0
   -6.8015   -3.6183   11.8049 H   0  0  0  0  0  0  0  0  0  0  0  0
  -12.3694   -8.4665   14.8183 H   0  0  0  0  0  0  0  0  0  0  0  0
  -11.5210   -9.2041   16.1367 H   0  0  0  0  0  0  0  0  0  0  0  0
   -7.2943    0.5800   13.8936 H   0  0  0  0  0  0  0  0  0  0  0  0
   -7.2396    0.2737   15.5980 H   0  0  0  0  0  0  0  0  0  0  0  0
  1 12  1  0  0  0  0
  1  6  1  0  0  0  0
  1  3  2  0  0  0  0
  1  2  2  0  0  0  0
  4 27  1  0  0  0  0
  4 26  1  0  0  0  0
  4  9  1  0  0  0  0
  5 29  1  0  0  0  0
  5 28  1  0  0  0  0
  5 15  1  0  0  0  0
  6 11  2  0  0  0  0
  6  7  1  0  0  0  0
  7 18  1  0  0  0  0
  7  8  2  0  0  0  0
  8 19  1  0  0  0  0
  8  9  1  0  0  0  0
  9 10  2  0  0  0  0
 10 20  1  0  0  0  0
 10 11  1  0  0  0  0
 11 21  1  0  0  0  0
 12 17  1  0  0  0  0
 12 13  2  0  0  0  0
 13 22  1  0  0  0  0
 13 14  1  0  0  0  0
 14 23  1  0  0  0  0
 14 15  2  0  0  0  0
 15 16  1  0  0  0  0
 16 24  1  0  0  0  0
 16 17  2  0  0  0  0
 17 25  1  0  0  0  0
M  END
$$$$
DARDEF
     RDKit          3D
DARDEF
 30 32  0  0  0  0  0  0  0  0999 V2000
   -7.9958   -4.6278   11.2511 C   0  0  0  0  0  0  0  0  0  0  0  0
   -6.7046   -5.5232   12.1697 S   0  0  0  0  0  0  0  0  0  0  0  0
   -7.1983   -4.8629   13.7275 C   0  0  0  0  0  0  0  0  0  0  0  0
   -8.1505   -3.9114   13.5432 N   0  0  0  0  0  0  0  0  0  0  0  0
   -8.4544   -2.8772   14.5118 C   0  0  0  0  0  0  0  0  0  0  0  0
   -8.3032   -1.3022   13.5371 S   0  0  0  0  0  0  0  0  0  0  0  0
   -8.0217   -2.1579   11.9552 C   0  0  0  0  0  0  0  0  0  0  0  0
   -8.5549   -3.5677   12.1939 C   0  0  0  0  0  0  0  0  0  0  0  0
   -6.7093   -5.1953   14.8670 N   0  0  0  0  0  0  0  0  0  0  0  0
   -5.6829   -6.2227   14.9412 C   0  0  0  0  0  0  0  0  0  0  0  0
   -9.8200   -2.9496   15.1556 C   0  0  0  0  0  0  0  0  0  0  0  0
  -10.1410   -2.9924   16.5042 C   0  0  0  0  0  0  0  0  0  0  0  0
  -11.5099   -3.0718   16.5442 N   0  0  0  0  0  0  0  0  0  0  0  0
  -11.9671   -3.0840   15.2590 C   0  0  0  0  0  0  0  0  0  0  0  0
  -10.9818   -3.0167   14.3963 N   0  0  0  0  0  0  0  0  0  0  0  0
   -9.2952   -2.9763   17.7186 C   0  0  0  0  0  0  0  0  0  0  0  0
   -8.7760   -5.3523   10.9953 H   0  0  0  0  0  0  0  0  0  0  0  0
   -7.6018   -4.2080   10.3210 H   0  0  0  0  0  0  0  0  0  0  0  0
   -7.6854   -2.8214   15.2902 H   0  0  0  0  0  0  0  0  0  0  0  0
   -6.9464   -2.1539   11.7488 H   0  0  0  0  0  0  0  0  0  0  0  0
   -8.5403   -1.6545   11.1347 H   0  0  0  0  0  0  0  0  0  0  0  0
   -9.6491   -3.5598   12.1054 H   0  0  0  0  0  0  0  0  0  0  0  0
   -5.4155   -6.3774   15.9915 H   0  0  0  0  0  0  0  0  0  0  0  0
   -4.7691   -5.9219   14.4185 H   0  0  0  0  0  0  0  0  0  0  0  0
   -6.0396   -7.1839   14.5570 H   0  0  0  0  0  0  0  0  0  0  0  0
  -12.0843   -3.1221   17.3743 H   0  0  0  0  0  0  0  0  0  0  0  0
  -13.0196   -3.1451   15.0170 H   0  0  0  0  0  0  0  0  0  0  0  0
   -8.6015   -3.8231   17.7112 H   0  0  0  0  0  0  0  0  0  0  0  0
   -9.8972   -3.0401   18.6306 H   0  0  0  0  0  0  0  0  0  0  0  0
   -8.7101   -2.0523   17.7631 H   0  0  0  0  0  0  0  0  0  0  0  0
  1  2  1  0  0  0  0
  1  8  1  0  0  0  0
  1 17  1  0  0  0  0
  1 18  1  0  0  0  0
  2  3  1  0  0  0  0
  3  4  1  0  0  0  0
  3  9  2  0  0  0  0
  4  5  1  0  0  0  0
  4  8  1  0  0  0  0
  5  6  1  0  0  0  0
  5 11  1  0  0  0  0
  5 19  1  0  0  0  0
  6  7  1  0  0  0  0
  7  8  1  0  0  0  0
  7 20  1  0  0  0  0
  7 21  1  0  0  0  0
  8 22  1  0  0  0  0
  9 10  1  0  0  0  0
 10 23  1  0  0  0  0
 10 24  1  0  0  0  0
 10 25  1  0  0  0  0
 11 12  2  0  0  0  0
 11 15  1  0  0  0  0
 12 13  1  0  0  0  0
 12 16  1  0  0  0  0
 13 14  1  0  0  0  0
 13 26  1  0  0  0  0
 14 15  2  0  0  0  0
 14 27  1  0  0  0  0
 16 28  1  0  0  0  0
 16 29  1  0  0  0  0
 16 30  1  0  0  0  0
M  END
$$$$
DARPOB10
     RDKit          3D
DARPOB10
 39 38  0  0  0  0  0  0  0  0999 V2000
   -9.1227   -5.4880   14.6167 P   0  0  0  0  0  0  0  0  0  0  0  0
   -8.5862   -5.2460   16.7729 Si  0  0  0  0  0  0  0  0  0  0  0  0
   -8.9558   -2.7635   14.6162 N   0  0  0  0  0  0  0  0  0  0  0  0
   -9.4137   -3.7668   12.5494 N   0  0  0  0  0  0  0  0  0  0  0  0
   -8.0168   -6.9561   17.3613 C   0  0  0  0  0  0  0  0  0  0  0  0
   -7.1803   -4.0619   17.0894 C   0  0  0  0  0  0  0  0  0  0  0  0
  -10.0818   -4.7797   17.7964 C   0  0  0  0  0  0  0  0  0  0  0  0
   -9.1707   -3.9229   13.9128 C   0  0  0  0  0  0  0  0  0  0  0  0
  -10.0426   -2.0782   15.3023 C   0  0  0  0  0  0  0  0  0  0  0  0
   -7.7645   -1.9639   14.3517 C   0  0  0  0  0  0  0  0  0  0  0  0
  -10.1461   -2.6227   11.9924 C   0  0  0  0  0  0  0  0  0  0  0  0
  -11.6446   -2.8808   12.0442 C   0  0  0  0  0  0  0  0  0  0  0  0
   -9.0398   -4.7815   11.5458 C   0  0  0  0  0  0  0  0  0  0  0  0
   -7.5550   -4.6813   11.2280 C   0  0  0  0  0  0  0  0  0  0  0  0
   -8.8122   -7.6952   17.2273 H   0  0  0  0  0  0  0  0  0  0  0  0
   -7.7552   -6.9202   18.4230 H   0  0  0  0  0  0  0  0  0  0  0  0
   -7.1363   -7.2829   16.8001 H   0  0  0  0  0  0  0  0  0  0  0  0
   -7.5173   -3.0228   17.0681 H   0  0  0  0  0  0  0  0  0  0  0  0
   -6.3823   -4.1842   16.3511 H   0  0  0  0  0  0  0  0  0  0  0  0
   -6.7483   -4.2403   18.0793 H   0  0  0  0  0  0  0  0  0  0  0  0
  -10.4191   -3.7634   17.5822 H   0  0  0  0  0  0  0  0  0  0  0  0
   -9.8429   -4.8311   18.8633 H   0  0  0  0  0  0  0  0  0  0  0  0
  -10.9152   -5.4630   17.6064 H   0  0  0  0  0  0  0  0  0  0  0  0
  -10.9113   -2.7308   15.4366 H   0  0  0  0  0  0  0  0  0  0  0  0
   -9.7147   -1.7399   16.2904 H   0  0  0  0  0  0  0  0  0  0  0  0
  -10.3677   -1.1998   14.7356 H   0  0  0  0  0  0  0  0  0  0  0  0
   -6.9096   -2.6054   14.1119 H   0  0  0  0  0  0  0  0  0  0  0  0
   -7.4950   -1.3686   15.2303 H   0  0  0  0  0  0  0  0  0  0  0  0
   -9.8445   -2.4463   10.9524 H   0  0  0  0  0  0  0  0  0  0  0  0
   -9.9192   -1.6904   12.5142 H   0  0  0  0  0  0  0  0  0  0  0  0
  -11.9115   -3.7764   11.4736 H   0  0  0  0  0  0  0  0  0  0  0  0
  -12.1904   -2.0322   11.6204 H   0  0  0  0  0  0  0  0  0  0  0  0
  -11.9874   -3.0267   13.0734 H   0  0  0  0  0  0  0  0  0  0  0  0
   -9.2960   -5.7963   11.8651 H   0  0  0  0  0  0  0  0  0  0  0  0
   -9.6041   -4.6297   10.6169 H   0  0  0  0  0  0  0  0  0  0  0  0
   -7.3010   -3.6828   10.8566 H   0  0  0  0  0  0  0  0  0  0  0  0
   -7.2815   -5.4109   10.4595 H   0  0  0  0  0  0  0  0  0  0  0  0
   -6.9407   -4.8739   12.1132 H   0  0  0  0  0  0  0  0  0  0  0  0
   -7.9258   -1.2781   13.5147 H   0  0  0  0  0  0  0  0  0  0  0  0
  1  8  2  0  0  0  0
  1  2  1  0  0  0  0
  2  7  1  0  0  0  0
  2  6  1  0  0  0  0
  2  5  1  0  0  0  0
  3 10  1  0  0  0  0
  3  9  1  0  0  0  0
  3  8  1  0  0  0  0
  4 13  1  0  0  0  0
  4 11  1  0  0  0  0
  4  8  1  0  0  0  0
  5 17  1  0  0  0  0
  5 16  1  0  0  0  0
  5 15  1  0  0  0  0
  6 20  1  0  0  0  0
  6 19  1  0  0  0  0
  6 18  1  0  0  0  0
  7 23  1  0  0  0  0
  7 22  1  0  0  0  0
  7 21  1  0  0  0  0
  9 26  1  0  0  0  0
  9 25  1  0  0  0  0
  9 24  1  0  0  0  0
 10 39  1  0  0  0  0
 10 28  1  0  0  0  0
 10 27  1  0  0  0  0
 11 30  1  0  0  0  0
 11 29  1  0  0  0  0
 11 12  1  0  0  0  0
 12 33  1  0  0  0  0
 12 32  1  0  0  0  0
 12 31  1  0  0  0  0
 13 35  1  0  0  0  0
 13 34  1  0  0  0  0
 13 14  1  0  0  0  0
 14 38  1  0  0  0  0
 14 37  1  0  0  0  0
 14 36  1  0  0  0  0
M  END
$$$$
DARXID
     RDKit          3D
DARXID
 26 27  0  0  0  0  0  0  0  0999 V2000
  -12.1945   -2.9799   13.1018 S   0  0  0  0  0  0  0  0  0  0  0  0
   -9.8779   -4.1807   14.1266 N   0  0  0  0  0  0  0  0  0  0  0  0
   -9.2536   -5.4462   13.9717 N   0  0  0  0  0  0  0  0  0  0  0  0
  -11.0621   -4.1807   13.3620 C   0  0  0  0  0  0  0  0  0  0  0  0
  -11.1145   -5.5057   12.6811 C   0  0  0  0  0  0  0  0  0  0  0  0
  -10.0255   -6.1766   13.0771 C   0  0  0  0  0  0  0  0  0  0  0  0
   -9.6697   -7.5637   12.6627 C   0  0  0  0  0  0  0  0  0  0  0  0
   -8.6376   -6.0623   15.1453 C   0  0  0  0  0  0  0  0  0  0  0  0
   -9.1786   -3.0805   14.6859 C   0  0  0  0  0  0  0  0  0  0  0  0
   -7.7828   -2.9913   14.5610 C   0  0  0  0  0  0  0  0  0  0  0  0
   -7.0761   -1.9146   15.1042 C   0  0  0  0  0  0  0  0  0  0  0  0
   -7.7565   -0.9101   15.7856 C   0  0  0  0  0  0  0  0  0  0  0  0
   -9.1401   -0.9838   15.9225 C   0  0  0  0  0  0  0  0  0  0  0  0
   -9.8451   -2.0615   15.3756 C   0  0  0  0  0  0  0  0  0  0  0  0
  -11.8898   -5.8222   12.0059 H   0  0  0  0  0  0  0  0  0  0  0  0
   -8.6616   -7.5877   12.2367 H   0  0  0  0  0  0  0  0  0  0  0  0
   -9.7033   -8.2455   13.5183 H   0  0  0  0  0  0  0  0  0  0  0  0
  -10.3612   -7.9458   11.9043 H   0  0  0  0  0  0  0  0  0  0  0  0
   -7.9957   -6.8973   14.8447 H   0  0  0  0  0  0  0  0  0  0  0  0
   -8.0105   -5.3692   15.7112 H   0  0  0  0  0  0  0  0  0  0  0  0
   -9.4092   -6.4462   15.8220 H   0  0  0  0  0  0  0  0  0  0  0  0
   -7.2348   -3.7471   14.0036 H   0  0  0  0  0  0  0  0  0  0  0  0
   -5.9974   -1.8581   14.9848 H   0  0  0  0  0  0  0  0  0  0  0  0
   -7.2112   -0.0699   16.2072 H   0  0  0  0  0  0  0  0  0  0  0  0
   -9.6765   -0.2047   16.4583 H   0  0  0  0  0  0  0  0  0  0  0  0
  -10.9181   -2.1034   15.5365 H   0  0  0  0  0  0  0  0  0  0  0  0
  1  4  2  0  0  0  0
  2  3  1  0  0  0  0
  2  4  1  0  0  0  0
  2  9  1  0  0  0  0
  3  6  1  0  0  0  0
  3  8  1  0  0  0  0
  4  5  1  0  0  0  0
  5  6  2  0  0  0  0
  5 15  1  0  0  0  0
  6  7  1  0  0  0  0
  7 16  1  0  0  0  0
  7 17  1  0  0  0  0
  7 18  1  0  0  0  0
  8 19  1  0  0  0  0
  8 20  1  0  0  0  0
  8 21  1  0  0  0  0
  9 10  2  0  0  0  0
  9 14  1  0  0  0  0
 10 11  1  0  0  0  0
 10 22  1  0  0  0  0
 11 12  2  0  0  0  0
 11 23  1  0  0  0  0
 12 13  1  0  0  0  0
 12 24  1  0  0  0  0
 13 14  2  0  0  0  0
 13 25  1  0  0  0  0
 14 26  1  0  0  0  0
M  END
$$$$
DARZEB
     RDKit          3D
DARZEB
 24 25  0  0  0  0  0  0  0  0999 V2000
   -6.6652   -4.4796   14.8527 N   0  0  0  0  0  0  0  0  0  0  0  0
   -6.5832   -4.1613   13.6461 N   0  0  0  0  0  0  0  0  0  0  0  0
   -7.6491   -4.2999   12.8094 N   0  0  0  0  0  0  0  0  0  0  0  0
   -8.8591   -4.9927   13.1656 C   0  0  0  0  0  0  0  0  0  0  0  0
   -9.0193   -5.1190   14.6368 C   0  0  0  0  0  0  0  0  0  0  0  0
  -10.2232   -5.5186   15.2349 C   0  0  0  0  0  0  0  0  0  0  0  0
  -10.3095   -5.6290   16.6216 C   0  0  0  0  0  0  0  0  0  0  0  0
   -9.1953   -5.3489   17.4090 C   0  0  0  0  0  0  0  0  0  0  0  0
   -7.9958   -4.9634   16.8056 C   0  0  0  0  0  0  0  0  0  0  0  0
   -7.8978   -4.8455   15.4142 C   0  0  0  0  0  0  0  0  0  0  0  0
   -7.5172   -3.7255   11.4796 C   0  0  0  0  0  0  0  0  0  0  0  0
   -8.0724   -2.3134   11.4165 C   0  0  0  0  0  0  0  0  0  0  0  0
   -8.7636   -6.2832   12.5989 O   0  0  0  0  0  0  0  0  0  0  0  0
   -6.4551   -3.7181   11.2082 H   0  0  0  0  0  0  0  0  0  0  0  0
   -8.0307   -4.3739   10.7613 H   0  0  0  0  0  0  0  0  0  0  0  0
   -7.5558   -1.6574   12.1250 H   0  0  0  0  0  0  0  0  0  0  0  0
   -7.9471   -1.8994   10.4114 H   0  0  0  0  0  0  0  0  0  0  0  0
   -9.1388   -2.2958   11.6631 H   0  0  0  0  0  0  0  0  0  0  0  0
   -9.7164   -4.4641   12.7351 H   0  0  0  0  0  0  0  0  0  0  0  0
   -7.8052   -6.4508   12.6245 H   0  0  0  0  0  0  0  0  0  0  0  0
  -11.0886   -5.7516   14.6185 H   0  0  0  0  0  0  0  0  0  0  0  0
  -11.2419   -5.9390   17.0869 H   0  0  0  0  0  0  0  0  0  0  0  0
   -9.2553   -5.4368   18.4908 H   0  0  0  0  0  0  0  0  0  0  0  0
   -7.1254   -4.7546   17.4229 H   0  0  0  0  0  0  0  0  0  0  0  0
  1  2  2  0  0  0  0
  1 10  1  0  0  0  0
  2  3  1  0  0  0  0
  3  4  1  0  0  0  0
  3 11  1  0  0  0  0
  4  5  1  0  0  0  0
  4 13  1  0  0  0  0
  4 19  1  0  0  0  0
  5  6  2  0  0  0  0
  5 10  1  0  0  0  0
  6  7  1  0  0  0  0
  6 21  1  0  0  0  0
  7  8  2  0  0  0  0
  7 22  1  0  0  0  0
  8  9  1  0  0  0  0
  8 23  1  0  0  0  0
  9 10  2  0  0  0  0
  9 24  1  0  0  0  0
 11 12  1  0  0  0  0
 11 14  1  0  0  0  0
 11 15  1  0  0  0  0
 12 16  1  0  0  0  0
 12 17  1  0  0  0  0
 12 18  1  0  0  0  0
 13 20  1  0  0  0  0
M  END
$$$$
DAWXII
     RDKit          3D
DAWXII
 21 21  0  0  0  0  0  0  0  0999 V2000
   -8.0892   -4.5754   14.0631 C   0  0  0  0  0  0  0  0  0  0  0  0
   -9.2007   -4.4894   14.8322 C   0  0  0  0  0  0  0  0  0  0  0  0
   -9.3985   -5.9706   14.9877 C   0  0  0  0  0  0  0  0  0  0  0  0
   -8.1216   -6.1390   14.1051 C   0  0  0  0  0  0  0  0  0  0  0  0
   -7.2513   -3.7520   13.4723 N   0  0  0  0  0  0  0  0  0  0  0  0
   -6.1113   -4.1808   12.6878 C   0  0  0  0  0  0  0  0  0  0  0  0
   -9.8930   -3.3536   15.2976 N   0  3  0  0  0  0  0  0  0  0  0  0
  -10.9201   -3.5528   16.0117 N   0  0  0  0  0  0  0  0  0  0  0  0
  -11.5508   -2.3003   16.4330 C   0  0  0  0  0  0  0  0  0  0  0  0
   -9.4095   -2.2272   14.9485 O   0  5  0  0  0  0  0  0  0  0  0  0
  -10.5354   -6.5064   14.4690 F   0  0  0  0  0  0  0  0  0  0  0  0
   -9.3062   -6.4842   16.2433 F   0  0  0  0  0  0  0  0  0  0  0  0
   -8.3023   -6.7843   12.9216 F   0  0  0  0  0  0  0  0  0  0  0  0
   -7.0696   -6.7621   14.7008 F   0  0  0  0  0  0  0  0  0  0  0  0
   -7.3725   -2.7373   13.5436 H   0  0  0  0  0  0  0  0  0  0  0  0
   -6.4322   -4.7845   11.8329 H   0  0  0  0  0  0  0  0  0  0  0  0
   -5.4166   -4.7661   13.2987 H   0  0  0  0  0  0  0  0  0  0  0  0
   -5.5747   -3.3072   12.3051 H   0  0  0  0  0  0  0  0  0  0  0  0
  -10.8758   -1.6959   17.0489 H   0  0  0  0  0  0  0  0  0  0  0  0
  -12.4278   -2.5366   17.0437 H   0  0  0  0  0  0  0  0  0  0  0  0
  -11.8972   -1.7143   15.5747 H   0  0  0  0  0  0  0  0  0  0  0  0
  1  5  1  0  0  0  0
  1  4  1  0  0  0  0
  1  2  2  0  0  0  0
  2  7  1  0  0  0  0
  2  3  1  0  0  0  0
  3 12  1  0  0  0  0
  3 11  1  0  0  0  0
  3  4  1  0  0  0  0
  4 14  1  0  0  0  0
  4 13  1  0  0  0  0
  5 15  1  0  0  0  0
  5  6  1  0  0  0  0
  6 18  1  0  0  0  0
  6 17  1  0  0  0  0
  6 16  1  0  0  0  0
  7 10  1  0  0  0  0
  7  8  2  0  0  0  0
  8  9  1  0  0  0  0
  9 21  1  0  0  0  0
  9 20  1  0  0  0  0
  9 19  1  0  0  0  0
M  CHG  1   7   1
M  CHG  1  10  -1
M  END
$$$$
DECKUR
     RDKit          3D
DECKUR
 30 31  0  0  0  0  0  0  0  0999 V2000
   -8.9882   -3.0926   14.8586 N   0  0  0  0  0  0  0  0  0  0  0  0
   -9.1346   -3.3957   13.5210 C   0  0  0  0  0  0  0  0  0  0  0  0
   -8.8871   -4.5913   12.9743 C   0  0  0  0  0  0  0  0  0  0  0  0
   -8.3838   -5.6522   13.8828 C   0  0  0  0  0  0  0  0  0  0  0  0
   -8.2293   -5.3406   15.2224 N   0  0  0  0  0  0  0  0  0  0  0  0
   -7.8480   -6.3849   16.1626 C   0  0  0  0  0  0  0  0  0  0  0  0
   -9.0681   -6.8051   16.9832 C   0  0  0  0  0  0  0  0  0  0  0  0
   -9.7372   -5.5953   17.6437 C   0  0  0  0  0  0  0  0  0  0  0  0
  -10.0143   -4.4759   16.6322 C   0  0  0  0  0  0  0  0  0  0  0  0
   -8.7403   -4.1310   15.8464 C   0  0  0  0  0  0  0  0  0  0  0  0
   -9.1020   -4.7562   11.5106 C   0  0  0  0  0  0  0  0  0  0  0  0
   -9.5242   -3.8583   10.7877 O   0  0  0  0  0  0  0  0  0  0  0  0
   -8.8074   -5.9761   10.9885 N   0  0  0  0  0  0  0  0  0  0  0  0
   -8.1119   -6.7681   13.4320 O   0  0  0  0  0  0  0  0  0  0  0  0
   -9.2148   -1.7420   15.3631 C   0  0  0  0  0  0  0  0  0  0  0  0
   -9.4720   -2.5608   12.9086 H   0  0  0  0  0  0  0  0  0  0  0  0
   -7.4305   -7.2543   15.6450 H   0  0  0  0  0  0  0  0  0  0  0  0
   -7.0642   -5.9834   16.8155 H   0  0  0  0  0  0  0  0  0  0  0  0
   -9.7955   -7.2988   16.3267 H   0  0  0  0  0  0  0  0  0  0  0  0
   -8.7736   -7.5325   17.7473 H   0  0  0  0  0  0  0  0  0  0  0  0
  -10.6732   -5.9036   18.1224 H   0  0  0  0  0  0  0  0  0  0  0  0
   -9.0832   -5.2102   18.4359 H   0  0  0  0  0  0  0  0  0  0  0  0
  -10.8061   -4.8011   15.9446 H   0  0  0  0  0  0  0  0  0  0  0  0
  -10.3960   -3.5950   17.1610 H   0  0  0  0  0  0  0  0  0  0  0  0
   -7.9626   -3.7823   16.5388 H   0  0  0  0  0  0  0  0  0  0  0  0
   -8.9371   -6.1332   10.0001 H   0  0  0  0  0  0  0  0  0  0  0  0
   -8.4545   -6.7305   11.5751 H   0  0  0  0  0  0  0  0  0  0  0  0
   -8.7580   -1.5978   16.3481 H   0  0  0  0  0  0  0  0  0  0  0  0
  -10.2887   -1.5466   15.4489 H   0  0  0  0  0  0  0  0  0  0  0  0
   -8.7787   -0.9971   14.6884 H   0  0  0  0  0  0  0  0  0  0  0  0
  1  2  1  0  0  0  0
  1 10  1  0  0  0  0
  1 15  1  0  0  0  0
  2  3  2  0  0  0  0
  2 16  1  0  0  0  0
  3  4  1  0  0  0  0
  3 11  1  0  0  0  0
  4  5  1  0  0  0  0
  4 14  2  0  0  0  0
  5  6  1  0  0  0  0
  5 10  1  0  0  0  0
  6  7  1  0  0  0  0
  6 17  1  0  0  0  0
  6 18  1  0  0  0  0
  7  8  1  0  0  0  0
  7 19  1  0  0  0  0
  7 20  1  0  0  0  0
  8  9  1  0  0  0  0
  8 21  1  0  0  0  0
  8 22  1  0  0  0  0
  9 10  1  0  0  0  0
  9 23  1  0  0  0  0
  9 24  1  0  0  0  0
 10 25  1  0  0  0  0
 11 12  2  0  0  0  0
 11 13  1  0  0  0  0
 13 26  1  0  0  0  0
 13 27  1  0  0  0  0
 15 28  1  0  0  0  0
 15 29  1  0  0  0  0
 15 30  1  0  0  0  0
M  END
$$$$
DEDCIY
     RDKit          3D
DEDCIY
 20 21  0  0  0  0  0  0  0  0999 V2000
  -12.5243   -5.2172   15.1874 Cl  0  0  0  0  0  0  0  0  0  0  0  0
   -9.8872   -1.8318   11.9139 Cl  0  0  0  0  0  0  0  0  0  0  0  0
   -6.9988   -4.0553   16.8667 Cl  0  0  0  0  0  0  0  0  0  0  0  0
   -5.2447   -3.5194   14.1689 O   0  0  0  0  0  0  0  0  0  0  0  0
   -7.3917   -3.0174   13.4544 N   0  0  0  0  0  0  0  0  0  0  0  0
  -11.0414   -4.5337   14.6411 C   0  0  0  0  0  0  0  0  0  0  0  0
  -11.0643   -3.5694   13.6197 C   0  0  0  0  0  0  0  0  0  0  0  0
   -9.8712   -3.0072   13.1659 C   0  0  0  0  0  0  0  0  0  0  0  0
   -8.6873   -3.4273   13.7483 C   0  0  0  0  0  0  0  0  0  0  0  0
   -8.6600   -4.3851   14.7643 C   0  0  0  0  0  0  0  0  0  0  0  0
   -9.8400   -4.9516   15.2236 C   0  0  0  0  0  0  0  0  0  0  0  0
   -6.4529   -3.6750   14.2448 C   0  0  0  0  0  0  0  0  0  0  0  0
   -7.2326   -4.6210   15.1930 C   0  0  0  0  0  0  0  0  0  0  0  0
   -6.7732   -6.0616   15.0337 C   0  0  0  0  0  0  0  0  0  0  0  0
  -12.0122   -3.2625   13.1847 H   0  0  0  0  0  0  0  0  0  0  0  0
   -9.8344   -5.6915   16.0192 H   0  0  0  0  0  0  0  0  0  0  0  0
   -7.1428   -2.3324   12.7530 H   0  0  0  0  0  0  0  0  0  0  0  0
   -5.7130   -6.1721   15.2890 H   0  0  0  0  0  0  0  0  0  0  0  0
   -6.8911   -6.4021   13.9980 H   0  0  0  0  0  0  0  0  0  0  0  0
   -7.3484   -6.7432   15.6706 H   0  0  0  0  0  0  0  0  0  0  0  0
  1  6  1  0  0  0  0
  2  8  1  0  0  0  0
  3 13  1  0  0  0  0
  4 12  2  0  0  0  0
  5  9  1  0  0  0  0
  5 12  1  0  0  0  0
  5 17  1  0  0  0  0
  6  7  2  0  0  0  0
  6 11  1  0  0  0  0
  7  8  1  0  0  0  0
  7 15  1  0  0  0  0
  8  9  2  0  0  0  0
  9 10  1  0  0  0  0
 10 11  2  0  0  0  0
 10 13  1  0  0  0  0
 11 16  1  0  0  0  0
 12 13  1  0  0  0  0
 13 14  1  0  0  0  0
 14 18  1  0  0  0  0
 14 19  1  0  0  0  0
 14 20  1  0  0  0  0
M  END
$$$$
DEDSIO
     RDKit          3D
DEDSIO
 30 30  0  0  0  0  0  0  0  0999 V2000
   -5.9737   -3.6976   17.4384 I   0  0  0  0  0  0  0  0  0  0  0  0
   -7.6059   -5.7229   15.2140 N   0  0  0  0  0  0  0  0  0  0  0  0
   -9.1518   -6.9889   16.4645 O   0  0  0  0  0  0  0  0  0  0  0  0
   -8.0426   -6.6519   16.1195 C   0  0  0  0  0  0  0  0  0  0  0  0
   -6.6106   -7.0698   16.4795 C   0  0  0  0  0  0  0  0  0  0  0  0
   -6.1747   -6.0353   15.4200 C   0  0  0  0  0  0  0  0  0  0  0  0
   -5.2977   -4.8335   15.7671 C   0  0  0  0  0  0  0  0  0  0  0  0
   -8.2655   -4.8881   14.3877 C   0  0  0  0  0  0  0  0  0  0  0  0
   -8.8464   -4.1387   13.6519 C   0  0  0  0  0  0  0  0  0  0  0  0
   -9.5361   -3.2381   12.7676 C   0  0  0  0  0  0  0  0  0  0  0  0
   -8.9852   -2.8029   11.7696 O   0  0  0  0  0  0  0  0  0  0  0  0
  -10.7931   -2.9752   13.1962 O   0  0  0  0  0  0  0  0  0  0  0  0
  -11.6581   -2.0868   12.4456 C   0  0  0  0  0  0  0  0  0  0  0  0
  -11.0815   -0.6679   12.3865 C   0  0  0  0  0  0  0  0  0  0  0  0
  -12.9703   -2.0508   13.2437 C   0  0  0  0  0  0  0  0  0  0  0  0
  -11.9498   -2.6440   11.0479 C   0  0  0  0  0  0  0  0  0  0  0  0
   -6.3373   -6.8711   17.5175 H   0  0  0  0  0  0  0  0  0  0  0  0
   -6.3827   -8.1101   16.2310 H   0  0  0  0  0  0  0  0  0  0  0  0
   -5.7681   -6.5269   14.5234 H   0  0  0  0  0  0  0  0  0  0  0  0
   -4.2810   -5.1872   15.9738 H   0  0  0  0  0  0  0  0  0  0  0  0
   -5.2215   -4.1738   14.8947 H   0  0  0  0  0  0  0  0  0  0  0  0
  -11.8034    0.0383   11.9624 H   0  0  0  0  0  0  0  0  0  0  0  0
  -10.8004   -0.3205   13.3870 H   0  0  0  0  0  0  0  0  0  0  0  0
  -10.1772   -0.6198   11.7723 H   0  0  0  0  0  0  0  0  0  0  0  0
  -13.7164   -1.4031   12.7715 H   0  0  0  0  0  0  0  0  0  0  0  0
  -12.7957   -1.6909   14.2645 H   0  0  0  0  0  0  0  0  0  0  0  0
  -13.3958   -3.0566   13.3394 H   0  0  0  0  0  0  0  0  0  0  0  0
  -11.0612   -2.6317   10.4096 H   0  0  0  0  0  0  0  0  0  0  0  0
  -12.7259   -2.0609   10.5404 H   0  0  0  0  0  0  0  0  0  0  0  0
  -12.2800   -3.6873   11.1064 H   0  0  0  0  0  0  0  0  0  0  0  0
  1  7  1  0  0  0  0
  2  4  1  0  0  0  0
  2  6  1  0  0  0  0
  2  8  1  0  0  0  0
  3  4  2  0  0  0  0
  4  5  1  0  0  0  0
  5  6  1  0  0  0  0
  5 17  1  0  0  0  0
  5 18  1  0  0  0  0
  6  7  1  0  0  0  0
  6 19  1  0  0  0  0
  7 20  1  0  0  0  0
  7 21  1  0  0  0  0
  8  9  3  0  0  0  0
  9 10  1  0  0  0  0
 10 11  2  0  0  0  0
 10 12  1  0  0  0  0
 12 13  1  0  0  0  0
 13 14  1  0  0  0  0
 13 15  1  0  0  0  0
 13 16  1  0  0  0  0
 14 22  1  0  0  0  0
 14 23  1  0  0  0  0
 14 24  1  0  0  0  0
 15 25  1  0  0  0  0
 15 26  1  0  0  0  0
 15 27  1  0  0  0  0
 16 28  1  0  0  0  0
 16 29  1  0  0  0  0
 16 30  1  0  0  0  0
M  END
$$$$
DEFGIE
     RDKit          3D
DEFGIE
 24 24  0  0  0  0  0  0  0  0999 V2000
   -7.4518   -1.7290   17.4484 O   0  5  0  0  0  0  0  0  0  0  0  0
   -8.1470   -8.3879   11.6631 O   0  0  0  0  0  0  0  0  0  0  0  0
   -8.1404   -3.4377   15.7249 N   0  0  0  0  0  0  0  0  0  0  0  0
   -8.9734   -2.3769   15.8876 N   0  0  0  0  0  0  0  0  0  0  0  0
   -8.5332   -1.5739   16.7797 N   0  3  0  0  0  0  0  0  0  0  0  0
  -10.3490   -7.9267   11.5775 N   0  0  0  0  0  0  0  0  0  0  0  0
   -8.4055   -4.4542   14.8068 C   0  0  0  0  0  0  0  0  0  0  0  0
   -7.5040   -5.5185   14.6812 C   0  0  0  0  0  0  0  0  0  0  0  0
   -7.7352   -6.5563   13.7714 C   0  0  0  0  0  0  0  0  0  0  0  0
   -8.8830   -6.5531   12.9721 C   0  0  0  0  0  0  0  0  0  0  0  0
   -9.7843   -5.4897   13.0779 C   0  0  0  0  0  0  0  0  0  0  0  0
   -9.5442   -4.4540   13.9908 C   0  0  0  0  0  0  0  0  0  0  0  0
   -9.3669   -0.3933   17.0254 C   0  0  0  0  0  0  0  0  0  0  0  0
   -9.0804   -7.6804   12.0215 C   0  0  0  0  0  0  0  0  0  0  0  0
   -7.3019   -3.4645   16.3071 H   0  0  0  0  0  0  0  0  0  0  0  0
   -6.6044   -5.5504   15.2919 H   0  0  0  0  0  0  0  0  0  0  0  0
   -7.0157   -7.3693   13.6913 H   0  0  0  0  0  0  0  0  0  0  0  0
  -10.4679   -8.7020   10.9383 H   0  0  0  0  0  0  0  0  0  0  0  0
  -11.1720   -7.4426   11.9004 H   0  0  0  0  0  0  0  0  0  0  0  0
  -10.6647   -5.4281   12.4469 H   0  0  0  0  0  0  0  0  0  0  0  0
  -10.2579   -3.6360   14.0526 H   0  0  0  0  0  0  0  0  0  0  0  0
   -8.9007    0.2215   17.7994 H   0  0  0  0  0  0  0  0  0  0  0  0
  -10.3525   -0.7265   17.3599 H   0  0  0  0  0  0  0  0  0  0  0  0
   -9.4457    0.1768   16.0964 H   0  0  0  0  0  0  0  0  0  0  0  0
  1  5  1  0  0  0  0
  2 14  2  0  0  0  0
  3 15  1  0  0  0  0
  3  7  1  0  0  0  0
  3  4  1  0  0  0  0
  4  5  2  0  0  0  0
  5 13  1  0  0  0  0
  6 19  1  0  0  0  0
  6 18  1  0  0  0  0
  6 14  1  0  0  0  0
  7 12  1  0  0  0  0
  7  8  2  0  0  0  0
  8 16  1  0  0  0  0
  8  9  1  0  0  0  0
  9 17  1  0  0  0  0
  9 10  2  0  0  0  0
 10 14  1  0  0  0  0
 10 11  1  0  0  0  0
 11 20  1  0  0  0  0
 11 12  2  0  0  0  0
 12 21  1  0  0  0  0
 13 24  1  0  0  0  0
 13 23  1  0  0  0  0
 13 22  1  0  0  0  0
M  CHG  1   1  -1
M  CHG  1   5   1
M  END
$$$$
DEFLEF
     RDKit          3D
DEFLEF
 30 31  0  0  0  0  0  0  0  0999 V2000
   -9.1837   -3.6104   15.7137 C   0  0  0  0  0  0  0  0  0  0  0  0
   -7.7708   -3.6247   15.4444 N   0  0  0  0  0  0  0  0  0  0  0  0
   -6.9753   -2.5326   15.7415 N   0  3  0  0  0  0  0  0  0  0  0  0
   -7.5830   -1.5407   16.1357 O   0  5  0  0  0  0  0  0  0  0  0  0
   -5.7691   -2.6618   15.5648 O   0  0  0  0  0  0  0  0  0  0  0  0
   -7.2789   -4.8891   15.1690 C   0  0  0  0  0  0  0  0  0  0  0  0
   -6.1257   -5.2445   15.0076 O   0  0  0  0  0  0  0  0  0  0  0  0
   -8.3977   -5.7511   15.0923 N   0  0  0  0  0  0  0  0  0  0  0  0
   -8.4061   -7.0843   15.4559 C   0  0  0  0  0  0  0  0  0  0  0  0
   -7.1591   -7.8843   15.1904 C   0  0  0  0  0  0  0  0  0  0  0  0
   -9.3655   -7.5699   16.0560 O   0  0  0  0  0  0  0  0  0  0  0  0
   -9.6190   -4.9749   15.1319 C   0  0  0  0  0  0  0  0  0  0  0  0
  -10.1612   -4.5808   13.8592 N   0  0  0  0  0  0  0  0  0  0  0  0
  -10.6120   -5.5225   12.9517 N   0  3  0  0  0  0  0  0  0  0  0  0
  -10.4079   -6.6906   13.2723 O   0  5  0  0  0  0  0  0  0  0  0  0
  -11.1420   -5.0985   11.9309 O   0  0  0  0  0  0  0  0  0  0  0  0
  -10.4551   -3.2301   13.7841 C   0  0  0  0  0  0  0  0  0  0  0  0
  -11.0148   -2.6158   12.8944 O   0  0  0  0  0  0  0  0  0  0  0  0
   -9.9645   -2.6420   14.9733 N   0  0  0  0  0  0  0  0  0  0  0  0
  -10.5265   -1.5576   15.6198 C   0  0  0  0  0  0  0  0  0  0  0  0
  -11.1410   -0.4818   14.7652 C   0  0  0  0  0  0  0  0  0  0  0  0
  -10.5997   -1.5224   16.8485 O   0  0  0  0  0  0  0  0  0  0  0  0
  -10.4165   -5.4291   15.7320 H   0  0  0  0  0  0  0  0  0  0  0  0
   -9.3376   -3.5712   16.7987 H   0  0  0  0  0  0  0  0  0  0  0  0
  -12.1448   -0.7827   14.4553 H   0  0  0  0  0  0  0  0  0  0  0  0
  -11.2089    0.4429   15.3458 H   0  0  0  0  0  0  0  0  0  0  0  0
  -10.5187   -0.2834   13.8884 H   0  0  0  0  0  0  0  0  0  0  0  0
   -6.4263   -7.7016   15.9802 H   0  0  0  0  0  0  0  0  0  0  0  0
   -7.4115   -8.9487   15.1770 H   0  0  0  0  0  0  0  0  0  0  0  0
   -6.7360   -7.6267   14.2158 H   0  0  0  0  0  0  0  0  0  0  0  0
  1 24  1  0  0  0  0
  1 19  1  0  0  0  0
  1 12  1  0  0  0  0
  1  2  1  0  0  0  0
  2  6  1  0  0  0  0
  2  3  1  0  0  0  0
  3  5  2  0  0  0  0
  3  4  1  0  0  0  0
  6  8  1  0  0  0  0
  6  7  2  0  0  0  0
  8 12  1  0  0  0  0
  8  9  1  0  0  0  0
  9 11  2  0  0  0  0
  9 10  1  0  0  0  0
 10 30  1  0  0  0  0
 10 29  1  0  0  0  0
 10 28  1  0  0  0  0
 12 23  1  0  0  0  0
 12 13  1  0  0  0  0
 13 17  1  0  0  0  0
 13 14  1  0  0  0  0
 14 16  2  0  0  0  0
 14 15  1  0  0  0  0
 17 19  1  0  0  0  0
 17 18  2  0  0  0  0
 19 20  1  0  0  0  0
 20 22  2  0  0  0  0
 20 21  1  0  0  0  0
 21 27  1  0  0  0  0
 21 26  1  0  0  0  0
 21 25  1  0  0  0  0
M  CHG  1   3   1
M  CHG  1   4  -1
M  CHG  1  14   1
M  CHG  1  15  -1
M  END
$$$$
DEFPUZ
     RDKit          3D
DEFPUZ
 18 18  0  0  0  0  0  0  0  0999 V2000
   -8.4549   -2.2904   13.2532 S   0  0  0  0  0  0  0  0  0  0  0  0
   -8.1286   -3.8859   12.9461 N   0  0  0  0  0  0  0  0  0  0  0  0
   -9.3866   -3.9529   14.8883 N   0  3  0  0  0  0  0  0  0  0  0  0
   -8.5951   -5.9790   13.9184 N   0  0  0  0  0  0  0  0  0  0  0  0
   -9.9170   -1.7037   15.4294 N   0  0  0  0  0  0  0  0  0  0  0  0
   -8.6865   -4.6375   13.8953 C   0  0  0  0  0  0  0  0  0  0  0  0
   -9.3567   -2.6342   14.6815 C   0  0  0  0  0  0  0  0  0  0  0  0
  -10.0334   -4.6669   15.9697 C   0  0  0  0  0  0  0  0  0  0  0  0
   -7.8673   -6.6947   12.8867 C   0  0  0  0  0  0  0  0  0  0  0  0
   -9.0064   -6.5739   14.6232 H   0  0  0  0  0  0  0  0  0  0  0  0
   -9.7992   -0.7439   15.1313 H   0  0  0  0  0  0  0  0  0  0  0  0
  -10.4362   -1.9431   16.2569 H   0  0  0  0  0  0  0  0  0  0  0  0
  -10.7884   -5.3467   15.5636 H   0  0  0  0  0  0  0  0  0  0  0  0
  -10.5314   -3.9741   16.6509 H   0  0  0  0  0  0  0  0  0  0  0  0
   -9.2870   -5.2276   16.5402 H   0  0  0  0  0  0  0  0  0  0  0  0
   -8.3075   -6.5200   11.8993 H   0  0  0  0  0  0  0  0  0  0  0  0
   -7.9119   -7.7701   13.0864 H   0  0  0  0  0  0  0  0  0  0  0  0
   -6.8123   -6.4014   12.8719 H   0  0  0  0  0  0  0  0  0  0  0  0
  1  7  1  0  0  0  0
  1  2  1  0  0  0  0
  2  6  2  0  0  0  0
  3  8  1  0  0  0  0
  3  7  2  0  0  0  0
  3  6  1  0  0  0  0
  4 10  1  0  0  0  0
  4  9  1  0  0  0  0
  4  6  1  0  0  0  0
  5 12  1  0  0  0  0
  5 11  1  0  0  0  0
  5  7  1  0  0  0  0
  8 15  1  0  0  0  0
  8 14  1  0  0  0  0
  8 13  1  0  0  0  0
  9 18  1  0  0  0  0
  9 17  1  0  0  0  0
  9 16  1  0  0  0  0
M  CHG  1   3   1
M  END
$$$$
DEFTUD
     RDKit          3D
DEFTUD
 27 28  0  0  0  0  0  0  0  0999 V2000
   -9.1393   -4.4724   14.7998 N   0  0  0  0  0  0  0  0  0  0  0  0
   -8.6049   -3.2697   14.4574 N   0  0  0  0  0  0  0  0  0  0  0  0
   -7.4013   -3.1774   14.1683 N   0  0  0  0  0  0  0  0  0  0  0  0
   -6.5837   -4.2791   14.1919 C   0  0  0  0  0  0  0  0  0  0  0  0
   -5.2428   -4.1175   13.8641 N   0  0  0  0  0  0  0  0  0  0  0  0
   -4.3591   -5.2702   13.7769 C   0  0  0  0  0  0  0  0  0  0  0  0
   -4.7270   -2.8442   13.3926 C   0  0  0  0  0  0  0  0  0  0  0  0
   -7.0190   -5.4549   14.5037 N   0  0  0  0  0  0  0  0  0  0  0  0
   -8.3347   -5.6092   14.8245 C   0  0  0  0  0  0  0  0  0  0  0  0
   -8.7321   -6.7345   15.1135 O   0  0  0  0  0  0  0  0  0  0  0  0
  -10.5448   -4.4238   15.1097 C   0  0  0  0  0  0  0  0  0  0  0  0
  -11.2438   -3.1995   15.0367 C   0  0  0  0  0  0  0  0  0  0  0  0
  -12.6100   -3.1091   15.3299 C   0  0  0  0  0  0  0  0  0  0  0  0
  -13.3168   -4.2435   15.7055 C   0  0  0  0  0  0  0  0  0  0  0  0
  -12.6560   -5.4632   15.7868 C   0  0  0  0  0  0  0  0  0  0  0  0
  -11.2878   -5.5511   15.4928 C   0  0  0  0  0  0  0  0  0  0  0  0
  -10.7397   -2.2798   14.7478 H   0  0  0  0  0  0  0  0  0  0  0  0
  -13.1161   -2.1494   15.2629 H   0  0  0  0  0  0  0  0  0  0  0  0
  -14.3771   -4.1792   15.9342 H   0  0  0  0  0  0  0  0  0  0  0  0
  -13.2002   -6.3579   16.0806 H   0  0  0  0  0  0  0  0  0  0  0  0
  -10.8437   -6.5372   15.5803 H   0  0  0  0  0  0  0  0  0  0  0  0
   -3.3092   -4.9748   13.6777 H   0  0  0  0  0  0  0  0  0  0  0  0
   -4.4312   -5.8880   14.6785 H   0  0  0  0  0  0  0  0  0  0  0  0
   -4.6200   -5.8821   12.9072 H   0  0  0  0  0  0  0  0  0  0  0  0
   -3.6326   -2.8329   13.3555 H   0  0  0  0  0  0  0  0  0  0  0  0
   -5.1010   -2.6346   12.3852 H   0  0  0  0  0  0  0  0  0  0  0  0
   -5.0303   -2.0287   14.0577 H   0  0  0  0  0  0  0  0  0  0  0  0
  1 11  1  0  0  0  0
  1  9  1  0  0  0  0
  1  2  1  0  0  0  0
  2  3  2  0  0  0  0
  3  4  1  0  0  0  0
  4  8  2  0  0  0  0
  4  5  1  0  0  0  0
  5  7  1  0  0  0  0
  5  6  1  0  0  0  0
  6 24  1  0  0  0  0
  6 23  1  0  0  0  0
  6 22  1  0  0  0  0
  7 27  1  0  0  0  0
  7 26  1  0  0  0  0
  7 25  1  0  0  0  0
  8  9  1  0  0  0  0
  9 10  2  0  0  0  0
 11 16  1  0  0  0  0
 11 12  2  0  0  0  0
 12 17  1  0  0  0  0
 12 13  1  0  0  0  0
 13 18  1  0  0  0  0
 13 14  2  0  0  0  0
 14 19  1  0  0  0  0
 14 15  1  0  0  0  0
 15 20  1  0  0  0  0
 15 16  2  0  0  0  0
 16 21  1  0  0  0  0
M  END
$$$$
DEFVAL
     RDKit          3D
DEFVAL
 31 32  0  0  0  0  0  0  0  0999 V2000
   -8.3705   -2.7433   13.8763 N   0  0  0  0  0  0  0  0  0  0  0  0
   -9.6305   -2.3550   13.6940 N   0  3  0  0  0  0  0  0  0  0  0  0
   -9.6576   -0.8492   13.3754 C   0  0  0  0  0  0  0  0  0  0  0  0
  -10.7159   -0.2705   13.2230 O   0  0  0  0  0  0  0  0  0  0  0  0
   -8.3678   -0.4819   13.3531 N   0  0  0  0  0  0  0  0  0  0  0  0
   -7.6813   -1.5542   13.6306 C   0  0  0  0  0  0  0  0  0  0  0  0
   -6.3018   -1.5197   13.6825 N   0  0  0  0  0  0  0  0  0  0  0  0
   -5.5108   -2.6643   14.1224 C   0  0  0  0  0  0  0  0  0  0  0  0
   -5.5746   -0.2605   13.5250 C   0  0  0  0  0  0  0  0  0  0  0  0
  -10.7095   -3.0044   13.8252 N   0  0  0  0  0  0  0  0  0  0  0  0
  -10.7050   -4.3954   14.0543 C   0  0  0  0  0  0  0  0  0  0  0  0
  -11.6757   -4.9163   14.9274 C   0  0  0  0  0  0  0  0  0  0  0  0
  -11.7201   -6.2795   15.2354 C   0  0  0  0  0  0  0  0  0  0  0  0
  -10.8009   -7.1631   14.6675 C   0  0  0  0  0  0  0  0  0  0  0  0
   -9.8247   -6.6585   13.8058 C   0  0  0  0  0  0  0  0  0  0  0  0
   -9.7794   -5.2931   13.5000 C   0  0  0  0  0  0  0  0  0  0  0  0
  -10.8296   -8.6226   15.0181 C   0  0  0  0  0  0  0  0  0  0  0  0
  -12.4138   -4.2677   15.3972 H   0  0  0  0  0  0  0  0  0  0  0  0
  -12.4807   -6.6489   15.9223 H   0  0  0  0  0  0  0  0  0  0  0  0
   -9.0976   -7.3329   13.3549 H   0  0  0  0  0  0  0  0  0  0  0  0
   -9.0249   -4.9754   12.7847 H   0  0  0  0  0  0  0  0  0  0  0  0
  -10.2037   -8.8082   15.8963 H   0  0  0  0  0  0  0  0  0  0  0  0
  -11.8512   -8.9522   15.2347 H   0  0  0  0  0  0  0  0  0  0  0  0
  -10.4618   -9.2314   14.1855 H   0  0  0  0  0  0  0  0  0  0  0  0
   -5.8899   -3.5939   13.6851 H   0  0  0  0  0  0  0  0  0  0  0  0
   -4.4622   -2.5751   13.8201 H   0  0  0  0  0  0  0  0  0  0  0  0
   -5.5491   -2.7483   15.2131 H   0  0  0  0  0  0  0  0  0  0  0  0
   -5.9355    0.2903   12.6499 H   0  0  0  0  0  0  0  0  0  0  0  0
   -5.7077    0.3629   14.4150 H   0  0  0  0  0  0  0  0  0  0  0  0
   -4.5015   -0.4236   13.3805 H   0  0  0  0  0  0  0  0  0  0  0  0
  -11.6297   -2.5623   13.8314 H   0  0  0  0  0  0  0  0  0  0  0  0
  1  6  1  0  0  0  0
  1  2  2  0  0  0  0
  2 10  1  0  0  0  0
  2  3  1  0  0  0  0
  3  5  1  0  0  0  0
  3  4  2  0  0  0  0
  5  6  2  0  0  0  0
  6  7  1  0  0  0  0
  7  9  1  0  0  0  0
  7  8  1  0  0  0  0
  8 27  1  0  0  0  0
  8 26  1  0  0  0  0
  8 25  1  0  0  0  0
  9 30  1  0  0  0  0
  9 29  1  0  0  0  0
  9 28  1  0  0  0  0
 10 31  1  0  0  0  0
 10 11  1  0  0  0  0
 11 16  2  0  0  0  0
 11 12  1  0  0  0  0
 12 18  1  0  0  0  0
 12 13  2  0  0  0  0
 13 19  1  0  0  0  0
 13 14  1  0  0  0  0
 14 17  1  0  0  0  0
 14 15  2  0  0  0  0
 15 20  1  0  0  0  0
 15 16  1  0  0  0  0
 16 21  1  0  0  0  0
 17 24  1  0  0  0  0
 17 23  1  0  0  0  0
 17 22  1  0  0  0  0
M  CHG  1   2   1
M  END
$$$$
DEFYUI
     RDKit          3D
DEFYUI
 18 18  0  0  0  0  0  0  0  0999 V2000
    4.5076    0.9453    1.0376 S   0  0  0  0  0  0  0  0  0  0  0  0
    7.4366    0.6160    0.7993 S   0  0  0  0  0  0  0  0  0  0  0  0
    3.5767   -2.1181    1.6778 N   0  0  0  0  0  0  0  0  0  0  0  0
    5.8624   -0.0206    1.2945 C   0  0  0  0  0  0  0  0  0  0  0  0
    5.9079   -1.3880    1.8971 C   0  0  0  0  0  0  0  0  0  0  0  0
    4.8789   -2.2450    2.0368 C   0  0  0  0  0  0  0  0  0  0  0  0
    5.3264   -3.5273    2.6886 C   0  0  0  0  0  0  0  0  0  0  0  0
    6.6726   -3.1525    3.2880 C   0  0  0  0  0  0  0  0  0  0  0  0
    7.1749   -1.9872    2.4447 C   0  0  0  0  0  0  0  0  0  0  0  0
    6.9578    1.7763    0.3286 H   0  0  0  0  0  0  0  0  0  0  0  0
    2.9093   -2.8569    1.8641 H   0  0  0  0  0  0  0  0  0  0  0  0
    3.2464   -1.2450    1.2735 H   0  0  0  0  0  0  0  0  0  0  0  0
    4.6342   -3.8650    3.4666 H   0  0  0  0  0  0  0  0  0  0  0  0
    5.4289   -4.3180    1.9371 H   0  0  0  0  0  0  0  0  0  0  0  0
    6.5400   -2.8289    4.3288 H   0  0  0  0  0  0  0  0  0  0  0  0
    7.3736   -3.9931    3.2950 H   0  0  0  0  0  0  0  0  0  0  0  0
    7.7413   -1.2907    3.0707 H   0  0  0  0  0  0  0  0  0  0  0  0
    7.8151   -2.3458    1.6309 H   0  0  0  0  0  0  0  0  0  0  0  0
  1  4  2  0  0  0  0
  2  4  1  0  0  0  0
  2 10  1  0  0  0  0
  3  6  1  0  0  0  0
  3 11  1  0  0  0  0
  3 12  1  0  0  0  0
  4  5  1  0  0  0  0
  5  6  2  0  0  0  0
  5  9  1  0  0  0  0
  6  7  1  0  0  0  0
  7  8  1  0  0  0  0
  7 13  1  0  0  0  0
  7 14  1  0  0  0  0
  8  9  1  0  0  0  0
  8 15  1  0  0  0  0
  8 16  1  0  0  0  0
  9 17  1  0  0  0  0
  9 18  1  0  0  0  0
M  END
$$$$
DEGRIQ
     RDKit          3D
DEGRIQ
 37 40  0  0  0  0  0  0  0  0999 V2000
   -7.9607   -5.7204   17.1122 C   0  0  0  0  0  0  0  0  0  0  0  0
   -6.5683   -5.7473   16.9647 C   0  0  0  0  0  0  0  0  0  0  0  0
   -5.8976   -4.5717   16.6082 C   0  0  0  0  0  0  0  0  0  0  0  0
   -6.6070   -3.3898   16.3811 C   0  0  0  0  0  0  0  0  0  0  0  0
   -7.9968   -3.3567   16.5224 C   0  0  0  0  0  0  0  0  0  0  0  0
   -8.8908   -1.8541   14.8536 C   0  0  0  0  0  0  0  0  0  0  0  0
  -10.1160   -2.5500   14.2870 C   0  0  0  0  0  0  0  0  0  0  0  0
  -10.3673   -2.5290   12.9067 C   0  0  0  0  0  0  0  0  0  0  0  0
  -11.4935   -3.1716   12.3778 C   0  0  0  0  0  0  0  0  0  0  0  0
  -12.3557   -3.8570   13.2415 C   0  0  0  0  0  0  0  0  0  0  0  0
  -12.1147   -3.8772   14.6176 C   0  0  0  0  0  0  0  0  0  0  0  0
  -11.0064   -3.2174   15.1550 C   0  0  0  0  0  0  0  0  0  0  0  0
  -10.1921   -4.5210   17.0213 C   0  0  0  0  0  0  0  0  0  0  0  0
   -8.6801   -4.5384   16.8802 C   0  0  0  0  0  0  0  0  0  0  0  0
   -9.9743   -2.1143   16.9981 C   0  0  0  0  0  0  0  0  0  0  0  0
   -5.7994   -7.0053   17.2414 C   0  0  0  0  0  0  0  0  0  0  0  0
  -11.7380   -3.1801   10.8978 C   0  0  0  0  0  0  0  0  0  0  0  0
   -8.7123   -2.1660   16.2790 N   0  0  0  0  0  0  0  0  0  0  0  0
  -10.7570   -3.2510   16.5426 N   0  0  0  0  0  0  0  0  0  0  0  0
   -8.4918   -6.6252   17.4000 H   0  0  0  0  0  0  0  0  0  0  0  0
   -4.8150   -4.5659   16.5054 H   0  0  0  0  0  0  0  0  0  0  0  0
   -6.0706   -2.4852   16.1087 H   0  0  0  0  0  0  0  0  0  0  0  0
   -9.0383   -0.7715   14.7532 H   0  0  0  0  0  0  0  0  0  0  0  0
   -8.0010   -2.1169   14.2680 H   0  0  0  0  0  0  0  0  0  0  0  0
   -9.6760   -2.0148   12.2424 H   0  0  0  0  0  0  0  0  0  0  0  0
  -13.2254   -4.3791   12.8499 H   0  0  0  0  0  0  0  0  0  0  0  0
  -12.8023   -4.4014   15.2753 H   0  0  0  0  0  0  0  0  0  0  0  0
  -10.4353   -4.6273   18.0860 H   0  0  0  0  0  0  0  0  0  0  0  0
  -10.6313   -5.3807   16.5000 H   0  0  0  0  0  0  0  0  0  0  0  0
  -10.5011   -1.1686   16.8087 H   0  0  0  0  0  0  0  0  0  0  0  0
   -9.8133   -2.1525   18.0845 H   0  0  0  0  0  0  0  0  0  0  0  0
   -4.8880   -7.0476   16.6357 H   0  0  0  0  0  0  0  0  0  0  0  0
   -6.3952   -7.8898   16.9927 H   0  0  0  0  0  0  0  0  0  0  0  0
   -5.5236   -7.0499   18.2994 H   0  0  0  0  0  0  0  0  0  0  0  0
  -11.3625   -2.2614   10.4349 H   0  0  0  0  0  0  0  0  0  0  0  0
  -12.8094   -3.2389   10.6790 H   0  0  0  0  0  0  0  0  0  0  0  0
  -11.2357   -4.0381   10.4406 H   0  0  0  0  0  0  0  0  0  0  0  0
  1  2  2  0  0  0  0
  1 14  1  0  0  0  0
  1 20  1  0  0  0  0
  2  3  1  0  0  0  0
  2 16  1  0  0  0  0
  3  4  2  0  0  0  0
  3 21  1  0  0  0  0
  4  5  1  0  0  0  0
  4 22  1  0  0  0  0
  5 14  2  0  0  0  0
  5 18  1  0  0  0  0
  6  7  1  0  0  0  0
  6 18  1  0  0  0  0
  6 23  1  0  0  0  0
  6 24  1  0  0  0  0
  7  8  2  0  0  0  0
  7 12  1  0  0  0  0
  8  9  1  0  0  0  0
  8 25  1  0  0  0  0
  9 10  2  0  0  0  0
  9 17  1  0  0  0  0
 10 11  1  0  0  0  0
 10 26  1  0  0  0  0
 11 12  2  0  0  0  0
 11 27  1  0  0  0  0
 12 19  1  0  0  0  0
 13 14  1  0  0  0  0
 13 19  1  0  0  0  0
 13 28  1  0  0  0  0
 13 29  1  0  0  0  0
 15 18  1  0  0  0  0
 15 19  1  0  0  0  0
 15 30  1  0  0  0  0
 15 31  1  0  0  0  0
 16 32  1  0  0  0  0
 16 33  1  0  0  0  0
 16 34  1  0  0  0  0
 17 35  1  0  0  0  0
 17 36  1  0  0  0  0
 17 37  1  0  0  0  0
M  END
$$$$
DEKRUG
     RDKit          3D
DEKRUG
 18 19  0  0  0  0  0  0  0  0999 V2000
   -7.8722   -4.6054   14.2808 N   0  0  0  0  0  0  0  0  0  0  0  0
   -8.0841   -5.6589   13.3208 C   0  0  0  0  0  0  0  0  0  0  0  0
   -6.6549   -4.2020   14.7705 C   0  0  0  0  0  0  0  0  0  0  0  0
   -5.5647   -4.6978   14.5283 O   0  0  0  0  0  0  0  0  0  0  0  0
   -6.8434   -3.1564   15.6112 N   0  0  0  0  0  0  0  0  0  0  0  0
   -8.1651   -2.8248   15.6960 C   0  0  0  0  0  0  0  0  0  0  0  0
   -8.5873   -1.9479   16.4398 O   0  0  0  0  0  0  0  0  0  0  0  0
   -8.9511   -3.7474   14.7441 C   0  0  0  0  0  0  0  0  0  0  0  0
   -9.6462   -3.0080   13.6342 C   0  0  0  0  0  0  0  0  0  0  0  0
   -9.0816   -2.2923   12.8122 O   0  0  0  0  0  0  0  0  0  0  0  0
  -10.9374   -3.3047   13.6880 N   0  5  0  0  0  0  0  0  0  0  0  0
  -11.1207   -4.1685   14.6827 C   0  0  0  0  0  0  0  0  0  0  0  0
  -12.1867   -4.6658   15.0226 O   0  0  0  0  0  0  0  0  0  0  0  0
   -9.9645   -4.5062   15.3268 O   0  0  0  0  0  0  0  0  0  0  0  0
   -7.1520   -6.2009   13.1393 H   0  0  0  0  0  0  0  0  0  0  0  0
   -8.8346   -6.3542   13.7056 H   0  0  0  0  0  0  0  0  0  0  0  0
   -8.4292   -5.2261   12.3782 H   0  0  0  0  0  0  0  0  0  0  0  0
   -6.1096   -2.6955   16.1147 H   0  0  0  0  0  0  0  0  0  0  0  0
  1  8  1  0  0  0  0
  1  3  1  0  0  0  0
  1  2  1  0  0  0  0
  2 17  1  0  0  0  0
  2 16  1  0  0  0  0
  2 15  1  0  0  0  0
  3  5  1  0  0  0  0
  3  4  2  0  0  0  0
  5 18  1  0  0  0  0
  5  6  1  0  0  0  0
  6  8  1  0  0  0  0
  6  7  2  0  0  0  0
  8 14  1  0  0  0  0
  8  9  1  0  0  0  0
  9 11  1  0  0  0  0
  9 10  2  0  0  0  0
 11 12  1  0  0  0  0
 12 14  1  0  0  0  0
 12 13  2  0  0  0  0
M  CHG  1  11  -1
M  END
$$$$
DEMBIG
     RDKit          3D
DEMBIG
 23 24  0  0  0  0  0  0  0  0999 V2000
   -7.7527   -3.7796   15.2738 N   0  0  0  0  0  0  0  0  0  0  0  0
   -7.2054   -4.2799   14.2646 N   0  0  0  0  0  0  0  0  0  0  0  0
   -7.8710   -5.2185   13.5090 N   0  0  0  0  0  0  0  0  0  0  0  0
   -9.1495   -5.6782   13.7682 C   0  0  0  0  0  0  0  0  0  0  0  0
   -9.6735   -5.0768   14.8933 N   0  0  0  0  0  0  0  0  0  0  0  0
  -10.8970   -5.2666   15.4704 C   0  0  0  0  0  0  0  0  0  0  0  0
  -11.0468   -4.5167   16.5383 N   0  0  0  0  0  0  0  0  0  0  0  0
   -9.8635   -3.7980   16.6630 C   0  0  0  0  0  0  0  0  0  0  0  0
   -9.0003   -4.1482   15.6354 C   0  0  0  0  0  0  0  0  0  0  0  0
   -7.1520   -5.7331   12.3496 C   0  0  0  0  0  0  0  0  0  0  0  0
   -7.6315   -5.1386   11.0270 C   0  0  0  0  0  0  0  0  0  0  0  0
   -7.2641   -3.3989   10.9150 Cl  0  0  0  0  0  0  0  0  0  0  0  0
   -9.8045   -6.4975   13.1408 O   0  0  0  0  0  0  0  0  0  0  0  0
   -9.6328   -2.8350   17.7419 C   0  0  0  0  0  0  0  0  0  0  0  0
   -8.4335   -2.1750   17.7264 N   0  0  0  0  0  0  0  0  0  0  0  0
  -10.4417   -2.5979   18.6339 O   0  0  0  0  0  0  0  0  0  0  0  0
   -7.3086   -6.8182   12.3181 H   0  0  0  0  0  0  0  0  0  0  0  0
   -6.0772   -5.5651   12.4886 H   0  0  0  0  0  0  0  0  0  0  0  0
   -7.1278   -5.6299   10.1894 H   0  0  0  0  0  0  0  0  0  0  0  0
   -8.7112   -5.2557   10.8971 H   0  0  0  0  0  0  0  0  0  0  0  0
  -11.6281   -5.9584   15.0705 H   0  0  0  0  0  0  0  0  0  0  0  0
   -8.2641   -1.5059   18.4641 H   0  0  0  0  0  0  0  0  0  0  0  0
   -7.7288   -2.3208   17.0175 H   0  0  0  0  0  0  0  0  0  0  0  0
  1  2  2  0  0  0  0
  1  9  1  0  0  0  0
  2  3  1  0  0  0  0
  3  4  1  0  0  0  0
  3 10  1  0  0  0  0
  4  5  1  0  0  0  0
  4 13  2  0  0  0  0
  5  6  1  0  0  0  0
  5  9  1  0  0  0  0
  6  7  2  0  0  0  0
  6 21  1  0  0  0  0
  7  8  1  0  0  0  0
  8  9  2  0  0  0  0
  8 14  1  0  0  0  0
 10 11  1  0  0  0  0
 10 17  1  0  0  0  0
 10 18  1  0  0  0  0
 11 12  1  0  0  0  0
 11 19  1  0  0  0  0
 11 20  1  0  0  0  0
 14 15  1  0  0  0  0
 14 16  2  0  0  0  0
 15 22  1  0  0  0  0
 15 23  1  0  0  0  0
M  END
$$$$
DERZUV
     RDKit          3D
DERZUV
 31 31  0  0  0  0  0  0  0  0999 V2000
   -8.1917   -4.8406   15.2322 N   0  3  0  0  0  0  0  0  0  0  0  0
   -7.2900   -4.1888   16.1241 C   0  0  0  0  0  0  0  0  0  0  0  0
   -7.1608   -4.4273   17.3080 O   0  0  0  0  0  0  0  0  0  0  0  0
   -6.5790   -3.3275   15.3558 N   0  0  0  0  0  0  0  0  0  0  0  0
   -7.0608   -3.2347   13.9903 C   0  0  0  0  0  0  0  0  0  0  0  0
   -8.0505   -4.4023   13.9690 C   0  0  0  0  0  0  0  0  0  0  0  0
   -9.1711   -5.7306   15.7557 N   0  0  0  0  0  0  0  0  0  0  0  0
  -10.3211   -5.1117   15.9263 C   0  0  0  0  0  0  0  0  0  0  0  0
  -10.6089   -3.9177   15.6425 O   0  5  0  0  0  0  0  0  0  0  0  0
  -11.4303   -6.0693   16.5054 C   0  0  0  0  0  0  0  0  0  0  0  0
  -10.9682   -6.8336   17.5383 F   0  0  0  0  0  0  0  0  0  0  0  0
  -11.8488   -6.9557   15.5486 F   0  0  0  0  0  0  0  0  0  0  0  0
  -12.5523   -5.4452   16.9623 F   0  0  0  0  0  0  0  0  0  0  0  0
   -7.7475   -1.8781   13.8264 C   0  0  0  0  0  0  0  0  0  0  0  0
   -5.8748   -3.4176   13.0492 C   0  0  0  0  0  0  0  0  0  0  0  0
   -8.6339   -4.8899   12.8480 N   0  0  0  0  0  0  0  0  0  0  0  0
   -8.5072   -4.3264   11.4993 C   0  0  0  0  0  0  0  0  0  0  0  0
   -9.4966   -6.0883   12.9414 C   0  0  0  0  0  0  0  0  0  0  0  0
   -5.8966   -2.7243   15.7920 H   0  0  0  0  0  0  0  0  0  0  0  0
   -7.0534   -1.0615   14.0586 H   0  0  0  0  0  0  0  0  0  0  0  0
   -8.6013   -1.7794   14.5061 H   0  0  0  0  0  0  0  0  0  0  0  0
   -8.1175   -1.7071   12.8144 H   0  0  0  0  0  0  0  0  0  0  0  0
   -6.1412   -3.2452   12.0039 H   0  0  0  0  0  0  0  0  0  0  0  0
   -5.0691   -2.7150   13.2934 H   0  0  0  0  0  0  0  0  0  0  0  0
   -5.4614   -4.4298   13.1266 H   0  0  0  0  0  0  0  0  0  0  0  0
   -8.4214   -3.2431   11.5215 H   0  0  0  0  0  0  0  0  0  0  0  0
   -7.6364   -4.7671   11.0069 H   0  0  0  0  0  0  0  0  0  0  0  0
   -9.4001   -4.5598   10.9096 H   0  0  0  0  0  0  0  0  0  0  0  0
   -9.6045   -6.5443   11.9510 H   0  0  0  0  0  0  0  0  0  0  0  0
  -10.4903   -5.8046   13.2923 H   0  0  0  0  0  0  0  0  0  0  0  0
   -9.0337   -6.8455   13.5788 H   0  0  0  0  0  0  0  0  0  0  0  0
  1  2  1  0  0  0  0
  1  6  2  0  0  0  0
  1  7  1  0  0  0  0
  2  3  2  0  0  0  0
  2  4  1  0  0  0  0
  4  5  1  0  0  0  0
  4 19  1  0  0  0  0
  5  6  1  0  0  0  0
  5 14  1  0  0  0  0
  5 15  1  0  0  0  0
  6 16  1  0  0  0  0
  7  8  2  0  0  0  0
  8  9  1  0  0  0  0
  8 10  1  0  0  0  0
 10 11  1  0  0  0  0
 10 12  1  0  0  0  0
 10 13  1  0  0  0  0
 14 20  1  0  0  0  0
 14 21  1  0  0  0  0
 14 22  1  0  0  0  0
 15 23  1  0  0  0  0
 15 24  1  0  0  0  0
 15 25  1  0  0  0  0
 16 17  1  0  0  0  0
 16 18  1  0  0  0  0
 17 26  1  0  0  0  0
 17 27  1  0  0  0  0
 17 28  1  0  0  0  0
 18 29  1  0  0  0  0
 18 30  1  0  0  0  0
 18 31  1  0  0  0  0
M  CHG  1   1   1
M  CHG  1   9  -1
M  END
$$$$
DESWUT
     RDKit          3D
DESWUT
 19 19  0  0  0  0  0  0  0  0999 V2000
   -9.1078   -6.2987   17.3023 S   0  0  0  0  0  0  0  0  0  0  0  0
   -7.8824   -6.6342   16.1600 C   0  0  0  0  0  0  0  0  0  0  0  0
   -7.8309   -5.8433   15.1144 N   0  0  0  0  0  0  0  0  0  0  0  0
   -8.8426   -4.8763   15.2026 C   0  0  0  0  0  0  0  0  0  0  0  0
   -9.6380   -4.9786   16.3408 C   0  0  0  0  0  0  0  0  0  0  0  0
  -10.6833   -4.2188   16.7286 N   0  0  0  0  0  0  0  0  0  0  0  0
   -9.0227   -3.8542   14.1658 C   0  0  0  0  0  0  0  0  0  0  0  0
   -9.8950   -2.9895   14.2041 O   0  0  0  0  0  0  0  0  0  0  0  0
   -8.1092   -3.9709   13.1550 O   0  0  0  0  0  0  0  0  0  0  0  0
   -8.2136   -3.0132   12.0944 C   0  0  0  0  0  0  0  0  0  0  0  0
   -7.4386   -1.7568   12.4442 C   0  0  0  0  0  0  0  0  0  0  0  0
  -11.0069   -3.4317   16.1653 H   0  0  0  0  0  0  0  0  0  0  0  0
  -11.1908   -4.3925   17.5893 H   0  0  0  0  0  0  0  0  0  0  0  0
   -7.7794   -3.4756   11.2018 H   0  0  0  0  0  0  0  0  0  0  0  0
   -9.2605   -2.7876   11.8612 H   0  0  0  0  0  0  0  0  0  0  0  0
   -6.3952   -1.9994   12.6710 H   0  0  0  0  0  0  0  0  0  0  0  0
   -7.8536   -1.2736   13.3343 H   0  0  0  0  0  0  0  0  0  0  0  0
   -7.4630   -1.0429   11.6161 H   0  0  0  0  0  0  0  0  0  0  0  0
   -7.1903   -7.4548   16.2968 H   0  0  0  0  0  0  0  0  0  0  0  0
  1  2  1  0  0  0  0
  1  5  1  0  0  0  0
  2  3  2  0  0  0  0
  2 19  1  0  0  0  0
  3  4  1  0  0  0  0
  4  5  2  0  0  0  0
  4  7  1  0  0  0  0
  5  6  1  0  0  0  0
  6 12  1  0  0  0  0
  6 13  1  0  0  0  0
  7  8  2  0  0  0  0
  7  9  1  0  0  0  0
  9 10  1  0  0  0  0
 10 11  1  0  0  0  0
 10 14  1  0  0  0  0
 10 15  1  0  0  0  0
 11 16  1  0  0  0  0
 11 17  1  0  0  0  0
 11 18  1  0  0  0  0
M  END
$$$$
DESYOP
     RDKit          3D
DESYOP
  9  8  0  0  0  0  0  0  0  0999 V2000
   -7.1662   -3.8171   12.6039 N   0  0  0  0  0  0  0  0  0  0  0  0
   -8.5410   -5.2446   15.3818 N   0  0  0  0  0  0  0  0  0  0  0  0
   -7.9004   -3.9614   13.4917 C   0  0  0  0  0  0  0  0  0  0  0  0
   -8.7986   -4.1571   14.5964 C   0  0  0  0  0  0  0  0  0  0  0  0
   -9.8098   -3.3064   14.8076 C   0  0  0  0  0  0  0  0  0  0  0  0
   -7.7569   -5.8524   15.1680 H   0  0  0  0  0  0  0  0  0  0  0  0
   -9.1286   -5.4504   16.1794 H   0  0  0  0  0  0  0  0  0  0  0  0
  -10.4964   -3.4396   15.6361 H   0  0  0  0  0  0  0  0  0  0  0  0
   -9.9791   -2.4527   14.1574 H   0  0  0  0  0  0  0  0  0  0  0  0
  1  3  3  0  0  0  0
  2  4  1  0  0  0  0
  2  6  1  0  0  0  0
  2  7  1  0  0  0  0
  3  4  1  0  0  0  0
  4  5  2  0  0  0  0
  5  8  1  0  0  0  0
  5  9  1  0  0  0  0
M  END
$$$$
DEWHOC
     RDKit          3D
DEWHOC
 29 31  0  0  0  0  0  0  0  0999 V2000
   -8.4015   -5.5962   14.0664 N   0  0  0  0  0  0  0  0  0  0  0  0
   -8.5612   -6.0213   15.3569 N   0  0  0  0  0  0  0  0  0  0  0  0
   -9.7865   -4.9580   18.5692 O   0  0  0  0  0  0  0  0  0  0  0  0
   -8.9065   -6.9417   17.9681 O   0  0  0  0  0  0  0  0  0  0  0  0
  -10.0788   -3.1885   16.7768 O   0  0  0  0  0  0  0  0  0  0  0  0
  -10.1979   -0.6712   12.2379 O   0  0  0  0  0  0  0  0  0  0  0  0
   -9.1685   -2.1628   10.6489 O   0  0  0  0  0  0  0  0  0  0  0  0
   -9.2548   -5.8111   17.6771 C   0  0  0  0  0  0  0  0  0  0  0  0
   -9.1155   -5.2549   16.2510 C   0  0  0  0  0  0  0  0  0  0  0  0
   -9.5966   -3.8864   15.8915 C   0  0  0  0  0  0  0  0  0  0  0  0
   -9.4709   -3.4527   14.5031 C   0  0  0  0  0  0  0  0  0  0  0  0
   -9.9486   -2.1892   14.1235 C   0  0  0  0  0  0  0  0  0  0  0  0
   -9.8032   -1.8406   12.8042 C   0  0  0  0  0  0  0  0  0  0  0  0
   -9.7925   -0.8796   10.8683 C   0  0  0  0  0  0  0  0  0  0  0  0
   -9.2167   -2.6912   11.9014 C   0  0  0  0  0  0  0  0  0  0  0  0
   -8.7413   -3.9382   12.2668 C   0  0  0  0  0  0  0  0  0  0  0  0
   -8.8606   -4.3545   13.6047 C   0  0  0  0  0  0  0  0  0  0  0  0
   -7.7754   -6.5857   13.1764 C   0  0  0  0  0  0  0  0  0  0  0  0
   -8.8296   -7.4235   12.4686 C   0  0  0  0  0  0  0  0  0  0  0  0
  -10.0358   -4.0772   18.1965 H   0  0  0  0  0  0  0  0  0  0  0  0
  -10.4133   -1.5131   14.8329 H   0  0  0  0  0  0  0  0  0  0  0  0
  -10.6768   -0.8045   10.2250 H   0  0  0  0  0  0  0  0  0  0  0  0
   -9.0837   -0.0919   10.5880 H   0  0  0  0  0  0  0  0  0  0  0  0
   -8.2917   -4.5589   11.5010 H   0  0  0  0  0  0  0  0  0  0  0  0
   -7.0993   -6.1116   12.4567 H   0  0  0  0  0  0  0  0  0  0  0  0
   -7.1406   -7.2565   13.7702 H   0  0  0  0  0  0  0  0  0  0  0  0
   -8.3513   -8.1782   11.8366 H   0  0  0  0  0  0  0  0  0  0  0  0
   -9.4750   -6.8091   11.8335 H   0  0  0  0  0  0  0  0  0  0  0  0
   -9.4692   -7.9407   13.1916 H   0  0  0  0  0  0  0  0  0  0  0  0
  1 18  1  0  0  0  0
  1 17  1  0  0  0  0
  1  2  1  0  0  0  0
  2  9  2  0  0  0  0
  3 20  1  0  0  0  0
  3  8  1  0  0  0  0
  4  8  2  0  0  0  0
  5 10  2  0  0  0  0
  6 14  1  0  0  0  0
  6 13  1  0  0  0  0
  7 15  1  0  0  0  0
  7 14  1  0  0  0  0
  8  9  1  0  0  0  0
  9 10  1  0  0  0  0
 10 11  1  0  0  0  0
 11 17  2  0  0  0  0
 11 12  1  0  0  0  0
 12 21  1  0  0  0  0
 12 13  2  0  0  0  0
 13 15  1  0  0  0  0
 14 23  1  0  0  0  0
 14 22  1  0  0  0  0
 15 16  2  0  0  0  0
 16 24  1  0  0  0  0
 16 17  1  0  0  0  0
 18 26  1  0  0  0  0
 18 25  1  0  0  0  0
 18 19  1  0  0  0  0
 19 29  1  0  0  0  0
 19 28  1  0  0  0  0
 19 27  1  0  0  0  0
M  END
$$$$
DEXCIS
     RDKit          3D
DEXCIS
 27 28  0  0  0  0  0  0  0  0999 V2000
   -8.1558   -7.9812   15.1280 O   0  0  0  0  0  0  0  0  0  0  0  0
   -8.4079   -7.0761   14.3717 C   0  0  0  0  0  0  0  0  0  0  0  0
   -9.5575   -6.0826   14.0709 C   0  0  0  0  0  0  0  0  0  0  0  0
   -8.5394   -5.4495   13.0590 C   0  0  0  0  0  0  0  0  0  0  0  0
   -7.6422   -6.5480   13.3908 N   0  0  0  0  0  0  0  0  0  0  0  0
  -10.0682   -5.2979   15.2691 C   0  0  0  0  0  0  0  0  0  0  0  0
  -11.0437   -4.2114   14.8377 C   0  0  0  0  0  0  0  0  0  0  0  0
  -10.7870   -6.1920   16.1203 O   0  0  0  0  0  0  0  0  0  0  0  0
   -7.9404   -3.9958   13.2819 C   0  0  0  0  0  0  0  0  0  0  0  0
   -8.2890   -2.9264   12.4304 C   0  0  0  0  0  0  0  0  0  0  0  0
   -7.7793   -1.6364   12.6063 C   0  0  0  0  0  0  0  0  0  0  0  0
   -6.8943   -1.3749   13.6455 C   0  0  0  0  0  0  0  0  0  0  0  0
   -6.5193   -2.4024   14.5030 C   0  0  0  0  0  0  0  0  0  0  0  0
   -7.0340   -3.6893   14.3194 C   0  0  0  0  0  0  0  0  0  0  0  0
  -10.3869   -6.5876   13.5530 H   0  0  0  0  0  0  0  0  0  0  0  0
   -8.8892   -5.5702   12.0229 H   0  0  0  0  0  0  0  0  0  0  0  0
   -6.6934   -6.7884   13.1553 H   0  0  0  0  0  0  0  0  0  0  0  0
   -9.2459   -4.8688   15.8504 H   0  0  0  0  0  0  0  0  0  0  0  0
  -10.5759   -3.4654   14.1927 H   0  0  0  0  0  0  0  0  0  0  0  0
  -11.8941   -4.6422   14.2968 H   0  0  0  0  0  0  0  0  0  0  0  0
  -11.4560   -3.6982   15.7134 H   0  0  0  0  0  0  0  0  0  0  0  0
   -8.9795   -3.1043   11.6070 H   0  0  0  0  0  0  0  0  0  0  0  0
   -8.0739   -0.8389   11.9289 H   0  0  0  0  0  0  0  0  0  0  0  0
   -6.4946   -0.3740   13.7846 H   0  0  0  0  0  0  0  0  0  0  0  0
   -5.8236   -2.2073   15.3154 H   0  0  0  0  0  0  0  0  0  0  0  0
   -6.7185   -4.4747   15.0055 H   0  0  0  0  0  0  0  0  0  0  0  0
  -10.9528   -5.7324   16.9617 H   0  0  0  0  0  0  0  0  0  0  0  0
  1  2  2  0  0  0  0
  2  5  1  0  0  0  0
  2  3  1  0  0  0  0
  3 15  1  0  0  0  0
  3  6  1  0  0  0  0
  3  4  1  0  0  0  0
  4 16  1  0  0  0  0
  4  9  1  0  0  0  0
  4  5  1  0  0  0  0
  5 17  1  0  0  0  0
  6 18  1  0  0  0  0
  6  8  1  0  0  0  0
  6  7  1  0  0  0  0
  7 21  1  0  0  0  0
  7 20  1  0  0  0  0
  7 19  1  0  0  0  0
  8 27  1  0  0  0  0
  9 14  1  0  0  0  0
  9 10  2  0  0  0  0
 10 22  1  0  0  0  0
 10 11  1  0  0  0  0
 11 23  1  0  0  0  0
 11 12  2  0  0  0  0
 12 24  1  0  0  0  0
 12 13  1  0  0  0  0
 13 25  1  0  0  0  0
 13 14  2  0  0  0  0
 14 26  1  0  0  0  0
M  END
$$$$
DEXGIW
     RDKit          3D
DEXGIW
 24 25  0  0  0  0  0  0  0  0999 V2000
   -8.2277   -6.1726   15.7936 N   0  0  0  0  0  0  0  0  0  0  0  0
   -8.6074   -7.4916   15.7756 C   0  0  0  0  0  0  0  0  0  0  0  0
   -8.4539   -8.2160   16.7567 O   0  0  0  0  0  0  0  0  0  0  0  0
   -9.3253   -7.9810   14.5323 C   0  0  0  0  0  0  0  0  0  0  0  0
   -8.7899   -7.3295   13.2720 C   0  0  0  0  0  0  0  0  0  0  0  0
   -8.6318   -5.9027   13.4629 N   0  0  0  0  0  0  0  0  0  0  0  0
   -8.6685   -4.9270   12.5147 C   0  0  0  0  0  0  0  0  0  0  0  0
   -8.3430   -3.7390   13.1388 C   0  0  0  0  0  0  0  0  0  0  0  0
   -8.0973   -4.0094   14.5263 C   0  0  0  0  0  0  0  0  0  0  0  0
   -8.3160   -5.3691   14.6801 C   0  0  0  0  0  0  0  0  0  0  0  0
   -7.7059   -3.1094   15.6117 C   0  0  0  0  0  0  0  0  0  0  0  0
   -7.4977   -3.5178   16.7518 O   0  0  0  0  0  0  0  0  0  0  0  0
   -7.5913   -1.7875   15.2561 N   0  0  0  0  0  0  0  0  0  0  0  0
   -7.2336   -0.8006   16.1266 C   0  0  0  0  0  0  0  0  0  0  0  0
   -7.1399    0.3722   15.7852 O   0  0  0  0  0  0  0  0  0  0  0  0
   -7.8705   -5.7851   16.6649 H   0  0  0  0  0  0  0  0  0  0  0  0
   -9.2253   -9.0691   14.4627 H   0  0  0  0  0  0  0  0  0  0  0  0
  -10.3889   -7.7451   14.6601 H   0  0  0  0  0  0  0  0  0  0  0  0
   -9.4657   -7.4952   12.4269 H   0  0  0  0  0  0  0  0  0  0  0  0
   -7.7982   -7.7205   13.0170 H   0  0  0  0  0  0  0  0  0  0  0  0
   -8.9020   -5.1456   11.4802 H   0  0  0  0  0  0  0  0  0  0  0  0
   -8.2797   -2.7870   12.6279 H   0  0  0  0  0  0  0  0  0  0  0  0
   -7.7741   -1.4839   14.3144 H   0  0  0  0  0  0  0  0  0  0  0  0
   -7.0365   -1.1414   17.1562 H   0  0  0  0  0  0  0  0  0  0  0  0
  1  2  1  0  0  0  0
  1 10  1  0  0  0  0
  1 16  1  0  0  0  0
  2  3  2  0  0  0  0
  2  4  1  0  0  0  0
  4  5  1  0  0  0  0
  4 17  1  0  0  0  0
  4 18  1  0  0  0  0
  5  6  1  0  0  0  0
  5 19  1  0  0  0  0
  5 20  1  0  0  0  0
  6  7  1  0  0  0  0
  6 10  1  0  0  0  0
  7  8  2  0  0  0  0
  7 21  1  0  0  0  0
  8  9  1  0  0  0  0
  8 22  1  0  0  0  0
  9 10  2  0  0  0  0
  9 11  1  0  0  0  0
 11 12  2  0  0  0  0
 11 13  1  0  0  0  0
 13 14  1  0  0  0  0
 13 23  1  0  0  0  0
 14 15  2  0  0  0  0
 14 24  1  0  0  0  0
M  END
$$$$
DHOADS01
     RDKit          3D
DHOADS01
 28 30  0  0  0  0  0  0  0  0999 V2000
   -5.9447   -4.4096   16.8765 C   0  0  0  0  0  0  0  0  0  0  0  0
   -7.7154   -4.3569   15.5467 C   0  0  0  0  0  0  0  0  0  0  0  0
   -7.5621   -3.0037   15.2915 C   0  0  0  0  0  0  0  0  0  0  0  0
   -6.4802   -2.3630   15.9187 C   0  0  0  0  0  0  0  0  0  0  0  0
   -9.2854   -3.6132   14.1835 C   0  0  0  0  0  0  0  0  0  0  0  0
   -9.3782   -6.0666   14.7981 C   0  0  0  0  0  0  0  0  0  0  0  0
  -10.3402   -6.3174   15.9048 C   0  0  0  0  0  0  0  0  0  0  0  0
  -11.5037   -6.7442   15.4163 C   0  0  0  0  0  0  0  0  0  0  0  0
  -11.4293   -6.8221   13.9342 C   0  0  0  0  0  0  0  0  0  0  0  0
  -12.5240   -6.0316   13.2116 C   0  0  0  0  0  0  0  0  0  0  0  0
   -5.6719   -3.0962   16.7187 N   0  0  0  0  0  0  0  0  0  0  0  0
   -6.9476   -5.1302   16.3326 N   0  0  0  0  0  0  0  0  0  0  0  0
   -6.2039   -1.0248   15.7590 N   0  0  0  0  0  0  0  0  0  0  0  0
   -8.5502   -2.5504   14.4398 N   0  0  0  0  0  0  0  0  0  0  0  0
   -8.8210   -4.7275   14.8299 N   0  0  0  0  0  0  0  0  0  0  0  0
  -10.1448   -6.2445   13.5826 O   0  0  0  0  0  0  0  0  0  0  0  0
  -12.3647   -6.1533   11.7974 O   0  0  0  0  0  0  0  0  0  0  0  0
   -5.2670   -4.9552   17.5273 H   0  0  0  0  0  0  0  0  0  0  0  0
   -5.4070   -0.6398   16.2389 H   0  0  0  0  0  0  0  0  0  0  0  0
   -6.7978   -0.4689   15.1606 H   0  0  0  0  0  0  0  0  0  0  0  0
  -10.1569   -3.6310   13.5415 H   0  0  0  0  0  0  0  0  0  0  0  0
   -8.5550   -6.7889   14.7945 H   0  0  0  0  0  0  0  0  0  0  0  0
  -10.1016   -6.1929   16.9515 H   0  0  0  0  0  0  0  0  0  0  0  0
  -12.3666   -7.0253   16.0031 H   0  0  0  0  0  0  0  0  0  0  0  0
  -11.4216   -7.8631   13.5927 H   0  0  0  0  0  0  0  0  0  0  0  0
  -12.4718   -4.9648   13.4541 H   0  0  0  0  0  0  0  0  0  0  0  0
  -13.5197   -6.4022   13.4742 H   0  0  0  0  0  0  0  0  0  0  0  0
  -11.4244   -5.9659   11.6127 H   0  0  0  0  0  0  0  0  0  0  0  0
  1 11  1  0  0  0  0
  1 12  2  0  0  0  0
  1 18  1  0  0  0  0
  2  3  2  0  0  0  0
  2 12  1  0  0  0  0
  2 15  1  0  0  0  0
  3  4  1  0  0  0  0
  3 14  1  0  0  0  0
  4 11  2  0  0  0  0
  4 13  1  0  0  0  0
  5 14  2  0  0  0  0
  5 15  1  0  0  0  0
  5 21  1  0  0  0  0
  6  7  1  0  0  0  0
  6 15  1  0  0  0  0
  6 16  1  0  0  0  0
  6 22  1  0  0  0  0
  7  8  2  0  0  0  0
  7 23  1  0  0  0  0
  8  9  1  0  0  0  0
  8 24  1  0  0  0  0
  9 10  1  0  0  0  0
  9 16  1  0  0  0  0
  9 25  1  0  0  0  0
 10 17  1  0  0  0  0
 10 26  1  0  0  0  0
 10 27  1  0  0  0  0
 13 19  1  0  0  0  0
 13 20  1  0  0  0  0
 17 28  1  0  0  0  0
M  END
$$$$
DICYOD
     RDKit          3D
DICYOD
 26 25  0  0  0  0  0  0  0  0999 V2000
   -5.3017   -4.4374   12.0818 Cl  0  0  0  0  0  0  0  0  0  0  0  0
   -7.4460   -6.9125   14.9568 Cl  0  0  0  0  0  0  0  0  0  0  0  0
   -4.6838   -6.0378   15.0234 Cl  0  0  0  0  0  0  0  0  0  0  0  0
   -8.9036   -3.9699   16.7445 Cl  0  0  0  0  0  0  0  0  0  0  0  0
   -6.6538   -6.6977   12.1528 O   0  0  0  0  0  0  0  0  0  0  0  0
   -6.1441   -3.5388   15.4915 O   0  0  0  0  0  0  0  0  0  0  0  0
   -8.0152   -3.9274   14.2461 N   0  0  0  0  0  0  0  0  0  0  0  0
  -10.2612   -3.3176   14.5490 N   0  0  0  0  0  0  0  0  0  0  0  0
   -6.1942   -5.7650   12.8120 C   0  0  0  0  0  0  0  0  0  0  0  0
   -6.2990   -5.6696   14.3289 C   0  0  0  0  0  0  0  0  0  0  0  0
   -6.8010   -4.2971   14.7823 C   0  0  0  0  0  0  0  0  0  0  0  0
   -9.0257   -3.7177   15.0375 C   0  0  0  0  0  0  0  0  0  0  0  0
  -11.4410   -3.0633   15.3792 C   0  0  0  0  0  0  0  0  0  0  0  0
  -12.2297   -4.3452   15.5991 C   0  0  0  0  0  0  0  0  0  0  0  0
  -10.4489   -3.1014   13.1094 C   0  0  0  0  0  0  0  0  0  0  0  0
  -10.0152   -1.6973   12.7181 C   0  0  0  0  0  0  0  0  0  0  0  0
  -12.0928   -2.3276   14.8913 H   0  0  0  0  0  0  0  0  0  0  0  0
  -11.1695   -2.6095   16.3381 H   0  0  0  0  0  0  0  0  0  0  0  0
  -11.6310   -5.1052   16.1102 H   0  0  0  0  0  0  0  0  0  0  0  0
  -13.1160   -4.1443   16.2089 H   0  0  0  0  0  0  0  0  0  0  0  0
  -12.5624   -4.7706   14.6465 H   0  0  0  0  0  0  0  0  0  0  0  0
   -9.8888   -3.8436   12.5284 H   0  0  0  0  0  0  0  0  0  0  0  0
  -11.5014   -3.2438   12.8352 H   0  0  0  0  0  0  0  0  0  0  0  0
   -8.9551   -1.5315   12.9356 H   0  0  0  0  0  0  0  0  0  0  0  0
  -10.1709   -1.5374   11.6467 H   0  0  0  0  0  0  0  0  0  0  0  0
  -10.5897   -0.9410   13.2629 H   0  0  0  0  0  0  0  0  0  0  0  0
  1  9  1  0  0  0  0
  2 10  1  0  0  0  0
  3 10  1  0  0  0  0
  4 12  1  0  0  0  0
  5  9  2  0  0  0  0
  6 11  2  0  0  0  0
  7 11  1  0  0  0  0
  7 12  2  0  0  0  0
  8 12  1  0  0  0  0
  8 13  1  0  0  0  0
  8 15  1  0  0  0  0
  9 10  1  0  0  0  0
 10 11  1  0  0  0  0
 13 14  1  0  0  0  0
 13 17  1  0  0  0  0
 13 18  1  0  0  0  0
 14 19  1  0  0  0  0
 14 20  1  0  0  0  0
 14 21  1  0  0  0  0
 15 16  1  0  0  0  0
 15 22  1  0  0  0  0
 15 23  1  0  0  0  0
 16 24  1  0  0  0  0
 16 25  1  0  0  0  0
 16 26  1  0  0  0  0
M  END
$$$$
DIGLEK
     RDKit          3D
DIGLEK
 40 42  0  0  0  0  0  0  0  0999 V2000
  -12.2740   -0.2105   12.1816 O   0  0  0  0  0  0  0  0  0  0  0  0
  -10.0721    0.3004   12.6674 O   0  0  0  0  0  0  0  0  0  0  0  0
  -10.1514   -3.4053   15.6861 O   0  0  0  0  0  0  0  0  0  0  0  0
   -9.1428   -5.7772   16.0193 O   0  0  0  0  0  0  0  0  0  0  0  0
   -9.2780   -8.3683   15.3082 O   0  0  0  0  0  0  0  0  0  0  0  0
   -5.5727   -6.7025   15.0586 O   0  5  0  0  0  0  0  0  0  0  0  0
   -5.1766   -5.3404   16.7320 O   0  0  0  0  0  0  0  0  0  0  0  0
  -10.8293   -2.7836   13.5912 N   0  0  0  0  0  0  0  0  0  0  0  0
   -5.6307   -5.5922   15.6063 N   0  3  0  0  0  0  0  0  0  0  0  0
  -11.2425   -0.3728   12.7917 C   0  0  0  0  0  0  0  0  0  0  0  0
  -10.7031   -1.3314   13.8772 C   0  0  0  0  0  0  0  0  0  0  0  0
   -9.3582   -0.6384   13.5407 C   0  0  0  0  0  0  0  0  0  0  0  0
   -8.2506   -1.3136   12.7281 C   0  0  0  0  0  0  0  0  0  0  0  0
   -7.5581   -2.4191   13.4908 C   0  0  0  0  0  0  0  0  0  0  0  0
   -6.9812   -2.1886   14.7488 C   0  0  0  0  0  0  0  0  0  0  0  0
   -6.3490   -3.2237   15.4436 C   0  0  0  0  0  0  0  0  0  0  0  0
   -6.2742   -4.4979   14.8695 C   0  0  0  0  0  0  0  0  0  0  0  0
   -6.8134   -4.7368   13.6010 C   0  0  0  0  0  0  0  0  0  0  0  0
   -7.4475   -3.6968   12.9164 C   0  0  0  0  0  0  0  0  0  0  0  0
  -10.5502   -3.7180   14.5659 C   0  0  0  0  0  0  0  0  0  0  0  0
  -10.6761   -5.1562   14.2153 C   0  0  0  0  0  0  0  0  0  0  0  0
   -9.9468   -6.1006   14.9521 C   0  0  0  0  0  0  0  0  0  0  0  0
  -10.0070   -7.4497   14.6092 C   0  0  0  0  0  0  0  0  0  0  0  0
  -10.8037   -7.8868   13.5609 C   0  0  0  0  0  0  0  0  0  0  0  0
  -11.5591   -6.9600   12.8437 C   0  0  0  0  0  0  0  0  0  0  0  0
  -11.4996   -5.5989   13.1678 C   0  0  0  0  0  0  0  0  0  0  0  0
  -11.1032   -1.0759   14.8658 H   0  0  0  0  0  0  0  0  0  0  0  0
   -8.9520   -0.0883   14.3999 H   0  0  0  0  0  0  0  0  0  0  0  0
   -7.4948   -0.5719   12.4410 H   0  0  0  0  0  0  0  0  0  0  0  0
   -8.6672   -1.7089   11.7930 H   0  0  0  0  0  0  0  0  0  0  0  0
   -7.0195   -1.2026   15.2079 H   0  0  0  0  0  0  0  0  0  0  0  0
   -5.9257   -3.0211   16.4255 H   0  0  0  0  0  0  0  0  0  0  0  0
   -6.7580   -5.7214   13.1405 H   0  0  0  0  0  0  0  0  0  0  0  0
   -7.8606   -3.8973   11.9293 H   0  0  0  0  0  0  0  0  0  0  0  0
  -10.8430   -8.9441   13.3135 H   0  0  0  0  0  0  0  0  0  0  0  0
  -12.2009   -7.3012   12.0340 H   0  0  0  0  0  0  0  0  0  0  0  0
  -12.1259   -4.9139   12.6045 H   0  0  0  0  0  0  0  0  0  0  0  0
  -11.1091   -3.0853   12.6654 H   0  0  0  0  0  0  0  0  0  0  0  0
   -8.7830   -7.8502   15.9751 H   0  0  0  0  0  0  0  0  0  0  0  0
   -9.3327   -4.8389   16.2540 H   0  0  0  0  0  0  0  0  0  0  0  0
  1 10  2  0  0  0  0
  2 10  1  0  0  0  0
  2 12  1  0  0  0  0
  3 20  2  0  0  0  0
  4 22  1  0  0  0  0
  4 40  1  0  0  0  0
  5 23  1  0  0  0  0
  5 39  1  0  0  0  0
  6  9  1  0  0  0  0
  7  9  2  0  0  0  0
  8 11  1  0  0  0  0
  8 20  1  0  0  0  0
  8 38  1  0  0  0  0
  9 17  1  0  0  0  0
 10 11  1  0  0  0  0
 11 12  1  0  0  0  0
 11 27  1  0  0  0  0
 12 13  1  0  0  0  0
 12 28  1  0  0  0  0
 13 14  1  0  0  0  0
 13 29  1  0  0  0  0
 13 30  1  0  0  0  0
 14 15  2  0  0  0  0
 14 19  1  0  0  0  0
 15 16  1  0  0  0  0
 15 31  1  0  0  0  0
 16 17  2  0  0  0  0
 16 32  1  0  0  0  0
 17 18  1  0  0  0  0
 18 19  2  0  0  0  0
 18 33  1  0  0  0  0
 19 34  1  0  0  0  0
 20 21  1  0  0  0  0
 21 22  2  0  0  0  0
 21 26  1  0  0  0  0
 22 23  1  0  0  0  0
 23 24  2  0  0  0  0
 24 25  1  0  0  0  0
 24 35  1  0  0  0  0
 25 26  2  0  0  0  0
 25 36  1  0  0  0  0
 26 37  1  0  0  0  0
M  CHG  1   6  -1
M  CHG  1   9   1
M  END
$$$$
DILCOQ
     RDKit          3D
DILCOQ
 32 32  0  0  0  0  0  0  0  0999 V2000
   -9.5953   -5.6157   16.2183 N   0  0  0  0  0  0  0  0  0  0  0  0
  -10.2747   -6.4347   15.3968 C   0  0  0  0  0  0  0  0  0  0  0  0
  -10.5412   -7.6132   15.4623 O   0  0  0  0  0  0  0  0  0  0  0  0
  -10.5355   -5.3410   14.4681 C   0  0  0  0  0  0  0  0  0  0  0  0
   -9.7817   -4.4310   15.4237 C   0  0  0  0  0  0  0  0  0  0  0  0
   -8.6022   -3.8585   14.8444 O   0  0  0  0  0  0  0  0  0  0  0  0
   -7.8606   -3.1012   15.6970 C   0  0  0  0  0  0  0  0  0  0  0  0
   -8.1497   -2.9065   16.8705 O   0  0  0  0  0  0  0  0  0  0  0  0
   -6.6254   -2.5355   14.9928 C   0  0  0  0  0  0  0  0  0  0  0  0
   -5.8254   -1.6691   15.9782 C   0  0  0  0  0  0  0  0  0  0  0  0
   -7.0653   -1.6669   13.8066 C   0  0  0  0  0  0  0  0  0  0  0  0
   -5.7406   -3.6923   14.5101 C   0  0  0  0  0  0  0  0  0  0  0  0
  -11.1705   -5.2166   13.2894 C   0  0  0  0  0  0  0  0  0  0  0  0
  -11.8378   -6.3690   12.5866 C   0  0  0  0  0  0  0  0  0  0  0  0
  -11.2690   -3.9041   12.5592 C   0  0  0  0  0  0  0  0  0  0  0  0
   -9.1735   -5.8162   17.1062 H   0  0  0  0  0  0  0  0  0  0  0  0
  -10.4071   -3.6781   15.9205 H   0  0  0  0  0  0  0  0  0  0  0  0
   -6.4293   -0.8354   16.3549 H   0  0  0  0  0  0  0  0  0  0  0  0
   -4.9324   -1.2475   15.5032 H   0  0  0  0  0  0  0  0  0  0  0  0
   -5.4980   -2.2535   16.8460 H   0  0  0  0  0  0  0  0  0  0  0  0
   -6.2042   -1.1985   13.3171 H   0  0  0  0  0  0  0  0  0  0  0  0
   -7.5958   -2.2554   13.0494 H   0  0  0  0  0  0  0  0  0  0  0  0
   -7.7443   -0.8705   14.1324 H   0  0  0  0  0  0  0  0  0  0  0  0
   -5.4642   -4.3501   15.3421 H   0  0  0  0  0  0  0  0  0  0  0  0
   -6.2551   -4.3104   13.7656 H   0  0  0  0  0  0  0  0  0  0  0  0
   -4.8177   -3.3210   14.0508 H   0  0  0  0  0  0  0  0  0  0  0  0
  -11.7463   -7.3086   13.1384 H   0  0  0  0  0  0  0  0  0  0  0  0
  -12.9053   -6.1640   12.4550 H   0  0  0  0  0  0  0  0  0  0  0  0
  -11.3898   -6.5195   11.5989 H   0  0  0  0  0  0  0  0  0  0  0  0
  -10.7839   -3.0892   13.1058 H   0  0  0  0  0  0  0  0  0  0  0  0
  -10.7902   -3.9794   11.5775 H   0  0  0  0  0  0  0  0  0  0  0  0
  -12.3187   -3.6285   12.4142 H   0  0  0  0  0  0  0  0  0  0  0  0
  1  2  1  0  0  0  0
  1  5  1  0  0  0  0
  1 16  1  0  0  0  0
  2  3  2  0  0  0  0
  2  4  1  0  0  0  0
  4  5  1  0  0  0  0
  4 13  2  0  0  0  0
  5  6  1  0  0  0  0
  5 17  1  0  0  0  0
  6  7  1  0  0  0  0
  7  8  2  0  0  0  0
  7  9  1  0  0  0  0
  9 10  1  0  0  0  0
  9 11  1  0  0  0  0
  9 12  1  0  0  0  0
 10 18  1  0  0  0  0
 10 19  1  0  0  0  0
 10 20  1  0  0  0  0
 11 21  1  0  0  0  0
 11 22  1  0  0  0  0
 11 23  1  0  0  0  0
 12 24  1  0  0  0  0
 12 25  1  0  0  0  0
 12 26  1  0  0  0  0
 13 14  1  0  0  0  0
 13 15  1  0  0  0  0
 14 27  1  0  0  0  0
 14 28  1  0  0  0  0
 14 29  1  0  0  0  0
 15 30  1  0  0  0  0
 15 31  1  0  0  0  0
 15 32  1  0  0  0  0
M  END
$$$$
DIPDAH10
     RDKit          3D
DIPDAH10
 29 31  0  0  0  0  0  0  0  0999 V2000
  -12.6778   -4.7440   13.8024 O   0  0  0  0  0  0  0  0  0  0  0  0
   -8.9951   -1.9977   13.7924 O   0  0  0  0  0  0  0  0  0  0  0  0
   -6.5675   -4.2774   14.0723 O   0  0  0  0  0  0  0  0  0  0  0  0
   -5.4652   -1.3323   14.0556 O   0  0  0  0  0  0  0  0  0  0  0  0
   -8.4576   -3.4955   16.2815 O   0  0  0  0  0  0  0  0  0  0  0  0
   -8.7987   -4.1744   13.2422 N   0  0  0  0  0  0  0  0  0  0  0  0
  -10.9180   -3.2706   13.8214 N   0  0  0  0  0  0  0  0  0  0  0  0
   -8.3624   -6.5505   12.6218 C   0  0  0  0  0  0  0  0  0  0  0  0
   -9.6508   -3.1806   13.6288 C   0  0  0  0  0  0  0  0  0  0  0  0
  -11.4828   -4.5142   13.6407 C   0  0  0  0  0  0  0  0  0  0  0  0
  -10.6035   -5.6502   13.2204 C   0  0  0  0  0  0  0  0  0  0  0  0
   -9.2887   -5.4471   13.0355 C   0  0  0  0  0  0  0  0  0  0  0  0
   -7.4565   -3.6821   13.1227 C   0  0  0  0  0  0  0  0  0  0  0  0
   -7.6187   -2.2018   13.4333 C   0  0  0  0  0  0  0  0  0  0  0  0
   -6.6580   -1.9495   14.5795 C   0  0  0  0  0  0  0  0  0  0  0  0
   -6.3071   -3.3325   15.1303 C   0  0  0  0  0  0  0  0  0  0  0  0
   -7.0663   -3.7322   16.4017 C   0  0  0  0  0  0  0  0  0  0  0  0
   -7.6137   -6.7364   13.3983 H   0  0  0  0  0  0  0  0  0  0  0  0
   -8.8992   -7.4896   12.4492 H   0  0  0  0  0  0  0  0  0  0  0  0
   -7.8462   -6.2908   11.6919 H   0  0  0  0  0  0  0  0  0  0  0  0
  -11.0918   -6.6063   13.0892 H   0  0  0  0  0  0  0  0  0  0  0  0
   -7.0489   -3.8431   12.1188 H   0  0  0  0  0  0  0  0  0  0  0  0
   -7.4103   -1.5772   12.5577 H   0  0  0  0  0  0  0  0  0  0  0  0
   -7.0557   -1.2750   15.3433 H   0  0  0  0  0  0  0  0  0  0  0  0
   -5.2359   -3.4106   15.3502 H   0  0  0  0  0  0  0  0  0  0  0  0
   -6.6995   -3.1507   17.2534 H   0  0  0  0  0  0  0  0  0  0  0  0
   -6.9220   -4.7980   16.6063 H   0  0  0  0  0  0  0  0  0  0  0  0
   -4.9509   -1.9969   13.5636 H   0  0  0  0  0  0  0  0  0  0  0  0
   -8.8903   -3.8212   17.0904 H   0  0  0  0  0  0  0  0  0  0  0  0
  1 10  2  0  0  0  0
  2  9  1  0  0  0  0
  2 14  1  0  0  0  0
  3 13  1  0  0  0  0
  3 16  1  0  0  0  0
  4 15  1  0  0  0  0
  4 28  1  0  0  0  0
  5 17  1  0  0  0  0
  5 29  1  0  0  0  0
  6  9  1  0  0  0  0
  6 12  1  0  0  0  0
  6 13  1  0  0  0  0
  7  9  2  0  0  0  0
  7 10  1  0  0  0  0
  8 12  1  0  0  0  0
  8 18  1  0  0  0  0
  8 19  1  0  0  0  0
  8 20  1  0  0  0  0
 10 11  1  0  0  0  0
 11 12  2  0  0  0  0
 11 21  1  0  0  0  0
 13 14  1  0  0  0  0
 13 22  1  0  0  0  0
 14 15  1  0  0  0  0
 14 23  1  0  0  0  0
 15 16  1  0  0  0  0
 15 24  1  0  0  0  0
 16 17  1  0  0  0  0
 16 25  1  0  0  0  0
 17 26  1  0  0  0  0
 17 27  1  0  0  0  0
M  END
$$$$
DIVVEJ
     RDKit          3D
DIVVEJ
 14 13  0  0  0  0  0  0  0  0999 V2000
   -9.3136   -4.7915   12.2891 O   0  0  0  0  0  0  0  0  0  0  0  0
   -9.8103   -4.7799   13.4005 C   0  0  0  0  0  0  0  0  0  0  0  0
   -7.8895   -3.7731   14.4950 C   0  0  0  0  0  0  0  0  0  0  0  0
  -11.0413   -5.2302   13.6988 N   0  0  0  0  0  0  0  0  0  0  0  0
   -9.1275   -4.2814   14.5108 N   0  0  0  0  0  0  0  0  0  0  0  0
   -7.3423   -3.3251   15.6330 N   0  0  0  0  0  0  0  0  0  0  0  0
   -7.1718   -3.6952   13.3742 N   0  3  0  0  0  0  0  0  0  0  0  0
  -11.5903   -5.6063   12.9331 H   0  0  0  0  0  0  0  0  0  0  0  0
  -11.4738   -5.2313   14.6093 H   0  0  0  0  0  0  0  0  0  0  0  0
   -9.6107   -4.3095   15.3902 H   0  0  0  0  0  0  0  0  0  0  0  0
   -7.8288   -3.3533   16.5192 H   0  0  0  0  0  0  0  0  0  0  0  0
   -6.4064   -2.9373   15.6394 H   0  0  0  0  0  0  0  0  0  0  0  0
   -7.5861   -4.0363   12.5026 H   0  0  0  0  0  0  0  0  0  0  0  0
   -6.2367   -3.3173   13.3315 H   0  0  0  0  0  0  0  0  0  0  0  0
  1  2  2  0  0  0  0
  2  4  1  0  0  0  0
  2  5  1  0  0  0  0
  3  5  1  0  0  0  0
  3  6  1  0  0  0  0
  3  7  2  0  0  0  0
  4  8  1  0  0  0  0
  4  9  1  0  0  0  0
  5 10  1  0  0  0  0
  6 11  1  0  0  0  0
  6 12  1  0  0  0  0
  7 13  1  0  0  0  0
  7 14  1  0  0  0  0
M  CHG  1   7   1
M  END
$$$$
DIXJEZ
     RDKit          3D
DIXJEZ
 22 23  0  0  0  0  0  0  0  0999 V2000
   -8.3486   -2.6857   13.1740 N   0  0  0  0  0  0  0  0  0  0  0  0
   -7.7951   -3.3774   12.1621 C   0  0  0  0  0  0  0  0  0  0  0  0
   -7.5435   -4.6831   12.1670 N   0  3  0  0  0  0  0  0  0  0  0  0
   -7.8858   -5.3352   13.2996 C   0  0  0  0  0  0  0  0  0  0  0  0
   -8.4609   -4.7204   14.3997 C   0  0  0  0  0  0  0  0  0  0  0  0
   -8.7083   -3.3188   14.3397 C   0  0  0  0  0  0  0  0  0  0  0  0
   -9.2728   -2.5686   15.3506 N   0  0  0  0  0  0  0  0  0  0  0  0
   -8.6810   -5.6696   15.3767 N   0  0  0  0  0  0  0  0  0  0  0  0
   -8.2555   -6.8112   14.8846 C   0  0  0  0  0  0  0  0  0  0  0  0
   -7.7600   -6.6596   13.6170 N   0  0  0  0  0  0  0  0  0  0  0  0
   -9.4680   -1.1424   15.1530 C   0  0  0  0  0  0  0  0  0  0  0  0
   -9.6753   -3.1776   16.6083 C   0  0  0  0  0  0  0  0  0  0  0  0
   -7.5325   -2.8213   11.2670 H   0  0  0  0  0  0  0  0  0  0  0  0
   -7.1221   -5.1405   11.3643 H   0  0  0  0  0  0  0  0  0  0  0  0
   -8.2803   -7.7687   15.3939 H   0  0  0  0  0  0  0  0  0  0  0  0
   -7.3809   -7.4097   13.0537 H   0  0  0  0  0  0  0  0  0  0  0  0
   -8.5111   -0.6394   14.9743 H   0  0  0  0  0  0  0  0  0  0  0  0
   -9.9230   -0.6681   16.0291 H   0  0  0  0  0  0  0  0  0  0  0  0
  -10.1330   -0.9546   14.3026 H   0  0  0  0  0  0  0  0  0  0  0  0
   -8.8159   -3.6251   17.1190 H   0  0  0  0  0  0  0  0  0  0  0  0
  -10.4432   -3.9413   16.4450 H   0  0  0  0  0  0  0  0  0  0  0  0
  -10.1033   -2.4394   17.2953 H   0  0  0  0  0  0  0  0  0  0  0  0
  1  6  2  0  0  0  0
  1  2  1  0  0  0  0
  2 13  1  0  0  0  0
  2  3  2  0  0  0  0
  3 14  1  0  0  0  0
  3  4  1  0  0  0  0
  4 10  1  0  0  0  0
  4  5  2  0  0  0  0
  5  8  1  0  0  0  0
  5  6  1  0  0  0  0
  6  7  1  0  0  0  0
  7 12  1  0  0  0  0
  7 11  1  0  0  0  0
  8  9  2  0  0  0  0
  9 15  1  0  0  0  0
  9 10  1  0  0  0  0
 10 16  1  0  0  0  0
 11 19  1  0  0  0  0
 11 18  1  0  0  0  0
 11 17  1  0  0  0  0
 12 22  1  0  0  0  0
 12 21  1  0  0  0  0
 12 20  1  0  0  0  0
M  CHG  1   3   1
M  END
$$$$
DIYPOQ
     RDKit          3D
DIYPOQ
 34 35  0  0  0  0  0  0  0  0999 V2000
   -7.8371   -7.1633   15.1967 N   0  0  0  0  0  0  0  0  0  0  0  0
   -7.5970   -7.9321   14.1053 C   0  0  0  0  0  0  0  0  0  0  0  0
   -7.7130   -7.3863   12.8964 N   0  3  0  0  0  0  0  0  0  0  0  0
   -8.0732   -6.0485   12.6924 C   0  0  0  0  0  0  0  0  0  0  0  0
   -8.7432   -3.9018   13.8076 N   0  3  0  0  0  0  0  0  0  0  0  0
   -8.3652   -3.0281   15.0314 C   0  0  0  0  0  0  0  0  0  0  0  0
   -8.8054   -3.7638   16.3386 C   0  0  0  0  0  0  0  0  0  0  0  0
   -8.4027   -5.1766   16.3110 N   0  0  0  0  0  0  0  0  0  0  0  0
   -8.3305   -5.2780   13.9315 C   0  0  0  0  0  0  0  0  0  0  0  0
   -8.2045   -5.8484   15.1436 C   0  0  0  0  0  0  0  0  0  0  0  0
   -7.2480   -9.2138   14.2418 N   0  0  0  0  0  0  0  0  0  0  0  0
   -8.1608   -5.5504   11.5853 O   0  0  0  0  0  0  0  0  0  0  0  0
   -9.0935   -1.6785   14.8097 C   0  0  0  0  0  0  0  0  0  0  0  0
  -10.4306   -2.0003   14.3878 O   0  0  0  0  0  0  0  0  0  0  0  0
   -9.0600   -0.7599   16.0447 C   0  0  0  0  0  0  0  0  0  0  0  0
   -7.7413   -0.8028   16.5773 O   0  0  0  0  0  0  0  0  0  0  0  0
   -9.4324    0.6774   15.7001 C   0  0  0  0  0  0  0  0  0  0  0  0
   -7.7281   -7.6217   16.0977 H   0  0  0  0  0  0  0  0  0  0  0  0
   -7.5339   -7.9370   12.0649 H   0  0  0  0  0  0  0  0  0  0  0  0
   -9.7743   -3.8080   13.7235 H   0  0  0  0  0  0  0  0  0  0  0  0
   -8.3812   -3.4737   12.9393 H   0  0  0  0  0  0  0  0  0  0  0  0
   -7.2749   -2.9124   15.0002 H   0  0  0  0  0  0  0  0  0  0  0  0
   -9.8949   -3.7228   16.4505 H   0  0  0  0  0  0  0  0  0  0  0  0
   -8.3610   -3.2877   17.2179 H   0  0  0  0  0  0  0  0  0  0  0  0
   -8.3322   -5.6551   17.2071 H   0  0  0  0  0  0  0  0  0  0  0  0
   -7.0621   -9.8129   13.4421 H   0  0  0  0  0  0  0  0  0  0  0  0
   -7.1502   -9.6627   15.1475 H   0  0  0  0  0  0  0  0  0  0  0  0
   -8.6057   -1.1768   13.9639 H   0  0  0  0  0  0  0  0  0  0  0  0
  -10.9250   -1.1610   14.2667 H   0  0  0  0  0  0  0  0  0  0  0  0
   -9.7546   -1.1259   16.8091 H   0  0  0  0  0  0  0  0  0  0  0  0
   -7.6520   -0.0818   17.2352 H   0  0  0  0  0  0  0  0  0  0  0  0
   -8.7315    1.0992   14.9714 H   0  0  0  0  0  0  0  0  0  0  0  0
  -10.4459    0.7475   15.2956 H   0  0  0  0  0  0  0  0  0  0  0  0
   -9.3742    1.3108   16.5920 H   0  0  0  0  0  0  0  0  0  0  0  0
  1 18  1  0  0  0  0
  1 10  1  0  0  0  0
  1  2  1  0  0  0  0
  2 11  1  0  0  0  0
  2  3  2  0  0  0  0
  3 19  1  0  0  0  0
  3  4  1  0  0  0  0
  4 12  2  0  0  0  0
  4  9  1  0  0  0  0
  5 21  1  0  0  0  0
  5 20  1  0  0  0  0
  5  9  1  0  0  0  0
  5  6  1  0  0  0  0
  6 22  1  0  0  0  0
  6 13  1  0  0  0  0
  6  7  1  0  0  0  0
  7 24  1  0  0  0  0
  7 23  1  0  0  0  0
  7  8  1  0  0  0  0
  8 25  1  0  0  0  0
  8 10  1  0  0  0  0
  9 10  2  0  0  0  0
 11 27  1  0  0  0  0
 11 26  1  0  0  0  0
 13 28  1  0  0  0  0
 13 15  1  0  0  0  0
 13 14  1  0  0  0  0
 14 29  1  0  0  0  0
 15 30  1  0  0  0  0
 15 17  1  0  0  0  0
 15 16  1  0  0  0  0
 16 31  1  0  0  0  0
 17 34  1  0  0  0  0
 17 33  1  0  0  0  0
 17 32  1  0  0  0  0
M  CHG  1   3   1
M  CHG  1   5   1
M  END
$$$$
DIYPUW
     RDKit          3D
DIYPUW
 16 17  0  0  0  0  0  0  0  0999 V2000
   -8.8839   -2.7275   14.3552 O   0  0  0  0  0  0  0  0  0  0  0  0
   -8.8840   -3.9575   14.3550 C   0  0  0  0  0  0  0  0  0  0  0  0
   -9.8919   -4.7479   14.9115 N   0  0  0  0  0  0  0  0  0  0  0  0
  -10.5622   -4.3757   16.1256 C   0  0  0  0  0  0  0  0  0  0  0  0
  -11.2764   -4.3755   14.8323 C   0  0  0  0  0  0  0  0  0  0  0  0
  -10.6989   -5.2017   16.8083 H   0  0  0  0  0  0  0  0  0  0  0  0
  -10.2481   -3.4337   16.5555 H   0  0  0  0  0  0  0  0  0  0  0  0
  -11.9272   -5.2013   14.5841 H   0  0  0  0  0  0  0  0  0  0  0  0
  -11.4729   -3.4333   14.3377 H   0  0  0  0  0  0  0  0  0  0  0  0
   -7.8762   -4.7479   13.7983 N   0  0  0  0  0  0  0  0  0  0  0  0
   -7.2058   -4.3754   12.5843 C   0  0  0  0  0  0  0  0  0  0  0  0
   -6.4916   -4.3756   13.8776 C   0  0  0  0  0  0  0  0  0  0  0  0
   -7.0692   -5.2012   11.9013 H   0  0  0  0  0  0  0  0  0  0  0  0
   -7.5199   -3.4332   12.1547 H   0  0  0  0  0  0  0  0  0  0  0  0
   -5.8409   -5.2016   14.1256 H   0  0  0  0  0  0  0  0  0  0  0  0
   -6.2951   -3.4336   14.3725 H   0  0  0  0  0  0  0  0  0  0  0  0
  1  2  2  0  0  0  0
  2  3  1  0  0  0  0
  2 10  1  0  0  0  0
  3  4  1  0  0  0  0
  3  5  1  0  0  0  0
  4  5  1  0  0  0  0
  4  6  1  0  0  0  0
  4  7  1  0  0  0  0
  5  8  1  0  0  0  0
  5  9  1  0  0  0  0
 10 11  1  0  0  0  0
 10 12  1  0  0  0  0
 11 12  1  0  0  0  0
 11 13  1  0  0  0  0
 11 14  1  0  0  0  0
 12 15  1  0  0  0  0
 12 16  1  0  0  0  0
M  END
$$$$
DOCWUN
     RDKit          3D
DOCWUN
 26 26  0  0  0  0  0  0  0  0999 V2000
   -9.3739   -2.9854   15.5309 O   0  0  0  0  0  0  0  0  0  0  0  0
   -5.4772   -2.2687   15.1752 O   0  0  0  0  0  0  0  0  0  0  0  0
   -8.1226   -7.3511   14.6821 O   0  0  0  0  0  0  0  0  0  0  0  0
   -8.8400   -4.7412   14.0941 N   0  0  0  0  0  0  0  0  0  0  0  0
   -6.2549   -3.2348   14.5250 N   0  0  0  0  0  0  0  0  0  0  0  0
   -7.2580   -6.3262   15.0780 N   0  0  0  0  0  0  0  0  0  0  0  0
  -11.4157   -1.9222   13.9712 C   0  0  0  0  0  0  0  0  0  0  0  0
   -9.5566   -3.6017   14.4804 C   0  0  0  0  0  0  0  0  0  0  0  0
  -10.6795   -3.1635   13.5795 C   0  0  0  0  0  0  0  0  0  0  0  0
  -10.9780   -3.8946   12.4957 C   0  0  0  0  0  0  0  0  0  0  0  0
  -10.2237   -5.0718   12.1730 C   0  0  0  0  0  0  0  0  0  0  0  0
   -9.2020   -5.4458   12.9499 C   0  0  0  0  0  0  0  0  0  0  0  0
   -7.7148   -5.1287   14.8329 C   0  0  0  0  0  0  0  0  0  0  0  0
   -6.8715   -3.9937   15.3859 C   0  0  0  0  0  0  0  0  0  0  0  0
   -6.7732   -3.8961   16.8821 C   0  0  0  0  0  0  0  0  0  0  0  0
   -5.1013   -1.7640   14.4303 H   0  0  0  0  0  0  0  0  0  0  0  0
   -7.6539   -8.1505   14.9888 H   0  0  0  0  0  0  0  0  0  0  0  0
  -11.8855   -2.0464   14.9524 H   0  0  0  0  0  0  0  0  0  0  0  0
  -12.2059   -1.6751   13.2543 H   0  0  0  0  0  0  0  0  0  0  0  0
  -10.7313   -1.0686   14.0165 H   0  0  0  0  0  0  0  0  0  0  0  0
  -11.7860   -3.6123   11.8274 H   0  0  0  0  0  0  0  0  0  0  0  0
  -10.4778   -5.6267   11.2755 H   0  0  0  0  0  0  0  0  0  0  0  0
   -8.5932   -6.3011   12.6750 H   0  0  0  0  0  0  0  0  0  0  0  0
   -5.7954   -4.2650   17.2031 H   0  0  0  0  0  0  0  0  0  0  0  0
   -7.5537   -4.4955   17.3587 H   0  0  0  0  0  0  0  0  0  0  0  0
   -6.8932   -2.8577   17.2024 H   0  0  0  0  0  0  0  0  0  0  0  0
  1  8  2  0  0  0  0
  2 16  1  0  0  0  0
  2  5  1  0  0  0  0
  3 17  1  0  0  0  0
  3  6  1  0  0  0  0
  4 13  1  0  0  0  0
  4 12  1  0  0  0  0
  4  8  1  0  0  0  0
  5 14  2  0  0  0  0
  6 13  2  0  0  0  0
  7 20  1  0  0  0  0
  7 19  1  0  0  0  0
  7 18  1  0  0  0  0
  7  9  1  0  0  0  0
  8  9  1  0  0  0  0
  9 10  2  0  0  0  0
 10 21  1  0  0  0  0
 10 11  1  0  0  0  0
 11 22  1  0  0  0  0
 11 12  2  0  0  0  0
 12 23  1  0  0  0  0
 13 14  1  0  0  0  0
 14 15  1  0  0  0  0
 15 26  1  0  0  0  0
 15 25  1  0  0  0  0
 15 24  1  0  0  0  0
M  END
$$$$
DOSNOO
     RDKit          3D
DOSNOO
 15 15  0  0  0  0  0  0  0  0999 V2000
   -8.5320   -3.5694   14.6979 N   0  0  0  0  0  0  0  0  0  0  0  0
   -9.4893   -4.0343   15.9883 S   0  2  0  0  0  0  0  0  0  0  0  0
   -8.2360   -5.2940   15.9868 C   0  0  0  0  0  0  0  0  0  0  0  0
   -8.6163   -6.3016   16.1679 H   0  0  0  0  0  0  0  0  0  0  0  0
   -7.4137   -5.0680   16.6720 H   0  0  0  0  0  0  0  0  0  0  0  0
   -7.9775   -4.9335   14.5116 C   0  0  0  0  0  0  0  0  0  0  0  0
   -8.5505   -5.5354   13.7960 H   0  0  0  0  0  0  0  0  0  0  0  0
   -6.9235   -4.9403   14.2199 H   0  0  0  0  0  0  0  0  0  0  0  0
   -8.9982   -2.8219   13.6216 C   0  0  0  0  0  0  0  0  0  0  0  0
  -10.0513   -2.2053   13.6140 O   0  0  0  0  0  0  0  0  0  0  0  0
   -8.1566   -2.7699   12.5595 N   0  0  0  0  0  0  0  0  0  0  0  0
   -7.2345   -3.1702   12.5823 H   0  0  0  0  0  0  0  0  0  0  0  0
   -8.4428   -2.2067   11.7712 H   0  0  0  0  0  0  0  0  0  0  0  0
  -10.7486   -4.5904   15.5545 O   0  5  0  0  0  0  0  0  0  0  0  0
   -9.3199   -3.1389   17.1068 O   0  5  0  0  0  0  0  0  0  0  0  0
  1  2  1  0  0  0  0
  1  6  1  0  0  0  0
  1  9  1  0  0  0  0
  2  3  1  0  0  0  0
  2 14  1  0  0  0  0
  2 15  1  0  0  0  0
  3  4  1  0  0  0  0
  3  5  1  0  0  0  0
  3  6  1  0  0  0  0
  6  7  1  0  0  0  0
  6  8  1  0  0  0  0
  9 10  2  0  0  0  0
  9 11  1  0  0  0  0
 11 12  1  0  0  0  0
 11 13  1  0  0  0  0
M  CHG  1   2   2
M  CHG  1  14  -1
M  CHG  1  15  -1
M  END
$$$$
DOTNIJ
     RDKit          3D
DOTNIJ
 18 18  0  0  0  0  0  0  0  0999 V2000
   -9.4403   -6.9646   12.4225 S   0  0  0  0  0  0  0  0  0  0  0  0
   -8.8865   -4.2357   12.6311 N   0  0  0  0  0  0  0  0  0  0  0  0
   -9.0183   -5.4276   11.9066 C   0  0  0  0  0  0  0  0  0  0  0  0
   -8.8854   -4.2348   14.0658 C   0  0  0  0  0  0  0  0  0  0  0  0
   -7.9931   -5.0472   14.7805 C   0  0  0  0  0  0  0  0  0  0  0  0
   -7.9925   -5.0455   16.1778 C   0  0  0  0  0  0  0  0  0  0  0  0
   -8.8832   -4.2333   16.8755 C   0  0  0  0  0  0  0  0  0  0  0  0
   -8.8406   -5.2705   10.8282 H   0  0  0  0  0  0  0  0  0  0  0  0
   -7.2712   -5.6735   14.2624 H   0  0  0  0  0  0  0  0  0  0  0  0
   -7.2935   -5.6771   16.7204 H   0  0  0  0  0  0  0  0  0  0  0  0
   -8.8823   -4.2326   17.9626 H   0  0  0  0  0  0  0  0  0  0  0  0
   -8.7559   -3.0445   11.9050 C   0  0  0  0  0  0  0  0  0  0  0  0
   -9.7766   -3.4216   14.7810 C   0  0  0  0  0  0  0  0  0  0  0  0
   -9.7750   -3.4218   16.1783 C   0  0  0  0  0  0  0  0  0  0  0  0
   -8.3331   -1.5070   12.4186 S   0  0  0  0  0  0  0  0  0  0  0  0
   -8.9353   -3.2029   10.8271 H   0  0  0  0  0  0  0  0  0  0  0  0
  -10.4993   -2.7960   14.2633 H   0  0  0  0  0  0  0  0  0  0  0  0
  -10.4731   -2.7896   16.7213 H   0  0  0  0  0  0  0  0  0  0  0  0
  1  3  2  0  0  0  0
  2  3  1  0  0  0  0
  2  4  1  0  0  0  0
  2 12  1  0  0  0  0
  3  8  1  0  0  0  0
  4  5  2  0  0  0  0
  4 13  1  0  0  0  0
  5  6  1  0  0  0  0
  5  9  1  0  0  0  0
  6  7  2  0  0  0  0
  6 10  1  0  0  0  0
  7 11  1  0  0  0  0
  7 14  1  0  0  0  0
 12 15  2  0  0  0  0
 12 16  1  0  0  0  0
 13 14  2  0  0  0  0
 13 17  1  0  0  0  0
 14 18  1  0  0  0  0
M  END
$$$$
DOTVEN
     RDKit          3D
DOTVEN
 15 15  0  0  0  0  0  0  0  0999 V2000
   -9.5785   -5.8078   14.3740 S   0  0  0  0  0  0  0  0  0  0  0  0
   -8.2137   -5.4428   13.5259 N   0  0  0  0  0  0  0  0  0  0  0  0
   -7.9780   -4.1508   13.0754 C   0  0  0  0  0  0  0  0  0  0  0  0
   -8.9764   -3.1068   13.4863 C   0  0  0  0  0  0  0  0  0  0  0  0
   -9.5714   -3.3496   14.8568 C   0  0  0  0  0  0  0  0  0  0  0  0
   -9.8662   -4.5261   15.3123 N   0  0  0  0  0  0  0  0  0  0  0  0
  -10.6356   -5.9066   13.3921 O   0  0  0  0  0  0  0  0  0  0  0  0
   -9.2329   -6.9415   15.1999 O   0  0  0  0  0  0  0  0  0  0  0  0
   -7.0311   -3.9148   12.3380 O   0  0  0  0  0  0  0  0  0  0  0  0
   -9.8399   -2.2610   15.6379 N   0  0  0  0  0  0  0  0  0  0  0  0
  -10.2623   -2.4112   16.5481 H   0  0  0  0  0  0  0  0  0  0  0  0
   -8.4818   -2.1297   13.4717 H   0  0  0  0  0  0  0  0  0  0  0  0
   -7.6453   -6.2187   13.2077 H   0  0  0  0  0  0  0  0  0  0  0  0
   -9.6747   -1.3054   15.3477 H   0  0  0  0  0  0  0  0  0  0  0  0
   -9.7895   -3.0924   12.7528 H   0  0  0  0  0  0  0  0  0  0  0  0
  1  8  2  0  0  0  0
  1  7  2  0  0  0  0
  1  6  1  0  0  0  0
  1  2  1  0  0  0  0
  2 13  1  0  0  0  0
  2  3  1  0  0  0  0
  3  9  2  0  0  0  0
  3  4  1  0  0  0  0
  4 15  1  0  0  0  0
  4 12  1  0  0  0  0
  4  5  1  0  0  0  0
  5 10  1  0  0  0  0
  5  6  2  0  0  0  0
 10 14  1  0  0  0  0
 10 11  1  0  0  0  0
M  END
$$$$
DOWDEY
     RDKit          3D
DOWDEY
 17 17  0  0  0  0  0  0  0  0999 V2000
  -10.3132   -3.9237   12.5022 O   0  0  0  0  0  0  0  0  0  0  0  0
   -9.5505   -2.9368   12.9958 C   0  0  0  0  0  0  0  0  0  0  0  0
   -8.9036   -2.9720   14.1071 N   0  0  0  0  0  0  0  0  0  0  0  0
   -8.9873   -4.1083   14.8692 C   0  0  0  0  0  0  0  0  0  0  0  0
   -9.7184   -5.1691   14.4872 C   0  0  0  0  0  0  0  0  0  0  0  0
  -10.4301   -5.0653   13.2131 C   0  0  0  0  0  0  0  0  0  0  0  0
   -9.5315   -1.8663   12.1775 N   0  0  0  0  0  0  0  0  0  0  0  0
   -8.1052   -4.1793   16.4027 S   0  0  0  0  0  0  0  0  0  0  0  0
   -7.3108   -2.5570   16.4448 C   0  0  0  0  0  0  0  0  0  0  0  0
   -9.8520   -6.3766   15.2225 C   0  0  0  0  0  0  0  0  0  0  0  0
   -9.9565   -7.3612   15.8293 N   0  0  0  0  0  0  0  0  0  0  0  0
  -11.1207   -5.9870   12.7884 O   0  0  0  0  0  0  0  0  0  0  0  0
   -8.9917   -1.0517   12.4346 H   0  0  0  0  0  0  0  0  0  0  0  0
  -10.0487   -1.8640   11.3097 H   0  0  0  0  0  0  0  0  0  0  0  0
   -6.7227   -2.4726   17.3628 H   0  0  0  0  0  0  0  0  0  0  0  0
   -6.6355   -2.4324   15.5937 H   0  0  0  0  0  0  0  0  0  0  0  0
   -8.0576   -1.7581   16.4429 H   0  0  0  0  0  0  0  0  0  0  0  0
  1  2  1  0  0  0  0
  1  6  1  0  0  0  0
  2  3  2  0  0  0  0
  2  7  1  0  0  0  0
  3  4  1  0  0  0  0
  4  5  2  0  0  0  0
  4  8  1  0  0  0  0
  5  6  1  0  0  0  0
  5 10  1  0  0  0  0
  6 12  2  0  0  0  0
  7 13  1  0  0  0  0
  7 14  1  0  0  0  0
  8  9  1  0  0  0  0
  9 15  1  0  0  0  0
  9 16  1  0  0  0  0
  9 17  1  0  0  0  0
 10 11  3  0  0  0  0
M  END
$$$$
DOZFON
     RDKit          3D
DOZFON
 20 19  0  0  0  0  0  0  0  0999 V2000
    1.7744   -2.9960    3.4309 F   0  0  0  0  0  0  0  0  0  0  0  0
    1.7912   -3.9910    1.4631 F   0  0  0  0  0  0  0  0  0  0  0  0
    0.5061   -1.5977    0.4315 O   0  0  0  0  0  0  0  0  0  0  0  0
    4.0500   -2.8558    1.1593 O   0  5  0  0  0  0  0  0  0  0  0  0
    3.4874   -1.1391    2.4179 O   0  0  0  0  0  0  0  0  0  0  0  0
    0.4997   -0.8117    2.5655 N   0  0  0  0  0  0  0  0  0  0  0  0
   -0.3234    0.2693    2.0963 N   0  3  0  0  0  0  0  0  0  0  0  0
    3.2510   -2.2321    1.8681 N   0  3  0  0  0  0  0  0  0  0  0  0
    0.9113   -1.7284    1.5884 C   0  0  0  0  0  0  0  0  0  0  0  0
    1.8683   -2.7913    2.0858 C   0  0  0  0  0  0  0  0  0  0  0  0
   -1.6125    0.2388    2.8541 C   0  0  0  0  0  0  0  0  0  0  0  0
    0.4655    1.5381    2.2218 C   0  0  0  0  0  0  0  0  0  0  0  0
   -0.5196    0.0980    1.0843 H   0  0  0  0  0  0  0  0  0  0  0  0
   -2.2430    1.0441    2.4687 H   0  0  0  0  0  0  0  0  0  0  0  0
   -2.0921   -0.7280    2.6768 H   0  0  0  0  0  0  0  0  0  0  0  0
   -1.4037    0.3872    3.9176 H   0  0  0  0  0  0  0  0  0  0  0  0
    0.7060    1.7036    3.2759 H   0  0  0  0  0  0  0  0  0  0  0  0
    1.3730    1.4393    1.6195 H   0  0  0  0  0  0  0  0  0  0  0  0
   -0.1530    2.3516    1.8342 H   0  0  0  0  0  0  0  0  0  0  0  0
    0.8222   -0.8317    3.5387 H   0  0  0  0  0  0  0  0  0  0  0  0
  1 10  1  0  0  0  0
  2 10  1  0  0  0  0
  3  9  2  0  0  0  0
  4  8  1  0  0  0  0
  5  8  2  0  0  0  0
  6 20  1  0  0  0  0
  6  9  1  0  0  0  0
  6  7  1  0  0  0  0
  7 13  1  0  0  0  0
  7 12  1  0  0  0  0
  7 11  1  0  0  0  0
  8 10  1  0  0  0  0
  9 10  1  0  0  0  0
 11 16  1  0  0  0  0
 11 15  1  0  0  0  0
 11 14  1  0  0  0  0
 12 19  1  0  0  0  0
 12 18  1  0  0  0  0
 12 17  1  0  0  0  0
M  CHG  1   4  -1
M  CHG  1   7   1
M  CHG  1   8   1
M  END
$$$$
DOZNIP
     RDKit          3D
DOZNIP
 15 15  0  0  0  0  0  0  0  0999 V2000
   -9.4114   -3.5960   18.1487 O   0  5  0  0  0  0  0  0  0  0  0  0
  -10.2026   -5.6495   18.1477 O   0  0  0  0  0  0  0  0  0  0  0  0
   -7.1605   -3.9228   10.7126 O   0  5  0  0  0  0  0  0  0  0  0  0
   -8.1666   -5.6442   11.6404 O   0  0  0  0  0  0  0  0  0  0  0  0
   -9.5971   -4.7015   17.6313 N   0  3  0  0  0  0  0  0  0  0  0  0
   -8.9377   -5.0350   16.5288 N   0  0  0  0  0  0  0  0  0  0  0  0
   -9.7859   -3.0475   15.3263 N   0  0  0  0  0  0  0  0  0  0  0  0
   -9.7409   -2.7041   14.0078 N   0  0  0  0  0  0  0  0  0  0  0  0
   -8.6702   -4.5917   14.2534 N   0  5  0  0  0  0  0  0  0  0  0  0
   -8.8092   -3.5505   12.0273 N   0  0  0  0  0  0  0  0  0  0  0  0
   -7.9771   -4.4330   11.4904 N   0  3  0  0  0  0  0  0  0  0  0  0
   -9.1264   -4.2133   15.4565 C   0  0  0  0  0  0  0  0  0  0  0  0
   -9.0559   -3.6710   13.3635 C   0  0  0  0  0  0  0  0  0  0  0  0
   -8.9334   -2.6387   11.6352 H   0  0  0  0  0  0  0  0  0  0  0  0
   -8.7116   -5.9855   16.3175 H   0  0  0  0  0  0  0  0  0  0  0  0
  1  5  1  0  0  0  0
  2  5  2  0  0  0  0
  3 11  1  0  0  0  0
  4 11  2  0  0  0  0
  5  6  1  0  0  0  0
  6 15  1  0  0  0  0
  6 12  1  0  0  0  0
  7 12  2  0  0  0  0
  7  8  1  0  0  0  0
  8 13  2  0  0  0  0
  9 13  1  0  0  0  0
  9 12  1  0  0  0  0
 10 14  1  0  0  0  0
 10 13  1  0  0  0  0
 10 11  1  0  0  0  0
M  CHG  1   1  -1
M  CHG  1   3  -1
M  CHG  1   5   1
M  CHG  1   9  -1
M  CHG  1  11   1
M  END
$$$$
DUBNET
     RDKit          3D
DUBNET
 22 24  0  0  0  0  0  0  0  0999 V2000
   -8.0292   -5.0557   12.0773 O   0  0  0  0  0  0  0  0  0  0  0  0
   -7.8055   -1.9814   15.4576 O   0  0  0  0  0  0  0  0  0  0  0  0
   -9.6126   -4.1991   13.5521 N   0  0  0  0  0  0  0  0  0  0  0  0
   -7.6316   -3.2140   13.4716 N   0  0  0  0  0  0  0  0  0  0  0  0
   -9.5442   -3.2591   14.5856 N   0  0  0  0  0  0  0  0  0  0  0  0
  -10.6152   -5.1915   13.9553 C   0  0  0  0  0  0  0  0  0  0  0  0
  -10.0292   -5.9032   15.1636 C   0  0  0  0  0  0  0  0  0  0  0  0
   -9.9633   -4.9971   16.1599 C   0  0  0  0  0  0  0  0  0  0  0  0
  -10.5059   -3.6896   15.6067 C   0  0  0  0  0  0  0  0  0  0  0  0
  -11.6057   -4.2750   14.6996 C   0  0  0  0  0  0  0  0  0  0  0  0
   -8.3927   -4.2354   12.9048 C   0  0  0  0  0  0  0  0  0  0  0  0
   -8.2810   -2.6999   14.5931 C   0  0  0  0  0  0  0  0  0  0  0  0
   -6.2610   -2.9447   13.1359 C   0  0  0  0  0  0  0  0  0  0  0  0
  -10.9906   -5.8177   13.1471 H   0  0  0  0  0  0  0  0  0  0  0  0
   -9.6810   -6.9239   15.1844 H   0  0  0  0  0  0  0  0  0  0  0  0
   -9.5511   -5.1394   17.1466 H   0  0  0  0  0  0  0  0  0  0  0  0
  -10.7800   -2.9229   16.3299 H   0  0  0  0  0  0  0  0  0  0  0  0
  -12.0541   -3.5199   14.0425 H   0  0  0  0  0  0  0  0  0  0  0  0
  -12.3962   -4.8108   15.2391 H   0  0  0  0  0  0  0  0  0  0  0  0
   -5.6254   -3.6240   13.7117 H   0  0  0  0  0  0  0  0  0  0  0  0
   -6.0948   -3.1223   12.0702 H   0  0  0  0  0  0  0  0  0  0  0  0
   -6.0069   -1.9144   13.3983 H   0  0  0  0  0  0  0  0  0  0  0  0
  1 11  2  0  0  0  0
  2 12  2  0  0  0  0
  3  5  1  0  0  0  0
  3  6  1  0  0  0  0
  3 11  1  0  0  0  0
  4 11  1  0  0  0  0
  4 12  1  0  0  0  0
  4 13  1  0  0  0  0
  5  9  1  0  0  0  0
  5 12  1  0  0  0  0
  6  7  1  0  0  0  0
  6 10  1  0  0  0  0
  6 14  1  0  0  0  0
  7  8  2  0  0  0  0
  7 15  1  0  0  0  0
  8  9  1  0  0  0  0
  8 16  1  0  0  0  0
  9 10  1  0  0  0  0
  9 17  1  0  0  0  0
 10 18  1  0  0  0  0
 10 19  1  0  0  0  0
 13 20  1  0  0  0  0
 13 21  1  0  0  0  0
 13 22  1  0  0  0  0
M  END
$$$$
DUJHEV
     RDKit          3D
DUJHEV
 18 18  0  0  0  0  0  0  0  0999 V2000
   -2.0805    3.5128    8.7379 S   0  0  0  0  0  0  0  0  0  0  0  0
   -1.9679    4.2603    9.9758 O   0  0  0  0  0  0  0  0  0  0  0  0
   -2.8196    4.0735    7.6228 O   0  0  0  0  0  0  0  0  0  0  0  0
   -0.0779    1.8756    8.1430 C   0  0  0  0  0  0  0  0  0  0  0  0
   -0.5013    3.1404    8.1958 C   0  0  0  0  0  0  0  0  0  0  0  0
   -2.7687    1.9879    9.1080 C   0  0  0  0  0  0  0  0  0  0  0  0
   -2.0730    0.8590    8.9458 C   0  0  0  0  0  0  0  0  0  0  0  0
   -0.7713    0.7198    8.4857 N   0  0  0  0  0  0  0  0  0  0  0  0
   -0.1099   -0.5206    8.3448 C   0  0  0  0  0  0  0  0  0  0  0  0
   -0.8745   -1.7687    8.7206 C   0  0  0  0  0  0  0  0  0  0  0  0
    1.0493   -0.6257    7.9335 O   0  0  0  0  0  0  0  0  0  0  0  0
    0.9401    1.7096    7.7877 H   0  0  0  0  0  0  0  0  0  0  0  0
    0.1280    3.9679    7.9024 H   0  0  0  0  0  0  0  0  0  0  0  0
   -3.7846    1.9894    9.4756 H   0  0  0  0  0  0  0  0  0  0  0  0
   -2.5926   -0.0585    9.2067 H   0  0  0  0  0  0  0  0  0  0  0  0
   -1.7623   -1.8742    8.0915 H   0  0  0  0  0  0  0  0  0  0  0  0
   -0.2385   -2.6449    8.5599 H   0  0  0  0  0  0  0  0  0  0  0  0
   -1.1520   -1.7404    9.7776 H   0  0  0  0  0  0  0  0  0  0  0  0
  1  2  2  0  0  0  0
  1  3  2  0  0  0  0
  1  5  1  0  0  0  0
  1  6  1  0  0  0  0
  4  5  2  0  0  0  0
  4  8  1  0  0  0  0
  4 12  1  0  0  0  0
  5 13  1  0  0  0  0
  6  7  2  0  0  0  0
  6 14  1  0  0  0  0
  7  8  1  0  0  0  0
  7 15  1  0  0  0  0
  8  9  1  0  0  0  0
  9 10  1  0  0  0  0
  9 11  2  0  0  0  0
 10 16  1  0  0  0  0
 10 17  1  0  0  0  0
 10 18  1  0  0  0  0
M  END
$$$$
DUKVAG
     RDKit          3D
DUKVAG
 12 12  0  0  0  0  0  0  0  0999 V2000
   -0.9396    1.4982    9.4356 S   0  0  0  0  0  0  0  0  0  0  0  0
   -1.9798   -0.4056    8.1673 N   0  3  0  0  0  0  0  0  0  0  0  0
   -2.3891    0.7029    7.4485 N   0  0  0  0  0  0  0  0  0  0  0  0
   -0.7306   -1.1153   10.0448 N   0  0  0  0  0  0  0  0  0  0  0  0
   -2.1062    3.0318    7.5793 N   0  0  0  0  0  0  0  0  0  0  0  0
   -1.2154   -0.1908    9.2393 C   0  0  0  0  0  0  0  0  0  0  0  0
   -1.9024    1.7854    8.0193 C   0  0  0  0  0  0  0  0  0  0  0  0
   -2.2450   -1.3511    7.8982 H   0  0  0  0  0  0  0  0  0  0  0  0
   -0.1636   -0.7966   10.8213 H   0  0  0  0  0  0  0  0  0  0  0  0
   -0.9207   -2.0938    9.8876 H   0  0  0  0  0  0  0  0  0  0  0  0
   -1.7208    3.8518    8.0357 H   0  0  0  0  0  0  0  0  0  0  0  0
   -2.6675    3.2123    6.7521 H   0  0  0  0  0  0  0  0  0  0  0  0
  1  7  1  0  0  0  0
  1  6  1  0  0  0  0
  2  8  1  0  0  0  0
  2  6  2  0  0  0  0
  2  3  1  0  0  0  0
  3  7  2  0  0  0  0
  4 10  1  0  0  0  0
  4  9  1  0  0  0  0
  4  6  1  0  0  0  0
  5 12  1  0  0  0  0
  5 11  1  0  0  0  0
  5  7  1  0  0  0  0
M  CHG  1   2   1
M  END
$$$$
DUPHEB
     RDKit          3D
DUPHEB
 24 24  0  0  0  0  0  0  0  0999 V2000
    4.2172    3.0927    4.6302 S   0  0  0  0  0  0  0  0  0  0  0  0
    1.0056   -0.0625    1.4358 Cl  0  0  0  0  0  0  0  0  0  0  0  0
    5.2299    2.6314    2.2795 C   0  0  0  0  0  0  0  0  0  0  0  0
    4.2765    2.1628    3.1109 C   0  0  0  0  0  0  0  0  0  0  0  0
    2.6278    0.2680    3.6149 C   0  0  0  0  0  0  0  0  0  0  0  0
    1.4686   -0.3375    3.0824 C   0  0  0  0  0  0  0  0  0  0  0  0
    0.6556   -1.1693    3.8586 C   0  0  0  0  0  0  0  0  0  0  0  0
    0.9833   -1.4133    5.1893 C   0  0  0  0  0  0  0  0  0  0  0  0
    2.1220   -0.8291    5.7361 C   0  0  0  0  0  0  0  0  0  0  0  0
    2.9333    0.0035    4.9563 C   0  0  0  0  0  0  0  0  0  0  0  0
    2.5281    3.7373    4.5230 C   0  0  0  0  0  0  0  0  0  0  0  0
    5.4513    2.0877    0.9652 N   0  3  0  0  0  0  0  0  0  0  0  0
    3.3991    1.1315    2.8079 N   0  0  0  0  0  0  0  0  0  0  0  0
    4.6459    1.2696    0.5002 O   0  5  0  0  0  0  0  0  0  0  0  0
    6.4512    2.5112    0.3726 O   0  0  0  0  0  0  0  0  0  0  0  0
    5.9280    3.4314    2.4767 H   0  0  0  0  0  0  0  0  0  0  0  0
   -0.2324   -1.6266    3.4301 H   0  0  0  0  0  0  0  0  0  0  0  0
    0.3558   -2.0606    5.7968 H   0  0  0  0  0  0  0  0  0  0  0  0
    2.3887   -1.0240    6.7725 H   0  0  0  0  0  0  0  0  0  0  0  0
    3.8297    0.4114    5.4139 H   0  0  0  0  0  0  0  0  0  0  0  0
    2.3595    4.4326    5.3498 H   0  0  0  0  0  0  0  0  0  0  0  0
    2.3824    4.2763    3.5827 H   0  0  0  0  0  0  0  0  0  0  0  0
    1.7924    2.9331    4.5970 H   0  0  0  0  0  0  0  0  0  0  0  0
    3.3586    0.8760    1.8140 H   0  0  0  0  0  0  0  0  0  0  0  0
  1  4  1  0  0  0  0
  1 11  1  0  0  0  0
  2  6  1  0  0  0  0
  3  4  2  0  0  0  0
  3 12  1  0  0  0  0
  3 16  1  0  0  0  0
  4 13  1  0  0  0  0
  5  6  2  0  0  0  0
  5 10  1  0  0  0  0
  5 13  1  0  0  0  0
  6  7  1  0  0  0  0
  7  8  2  0  0  0  0
  7 17  1  0  0  0  0
  8  9  1  0  0  0  0
  8 18  1  0  0  0  0
  9 10  2  0  0  0  0
  9 19  1  0  0  0  0
 10 20  1  0  0  0  0
 11 21  1  0  0  0  0
 11 22  1  0  0  0  0
 11 23  1  0  0  0  0
 12 14  1  0  0  0  0
 12 15  2  0  0  0  0
 13 24  1  0  0  0  0
M  CHG  1  12   1
M  CHG  1  14  -1
M  END
$$$$
DUVXIB
     RDKit          3D
DUVXIB
 17 18  0  0  0  0  0  0  0  0999 V2000
    2.8266    1.4406    7.8138 N   0  0  0  0  0  0  0  0  0  0  0  0
    3.0248    1.8898    9.1066 C   0  0  0  0  0  0  0  0  0  0  0  0
    2.5268    1.1035   10.1391 N   0  0  0  0  0  0  0  0  0  0  0  0
    1.8684   -0.0710    9.8177 C   0  0  0  0  0  0  0  0  0  0  0  0
    1.6853   -0.4963    8.4948 C   0  0  0  0  0  0  0  0  0  0  0  0
    2.1862    0.2895    7.3940 C   0  0  0  0  0  0  0  0  0  0  0  0
    1.0196   -1.6596    8.4744 N   0  0  0  0  0  0  0  0  0  0  0  0
    0.8381   -1.8709    9.7922 N   0  0  0  0  0  0  0  0  0  0  0  0
    1.3231   -0.9554   10.6562 N   0  0  0  0  0  0  0  0  0  0  0  0
    3.6245    2.9500    9.2790 O   0  0  0  0  0  0  0  0  0  0  0  0
    2.6955    1.5086   11.5223 C   0  0  0  0  0  0  0  0  0  0  0  0
    2.0781    0.0057    6.2054 O   0  0  0  0  0  0  0  0  0  0  0  0
    3.1976    2.0294    7.0835 H   0  0  0  0  0  0  0  0  0  0  0  0
    3.2614    0.7378   12.0548 H   0  0  0  0  0  0  0  0  0  0  0  0
    3.2349    2.4562   11.6029 H   0  0  0  0  0  0  0  0  0  0  0  0
    1.7101    1.6269   11.9837 H   0  0  0  0  0  0  0  0  0  0  0  0
    0.3482   -2.6989   10.1260 H   0  0  0  0  0  0  0  0  0  0  0  0
  1 13  1  0  0  0  0
  1  6  1  0  0  0  0
  1  2  1  0  0  0  0
  2 10  2  0  0  0  0
  2  3  1  0  0  0  0
  3 11  1  0  0  0  0
  3  4  1  0  0  0  0
  4  9  2  0  0  0  0
  4  5  1  0  0  0  0
  5  7  2  0  0  0  0
  5  6  1  0  0  0  0
  6 12  2  0  0  0  0
  7  8  1  0  0  0  0
  8 17  1  0  0  0  0
  8  9  1  0  0  0  0
 11 16  1  0  0  0  0
 11 15  1  0  0  0  0
 11 14  1  0  0  0  0
M  END
$$$$
DUWKUB
     RDKit          3D
DUWKUB
 21 21  0  0  0  0  0  0  0  0999 V2000
    9.6305   -3.1361    1.5952 Cl  0  0  0  0  0  0  0  0  0  0  0  0
    7.3809   -2.7733   -0.2316 Cl  0  0  0  0  0  0  0  0  0  0  0  0
    7.4911   -5.0954    1.5417 Cl  0  0  0  0  0  0  0  0  0  0  0  0
    6.9190    2.0773    2.3179 O   0  0  0  0  0  0  0  0  0  0  0  0
    5.8087    0.2489    2.0199 C   0  0  0  0  0  0  0  0  0  0  0  0
    5.5063   -2.2033    3.9905 O   0  0  0  0  0  0  0  0  0  0  0  0
    7.6811   -1.2810    2.7856 N   0  0  0  0  0  0  0  0  0  0  0  0
    5.7119    1.5680    1.8707 N   0  0  0  0  0  0  0  0  0  0  0  0
    7.7785    1.0668    2.7177 N   0  0  0  0  0  0  0  0  0  0  0  0
    7.1023   -0.0736    2.5460 C   0  0  0  0  0  0  0  0  0  0  0  0
    7.1072   -2.5008    2.4425 C   0  0  0  0  0  0  0  0  0  0  0  0
    5.9915   -2.9861    2.9312 N   0  0  0  0  0  0  0  0  0  0  0  0
    7.8659   -3.3637    1.3770 C   0  0  0  0  0  0  0  0  0  0  0  0
    4.8217   -0.6066    1.6975 N   0  0  0  0  0  0  0  0  0  0  0  0
    4.4247   -2.8917    4.6096 C   0  0  0  0  0  0  0  0  0  0  0  0
    4.0492   -2.2767    5.4314 H   0  0  0  0  0  0  0  0  0  0  0  0
    4.7676   -3.8497    5.0118 H   0  0  0  0  0  0  0  0  0  0  0  0
    3.6165   -3.0515    3.8893 H   0  0  0  0  0  0  0  0  0  0  0  0
    4.8272   -1.5755    2.0127 H   0  0  0  0  0  0  0  0  0  0  0  0
    3.9439   -0.2659    1.3253 H   0  0  0  0  0  0  0  0  0  0  0  0
    8.6904   -1.2591    2.8978 H   0  0  0  0  0  0  0  0  0  0  0  0
  1 13  1  0  0  0  0
  2 13  1  0  0  0  0
  3 13  1  0  0  0  0
  4  8  1  0  0  0  0
  4  9  1  0  0  0  0
  5  8  2  0  0  0  0
  5 10  1  0  0  0  0
  5 14  1  0  0  0  0
  6 12  1  0  0  0  0
  6 15  1  0  0  0  0
  7 10  1  0  0  0  0
  7 11  1  0  0  0  0
  7 21  1  0  0  0  0
  9 10  2  0  0  0  0
 11 12  2  0  0  0  0
 11 13  1  0  0  0  0
 14 19  1  0  0  0  0
 14 20  1  0  0  0  0
 15 16  1  0  0  0  0
 15 17  1  0  0  0  0
 15 18  1  0  0  0  0
M  END
$$$$
DUXTIZ
     RDKit          3D
DUXTIZ
 12 11  0  0  0  0  0  0  0  0999 V2000
    2.2033    1.7007    4.5008 C   0  0  0  0  0  0  0  0  0  0  0  0
    2.9302    1.7399    3.3425 N   0  0  0  0  0  0  0  0  0  0  0  0
    2.3041    1.3281    2.1493 O   0  0  0  0  0  0  0  0  0  0  0  0
    1.0390    1.3333    4.5911 O   0  0  0  0  0  0  0  0  0  0  0  0
    3.8980    2.0514    3.3033 H   0  0  0  0  0  0  0  0  0  0  0  0
    1.4015    1.0821    2.4444 H   0  0  0  0  0  0  0  0  0  0  0  0
    2.9833    2.1701    5.7343 C   0  0  0  0  0  0  0  0  0  0  0  0
    2.2564    2.1308    6.8927 N   0  0  0  0  0  0  0  0  0  0  0  0
    4.1477    2.5374    5.6440 O   0  0  0  0  0  0  0  0  0  0  0  0
    2.8826    2.5427    8.0859 O   0  0  0  0  0  0  0  0  0  0  0  0
    1.2886    1.8193    6.9319 H   0  0  0  0  0  0  0  0  0  0  0  0
    3.7851    2.7886    7.7908 H   0  0  0  0  0  0  0  0  0  0  0  0
  1  2  1  0  0  0  0
  1  4  2  0  0  0  0
  1  7  1  0  0  0  0
  2  3  1  0  0  0  0
  2  5  1  0  0  0  0
  3  6  1  0  0  0  0
  7  8  1  0  0  0  0
  7  9  2  0  0  0  0
  8 10  1  0  0  0  0
  8 11  1  0  0  0  0
 10 12  1  0  0  0  0
M  END
$$$$
DUXWUO
     RDKit          3D
DUXWUO
 29 30  0  0  0  0  0  0  0  0999 V2000
    5.5823    2.3946   20.2026 S   0  0  0  0  0  0  0  0  0  0  0  0
    4.9820    3.8275   19.2516 C   0  0  0  0  0  0  0  0  0  0  0  0
    5.1359    3.4335   17.8531 N   0  0  0  0  0  0  0  0  0  0  0  0
    5.8483    2.2747   17.6016 N   0  0  0  0  0  0  0  0  0  0  0  0
    6.1523    1.6923   18.7187 C   0  0  0  0  0  0  0  0  0  0  0  0
    5.7542    5.0839   19.6150 C   0  0  0  0  0  0  0  0  0  0  0  0
    5.1405    6.0712   20.4047 C   0  0  0  0  0  0  0  0  0  0  0  0
    5.8318    7.2295   20.7654 C   0  0  0  0  0  0  0  0  0  0  0  0
    7.1468    7.4170   20.3468 C   0  0  0  0  0  0  0  0  0  0  0  0
    7.7728    6.4478   19.5670 C   0  0  0  0  0  0  0  0  0  0  0  0
    7.0837    5.2891   19.2036 C   0  0  0  0  0  0  0  0  0  0  0  0
    4.5146    4.1404   16.8376 C   0  0  0  0  0  0  0  0  0  0  0  0
    4.7829    3.6430   15.4399 C   0  0  0  0  0  0  0  0  0  0  0  0
    3.7714    5.0994   17.0430 O   0  0  0  0  0  0  0  0  0  0  0  0
    7.0650    0.1579   18.8580 S   0  2  0  0  0  0  0  0  0  0  0  0
    8.1681    0.4125   19.8453 O   0  0  0  0  0  0  0  0  0  0  0  0
    7.7947    0.1947   17.2068 C   0  0  0  0  0  0  0  0  0  0  0  0
    3.9120    3.9658   19.4451 H   0  0  0  0  0  0  0  0  0  0  0  0
    4.1128    5.9491   20.7417 H   0  0  0  0  0  0  0  0  0  0  0  0
    5.3425    7.9868   21.3727 H   0  0  0  0  0  0  0  0  0  0  0  0
    7.6838    8.3190   20.6284 H   0  0  0  0  0  0  0  0  0  0  0  0
    8.8000    6.5931   19.2423 H   0  0  0  0  0  0  0  0  0  0  0  0
    7.5978    4.5468   18.5968 H   0  0  0  0  0  0  0  0  0  0  0  0
    4.3562    2.6446   15.3113 H   0  0  0  0  0  0  0  0  0  0  0  0
    5.8593    3.6154   15.2488 H   0  0  0  0  0  0  0  0  0  0  0  0
    4.3200    4.3201   14.7161 H   0  0  0  0  0  0  0  0  0  0  0  0
    8.4862   -0.6469   17.1173 H   0  0  0  0  0  0  0  0  0  0  0  0
    7.0120    0.0897   16.4517 H   0  0  0  0  0  0  0  0  0  0  0  0
    8.3471    1.1258   17.0571 H   0  0  0  0  0  0  0  0  0  0  0  0
  1  2  1  0  0  0  0
  1  5  1  0  0  0  0
  2  3  1  0  0  0  0
  2  6  1  0  0  0  0
  2 18  1  0  0  0  0
  3  4  1  0  0  0  0
  3 12  1  0  0  0  0
  4  5  2  0  0  0  0
  5 15  1  0  0  0  0
  6  7  2  0  0  0  0
  6 11  1  0  0  0  0
  7  8  1  0  0  0  0
  7 19  1  0  0  0  0
  8  9  2  0  0  0  0
  8 20  1  0  0  0  0
  9 10  1  0  0  0  0
  9 21  1  0  0  0  0
 10 11  2  0  0  0  0
 10 22  1  0  0  0  0
 11 23  1  0  0  0  0
 12 13  1  0  0  0  0
 12 14  2  0  0  0  0
 13 24  1  0  0  0  0
 13 25  1  0  0  0  0
 13 26  1  0  0  0  0
 15 16  2  0  0  0  0
 15 17  1  0  0  0  0
 17 27  1  0  0  0  0
 17 28  1  0  0  0  0
 17 29  1  0  0  0  0
M  CHG  1  15   2
M  END
$$$$
DUXXAV
     RDKit          3D
DUXXAV
 30 31  0  0  0  0  0  0  0  0999 V2000
    9.5455   15.6961    4.1523 S   0  2  0  0  0  0  0  0  0  0  0  0
   10.7407   15.9509    5.5029 C   0  0  0  0  0  0  0  0  0  0  0  0
   10.0212   16.7485    6.4877 N   0  0  0  0  0  0  0  0  0  0  0  0
    8.8645   17.3780    6.0935 N   0  0  0  0  0  0  0  0  0  0  0  0
    8.5122   16.9716    4.9118 C   0  0  0  0  0  0  0  0  0  0  0  0
   11.9984   16.6142    4.9686 C   0  0  0  0  0  0  0  0  0  0  0  0
   13.1127   15.8181    4.6514 C   0  0  0  0  0  0  0  0  0  0  0  0
   14.2732   16.3901    4.1273 C   0  0  0  0  0  0  0  0  0  0  0  0
   14.3366   17.7636    3.9079 C   0  0  0  0  0  0  0  0  0  0  0  0
   13.2410   18.5675    4.2125 C   0  0  0  0  0  0  0  0  0  0  0  0
   12.0786   17.9989    4.7373 C   0  0  0  0  0  0  0  0  0  0  0  0
   10.4863   16.8395    7.7901 C   0  0  0  0  0  0  0  0  0  0  0  0
    9.6784   17.7153    8.7139 C   0  0  0  0  0  0  0  0  0  0  0  0
   11.4851   16.2404    8.1869 O   0  0  0  0  0  0  0  0  0  0  0  0
    7.0390   17.7081    4.1616 S   0  2  0  0  0  0  0  0  0  0  0  0
    7.3149   17.7186    2.6851 O   0  0  0  0  0  0  0  0  0  0  0  0
    5.9774   16.2853    4.5053 C   0  0  0  0  0  0  0  0  0  0  0  0
    8.8021   14.4126    4.4127 O   0  0  0  0  0  0  0  0  0  0  0  0
   10.9801   14.9790    5.9499 H   0  0  0  0  0  0  0  0  0  0  0  0
   11.2418   18.6556    4.9668 H   0  0  0  0  0  0  0  0  0  0  0  0
   13.2928   19.6403    4.0428 H   0  0  0  0  0  0  0  0  0  0  0  0
   15.2417   18.2083    3.5018 H   0  0  0  0  0  0  0  0  0  0  0  0
   15.1299   15.7631    3.8923 H   0  0  0  0  0  0  0  0  0  0  0  0
   13.0893   14.7417    4.8155 H   0  0  0  0  0  0  0  0  0  0  0  0
    9.6294   18.7340    8.3194 H   0  0  0  0  0  0  0  0  0  0  0  0
    8.6691   17.3100    8.8260 H   0  0  0  0  0  0  0  0  0  0  0  0
   10.1553   17.7461    9.6978 H   0  0  0  0  0  0  0  0  0  0  0  0
    4.9656   16.5226    4.1674 H   0  0  0  0  0  0  0  0  0  0  0  0
    6.3333   15.4053    3.9660 H   0  0  0  0  0  0  0  0  0  0  0  0
    5.9591   16.0894    5.5801 H   0  0  0  0  0  0  0  0  0  0  0  0
  1  2  1  0  0  0  0
  1  5  1  0  0  0  0
  1 18  2  0  0  0  0
  2  3  1  0  0  0  0
  2  6  1  0  0  0  0
  2 19  1  0  0  0  0
  3  4  1  0  0  0  0
  3 12  1  0  0  0  0
  4  5  2  0  0  0  0
  5 15  1  0  0  0  0
  6  7  2  0  0  0  0
  6 11  1  0  0  0  0
  7  8  1  0  0  0  0
  7 24  1  0  0  0  0
  8  9  2  0  0  0  0
  8 23  1  0  0  0  0
  9 10  1  0  0  0  0
  9 22  1  0  0  0  0
 10 11  2  0  0  0  0
 10 21  1  0  0  0  0
 11 20  1  0  0  0  0
 12 13  1  0  0  0  0
 12 14  2  0  0  0  0
 13 25  1  0  0  0  0
 13 26  1  0  0  0  0
 13 27  1  0  0  0  0
 15 16  2  0  0  0  0
 15 17  1  0  0  0  0
 17 28  1  0  0  0  0
 17 29  1  0  0  0  0
 17 30  1  0  0  0  0
M  CHG  1   1   2
M  CHG  1  15   2
M  END
$$$$
FACMIF
     RDKit          3D
FACMIF
 27 29  0  0  0  0  0  0  0  0999 V2000
    6.6604    2.2204    1.7282 P   0  0  0  0  0  0  0  0  0  0  0  0
    6.4453    0.2937    4.1033 O   0  0  0  0  0  0  0  0  0  0  0  0
    5.7698    2.3533    3.2388 N   0  0  0  0  0  0  0  0  0  0  0  0
    4.9899    3.4876    3.4129 N   0  0  0  0  0  0  0  0  0  0  0  0
    5.8289    1.3558    4.2142 C   0  0  0  0  0  0  0  0  0  0  0  0
    5.0394    1.6532    5.4664 C   0  0  0  0  0  0  0  0  0  0  0  0
    4.9637    4.2414    2.3481 C   0  0  0  0  0  0  0  0  0  0  0  0
    4.1865    5.5218    2.3294 C   0  0  0  0  0  0  0  0  0  0  0  0
    5.6997    3.8005    1.0873 C   0  0  0  0  0  0  0  0  0  0  0  0
    4.7716    3.2203   -0.0079 C   0  0  0  0  0  0  0  0  0  0  0  0
    4.2316    1.8865    0.5377 C   0  0  0  0  0  0  0  0  0  0  0  0
    5.5685    1.1490    0.6419 C   0  0  0  0  0  0  0  0  0  0  0  0
    6.1477    1.5091   -0.7079 C   0  0  0  0  0  0  0  0  0  0  0  0
    5.6368    2.6815   -1.1275 C   0  0  0  0  0  0  0  0  0  0  0  0
    3.9748    1.7296    5.2286 H   0  0  0  0  0  0  0  0  0  0  0  0
    5.1790    0.8424    6.1874 H   0  0  0  0  0  0  0  0  0  0  0  0
    5.3889    2.5842    5.9213 H   0  0  0  0  0  0  0  0  0  0  0  0
    3.3350    5.4195    1.6520 H   0  0  0  0  0  0  0  0  0  0  0  0
    3.8207    5.7622    3.3311 H   0  0  0  0  0  0  0  0  0  0  0  0
    4.8303    6.3325    1.9784 H   0  0  0  0  0  0  0  0  0  0  0  0
    6.4028    4.5623    0.7408 H   0  0  0  0  0  0  0  0  0  0  0  0
    3.9827    3.8956   -0.3457 H   0  0  0  0  0  0  0  0  0  0  0  0
    3.6936    1.9809    1.4859 H   0  0  0  0  0  0  0  0  0  0  0  0
    3.5537    1.3991   -0.1770 H   0  0  0  0  0  0  0  0  0  0  0  0
    5.5102    0.0838    0.8634 H   0  0  0  0  0  0  0  0  0  0  0  0
    6.8529    0.8952   -1.2515 H   0  0  0  0  0  0  0  0  0  0  0  0
    5.8805    3.1943   -2.0462 H   0  0  0  0  0  0  0  0  0  0  0  0
  1  3  1  0  0  0  0
  1  9  1  0  0  0  0
  1 12  1  0  0  0  0
  2  5  2  0  0  0  0
  3  4  1  0  0  0  0
  3  5  1  0  0  0  0
  4  7  2  0  0  0  0
  5  6  1  0  0  0  0
  6 15  1  0  0  0  0
  6 16  1  0  0  0  0
  6 17  1  0  0  0  0
  7  8  1  0  0  0  0
  7  9  1  0  0  0  0
  8 18  1  0  0  0  0
  8 19  1  0  0  0  0
  8 20  1  0  0  0  0
  9 10  1  0  0  0  0
  9 21  1  0  0  0  0
 10 11  1  0  0  0  0
 10 14  1  0  0  0  0
 10 22  1  0  0  0  0
 11 12  1  0  0  0  0
 11 23  1  0  0  0  0
 11 24  1  0  0  0  0
 12 13  1  0  0  0  0
 12 25  1  0  0  0  0
 13 14  2  0  0  0  0
 13 26  1  0  0  0  0
 14 27  1  0  0  0  0
M  END
$$$$
FADMIG
     RDKit          3D
FADMIG
 16 17  0  0  0  0  0  0  0  0999 V2000
   -1.9788    2.3436   -0.2325 N   0  0  0  0  0  0  0  0  0  0  0  0
   -1.0125    1.3584   -0.0099 N   0  0  0  0  0  0  0  0  0  0  0  0
   -0.1734    1.6791    1.0439 C   0  0  0  0  0  0  0  0  0  0  0  0
   -0.6711    2.9496    1.5738 C   0  0  0  0  0  0  0  0  0  0  0  0
   -0.2269    3.7266    2.6248 C   0  0  0  0  0  0  0  0  0  0  0  0
   -0.9376    4.8988    2.8838 C   0  0  0  0  0  0  0  0  0  0  0  0
   -2.0492    5.2527    2.0930 C   0  0  0  0  0  0  0  0  0  0  0  0
   -2.4728    4.4390    1.0321 C   0  0  0  0  0  0  0  0  0  0  0  0
   -1.7804    3.2707    0.7905 C   0  0  0  0  0  0  0  0  0  0  0  0
    0.7808    1.0526    1.4604 O   0  0  0  0  0  0  0  0  0  0  0  0
   -2.9098    2.1145   -0.5628 H   0  0  0  0  0  0  0  0  0  0  0  0
   -0.8976    0.5581   -0.6188 H   0  0  0  0  0  0  0  0  0  0  0  0
    0.6345    3.4334    3.2138 H   0  0  0  0  0  0  0  0  0  0  0  0
   -0.6286    5.5492    3.6994 H   0  0  0  0  0  0  0  0  0  0  0  0
   -2.5822    6.1774    2.3058 H   0  0  0  0  0  0  0  0  0  0  0  0
   -3.3179    4.7302    0.4181 H   0  0  0  0  0  0  0  0  0  0  0  0
  1 11  1  0  0  0  0
  1  9  1  0  0  0  0
  1  2  1  0  0  0  0
  2 12  1  0  0  0  0
  2  3  1  0  0  0  0
  3 10  2  0  0  0  0
  3  4  1  0  0  0  0
  4  9  2  0  0  0  0
  4  5  1  0  0  0  0
  5 13  1  0  0  0  0
  5  6  2  0  0  0  0
  6 14  1  0  0  0  0
  6  7  1  0  0  0  0
  7 15  1  0  0  0  0
  7  8  2  0  0  0  0
  8 16  1  0  0  0  0
  8  9  1  0  0  0  0
M  END
$$$$
FAHSUC
     RDKit          3D
FAHSUC
 26 27  0  0  0  0  0  0  0  0999 V2000
    1.6505    4.2045    0.0709 N   0  0  0  0  0  0  0  0  0  0  0  0
    1.2910    5.5100    0.0502 C   0  0  0  0  0  0  0  0  0  0  0  0
    2.1407    6.5572    0.0342 N   0  3  0  0  0  0  0  0  0  0  0  0
    3.4525    6.2679    0.0319 C   0  0  0  0  0  0  0  0  0  0  0  0
    3.8687    4.9337    0.0551 C   0  0  0  0  0  0  0  0  0  0  0  0
    2.9600    3.9024    0.0898 C   0  0  0  0  0  0  0  0  0  0  0  0
    5.2596    4.8931    0.0260 N   0  0  0  0  0  0  0  0  0  0  0  0
    5.7461    6.1993   -0.0076 C   0  0  0  0  0  0  0  0  0  0  0  0
    4.6214    7.0524    0.0001 N   0  0  0  0  0  0  0  0  0  0  0  0
    6.9182    6.5205   -0.0392 O   0  0  0  0  0  0  0  0  0  0  0  0
    4.7247    8.4815   -0.0339 C   0  0  0  0  0  0  0  0  0  0  0  0
    1.6224    7.9190    0.0097 C   0  0  0  0  0  0  0  0  0  0  0  0
    3.3702    2.5885    0.0695 N   0  0  0  0  0  0  0  0  0  0  0  0
    2.3931    1.5258   -0.0437 C   0  0  0  0  0  0  0  0  0  0  0  0
    1.9854    8.4405    0.8978 H   0  0  0  0  0  0  0  0  0  0  0  0
    2.9064    0.5594   -0.0626 H   0  0  0  0  0  0  0  0  0  0  0  0
    0.5294    7.9059    0.0256 H   0  0  0  0  0  0  0  0  0  0  0  0
    1.7079    1.5254    0.8104 H   0  0  0  0  0  0  0  0  0  0  0  0
    4.2552    8.9018    0.8589 H   0  0  0  0  0  0  0  0  0  0  0  0
    5.8524    4.0750    0.0066 H   0  0  0  0  0  0  0  0  0  0  0  0
    0.2215    5.7080    0.0430 H   0  0  0  0  0  0  0  0  0  0  0  0
    5.7733    8.7923   -0.0524 H   0  0  0  0  0  0  0  0  0  0  0  0
    4.2537    2.3447    0.4995 H   0  0  0  0  0  0  0  0  0  0  0  0
    4.2362    8.8603   -0.9351 H   0  0  0  0  0  0  0  0  0  0  0  0
    1.9610    8.3985   -0.9111 H   0  0  0  0  0  0  0  0  0  0  0  0
    1.8174    1.6154   -0.9710 H   0  0  0  0  0  0  0  0  0  0  0  0
  1  6  2  0  0  0  0
  1  2  1  0  0  0  0
  2 21  1  0  0  0  0
  2  3  2  0  0  0  0
  3 12  1  0  0  0  0
  3  4  1  0  0  0  0
  4  9  1  0  0  0  0
  4  5  2  0  0  0  0
  5  7  1  0  0  0  0
  5  6  1  0  0  0  0
  6 13  1  0  0  0  0
  7 20  1  0  0  0  0
  7  8  1  0  0  0  0
  8 10  2  0  0  0  0
  8  9  1  0  0  0  0
  9 11  1  0  0  0  0
 11 24  1  0  0  0  0
 11 22  1  0  0  0  0
 11 19  1  0  0  0  0
 12 25  1  0  0  0  0
 12 17  1  0  0  0  0
 12 15  1  0  0  0  0
 13 23  1  0  0  0  0
 13 14  1  0  0  0  0
 14 26  1  0  0  0  0
 14 18  1  0  0  0  0
 14 16  1  0  0  0  0
M  CHG  1   3   1
M  END
$$$$
FAJWIW
     RDKit          3D
FAJWIW
 18 18  0  0  0  0  0  0  0  0999 V2000
    2.8249    5.8257    5.0553 O   0  0  0  0  0  0  0  0  0  0  0  0
    7.1067    5.3821    3.4829 O   0  0  0  0  0  0  0  0  0  0  0  0
    4.1764    2.0795    2.8328 O   0  0  0  0  0  0  0  0  0  0  0  0
    5.6099    3.7591    3.1814 N   0  0  0  0  0  0  0  0  0  0  0  0
    5.0138    5.7056    4.3025 N   0  0  0  0  0  0  0  0  0  0  0  0
    3.4517    3.9753    3.9705 N   0  0  0  0  0  0  0  0  0  0  0  0
    3.1183    7.1220    5.5826 C   0  0  0  0  0  0  0  0  0  0  0  0
    5.9608    4.9779    3.6534 C   0  0  0  0  0  0  0  0  0  0  0  0
    2.8649    1.5230    2.9830 C   0  0  0  0  0  0  0  0  0  0  0  0
    3.8440    5.1908    4.4277 C   0  0  0  0  0  0  0  0  0  0  0  0
    4.3604    3.3095    3.3631 C   0  0  0  0  0  0  0  0  0  0  0  0
    6.2990    3.2081    2.6988 H   0  0  0  0  0  0  0  0  0  0  0  0
    3.9026    7.0587    6.3433 H   0  0  0  0  0  0  0  0  0  0  0  0
    3.4058    7.8074    4.7793 H   0  0  0  0  0  0  0  0  0  0  0  0
    2.2103    7.5067    6.0552 H   0  0  0  0  0  0  0  0  0  0  0  0
    2.8623    0.5364    2.5116 H   0  0  0  0  0  0  0  0  0  0  0  0
    2.6199    1.4012    4.0427 H   0  0  0  0  0  0  0  0  0  0  0  0
    2.1231    2.1499    2.4786 H   0  0  0  0  0  0  0  0  0  0  0  0
  1  7  1  0  0  0  0
  1 10  1  0  0  0  0
  2  8  2  0  0  0  0
  3  9  1  0  0  0  0
  3 11  1  0  0  0  0
  4  8  1  0  0  0  0
  4 11  1  0  0  0  0
  4 12  1  0  0  0  0
  5  8  1  0  0  0  0
  5 10  2  0  0  0  0
  6 10  1  0  0  0  0
  6 11  2  0  0  0  0
  7 13  1  0  0  0  0
  7 14  1  0  0  0  0
  7 15  1  0  0  0  0
  9 16  1  0  0  0  0
  9 17  1  0  0  0  0
  9 18  1  0  0  0  0
M  END
$$$$
FAMYUN
     RDKit          3D
FAMYUN
 12 12  0  0  0  0  0  0  0  0999 V2000
   -0.0295    2.1529    5.7552 Br  0  0  0  0  0  0  0  0  0  0  0  0
    0.0456    3.5520    6.9901 N   0  0  0  0  0  0  0  0  0  0  0  0
    0.9252    3.5819    8.0346 C   0  0  0  0  0  0  0  0  0  0  0  0
    1.7708    2.7511    8.3336 O   0  0  0  0  0  0  0  0  0  0  0  0
    0.6977    4.8468    8.8086 C   0  0  0  0  0  0  0  0  0  0  0  0
   -0.4298    5.5512    8.0790 C   0  0  0  0  0  0  0  0  0  0  0  0
   -0.7738    4.6434    6.9353 C   0  0  0  0  0  0  0  0  0  0  0  0
   -1.6509    4.8889    6.1197 O   0  0  0  0  0  0  0  0  0  0  0  0
    0.4192    4.6060    9.8387 H   0  0  0  0  0  0  0  0  0  0  0  0
    1.6110    5.4491    8.8110 H   0  0  0  0  0  0  0  0  0  0  0  0
   -1.3036    5.6824    8.7240 H   0  0  0  0  0  0  0  0  0  0  0  0
   -0.1119    6.5255    7.6962 H   0  0  0  0  0  0  0  0  0  0  0  0
  1  2  1  0  0  0  0
  2  3  1  0  0  0  0
  2  7  1  0  0  0  0
  3  4  2  0  0  0  0
  3  5  1  0  0  0  0
  5  6  1  0  0  0  0
  5  9  1  0  0  0  0
  5 10  1  0  0  0  0
  6  7  1  0  0  0  0
  6 11  1  0  0  0  0
  6 12  1  0  0  0  0
  7  8  2  0  0  0  0
M  END
$$$$
FAPLUD
     RDKit          3D
FAPLUD
 13 13  0  0  0  0  0  0  0  0999 V2000
    3.2763    1.0470    2.1764 P   0  0  0  0  0  0  0  0  0  0  0  0
    2.7158    0.4376    0.7340 N   0  0  0  0  0  0  0  0  0  0  0  0
    2.4439    2.4847    2.2545 N   0  0  0  0  0  0  0  0  0  0  0  0
    1.4177    2.2697    0.1978 N   0  0  0  0  0  0  0  0  0  0  0  0
    1.6274    2.9877    1.3273 C   0  0  0  0  0  0  0  0  0  0  0  0
    1.8862    1.0390   -0.1202 C   0  0  0  0  0  0  0  0  0  0  0  0
    5.1881    1.3587    2.0987 S   0  5  0  0  0  0  0  0  0  0  0  0
    2.7304    0.1659    3.2649 O   0  0  0  0  0  0  0  0  0  0  0  0
    1.0669    4.0732    1.4846 O   0  0  0  0  0  0  0  0  0  0  0  0
    1.5419    0.4974   -1.1714 O   0  0  0  0  0  0  0  0  0  0  0  0
    3.0384   -0.4826    0.4978 H   0  0  0  0  0  0  0  0  0  0  0  0
    2.5738    3.0153    3.0960 H   0  0  0  0  0  0  0  0  0  0  0  0
    0.7961    2.6862   -0.4740 H   0  0  0  0  0  0  0  0  0  0  0  0
  1  8  2  0  0  0  0
  1  7  1  0  0  0  0
  1  3  1  0  0  0  0
  1  2  1  0  0  0  0
  2 11  1  0  0  0  0
  2  6  1  0  0  0  0
  3 12  1  0  0  0  0
  3  5  1  0  0  0  0
  4 13  1  0  0  0  0
  4  6  1  0  0  0  0
  4  5  1  0  0  0  0
  5  9  2  0  0  0  0
  6 10  2  0  0  0  0
M  CHG  1   7  -1
M  END
$$$$
FARWEA
     RDKit          3D
FARWEA
 12 11  0  0  0  0  0  0  0  0999 V2000
    0.2266    0.6944   12.1872 S   0  0  0  0  0  0  0  0  0  0  0  0
    1.7881    2.1929   10.1170 S   0  5  0  0  0  0  0  0  0  0  0  0
    0.3018    3.2662   12.1435 N   0  0  0  0  0  0  0  0  0  0  0  0
    1.2639    5.0389   10.8871 N   0  0  0  0  0  0  0  0  0  0  0  0
    0.7769    2.1344   11.4780 C   0  0  0  0  0  0  0  0  0  0  0  0
    0.5134    4.5095   11.8864 C   0  0  0  0  0  0  0  0  0  0  0  0
   -0.1540    5.5077   12.8079 C   0  0  0  0  0  0  0  0  0  0  0  0
    1.3946    6.0231   10.7332 H   0  0  0  0  0  0  0  0  0  0  0  0
    1.7143    4.3637   10.2651 H   0  0  0  0  0  0  0  0  0  0  0  0
   -0.7363    4.9986   13.5811 H   0  0  0  0  0  0  0  0  0  0  0  0
   -0.8201    6.1506   12.2252 H   0  0  0  0  0  0  0  0  0  0  0  0
    0.6102    6.1267   13.2869 H   0  0  0  0  0  0  0  0  0  0  0  0
  1  5  2  0  0  0  0
  2  5  1  0  0  0  0
  3  5  1  0  0  0  0
  3  6  2  0  0  0  0
  4  6  1  0  0  0  0
  4  8  1  0  0  0  0
  4  9  1  0  0  0  0
  6  7  1  0  0  0  0
  7 10  1  0  0  0  0
  7 11  1  0  0  0  0
  7 12  1  0  0  0  0
M  CHG  1   2  -1
M  END
$$$$
FASGUB
     RDKit          3D
FASGUB
 15 14  0  0  0  0  0  0  0  0999 V2000
    1.5211    0.3240    0.5256 C   0  0  0  0  0  0  0  0  0  0  0  0
    1.4134    1.3147   -0.3275 N   0  0  0  0  0  0  0  0  0  0  0  0
    2.0764    1.1305   -1.5057 N   0  0  0  0  0  0  0  0  0  0  0  0
    2.2773   -0.8058    0.2861 N   0  0  0  0  0  0  0  0  0  0  0  0
    2.5295   -1.7521    1.2972 N   0  0  0  0  0  0  0  0  0  0  0  0
    0.8942    0.3178    1.7506 N   0  0  0  0  0  0  0  0  0  0  0  0
    0.0264    1.3602    2.1117 N   0  0  0  0  0  0  0  0  0  0  0  0
    2.2783    2.0537   -1.9015 H   0  0  0  0  0  0  0  0  0  0  0  0
    1.4219    0.7262   -2.1830 H   0  0  0  0  0  0  0  0  0  0  0  0
    2.8170   -0.7502   -0.5781 H   0  0  0  0  0  0  0  0  0  0  0  0
    2.7366   -2.6623    0.8797 H   0  0  0  0  0  0  0  0  0  0  0  0
    3.3727   -1.4792    1.8108 H   0  0  0  0  0  0  0  0  0  0  0  0
    0.9775   -0.5434    2.2880 H   0  0  0  0  0  0  0  0  0  0  0  0
    0.4648    2.2411    1.8184 H   0  0  0  0  0  0  0  0  0  0  0  0
   -0.8049    1.3054    1.5164 H   0  0  0  0  0  0  0  0  0  0  0  0
  1  2  2  0  0  0  0
  1  4  1  0  0  0  0
  1  6  1  0  0  0  0
  2  3  1  0  0  0  0
  3  8  1  0  0  0  0
  3  9  1  0  0  0  0
  4  5  1  0  0  0  0
  4 10  1  0  0  0  0
  5 11  1  0  0  0  0
  5 12  1  0  0  0  0
  6  7  1  0  0  0  0
  6 13  1  0  0  0  0
  7 14  1  0  0  0  0
  7 15  1  0  0  0  0
M  END
$$$$
FATLIV
     RDKit          3D
FATLIV
 35 37  0  0  0  0  0  0  0  0999 V2000
   -1.8288   -1.7261    9.7779 P   0  3  0  0  0  0  0  0  0  0  0  0
   -1.1264   -2.1002   11.0541 O   0  5  0  0  0  0  0  0  0  0  0  0
   -0.8439    1.0471   10.4263 O   0  0  0  0  0  0  0  0  0  0  0  0
    0.8150    5.0229    7.6030 O   0  0  0  0  0  0  0  0  0  0  0  0
   -0.9606   -0.6195    8.8592 N   0  0  0  0  0  0  0  0  0  0  0  0
   -3.3644   -1.1307    9.9144 N   0  0  0  0  0  0  0  0  0  0  0  0
   -1.9723   -2.9859    8.7008 N   0  0  0  0  0  0  0  0  0  0  0  0
   -0.5659    0.5993    9.3213 C   0  0  0  0  0  0  0  0  0  0  0  0
    0.2180    1.4344    8.3695 C   0  0  0  0  0  0  0  0  0  0  0  0
    1.0573    0.8660    7.4027 C   0  0  0  0  0  0  0  0  0  0  0  0
    1.7689    1.6909    6.5326 C   0  0  0  0  0  0  0  0  0  0  0  0
    1.6492    3.0775    6.6345 C   0  0  0  0  0  0  0  0  0  0  0  0
    0.8307    3.6553    7.6087 C   0  0  0  0  0  0  0  0  0  0  0  0
    0.1172    2.8304    8.4780 C   0  0  0  0  0  0  0  0  0  0  0  0
   -4.2209   -1.6394   10.9804 C   0  0  0  0  0  0  0  0  0  0  0  0
   -3.6665   -0.2427   11.0333 C   0  0  0  0  0  0  0  0  0  0  0  0
   -0.9427   -4.0204    8.6940 C   0  0  0  0  0  0  0  0  0  0  0  0
   -2.3226   -4.3031    9.2238 C   0  0  0  0  0  0  0  0  0  0  0  0
    0.0489    5.6610    8.6181 C   0  0  0  0  0  0  0  0  0  0  0  0
   -0.8160   -0.8963    7.9058 H   0  0  0  0  0  0  0  0  0  0  0  0
    1.1922   -0.2091    7.3309 H   0  0  0  0  0  0  0  0  0  0  0  0
    2.4255    1.2590    5.7813 H   0  0  0  0  0  0  0  0  0  0  0  0
    2.2083    3.7179    5.9555 H   0  0  0  0  0  0  0  0  0  0  0  0
   -0.5285    3.2424    9.2479 H   0  0  0  0  0  0  0  0  0  0  0  0
   -5.2651   -1.7661   10.7279 H   0  0  0  0  0  0  0  0  0  0  0  0
   -3.8037   -2.3782   11.6537 H   0  0  0  0  0  0  0  0  0  0  0  0
   -2.8694   -0.0319   11.7373 H   0  0  0  0  0  0  0  0  0  0  0  0
   -4.3245    0.5866   10.8114 H   0  0  0  0  0  0  0  0  0  0  0  0
   -0.1302   -3.9300    9.4055 H   0  0  0  0  0  0  0  0  0  0  0  0
   -0.6773   -4.4230    7.7254 H   0  0  0  0  0  0  0  0  0  0  0  0
   -2.4492   -4.4022   10.2952 H   0  0  0  0  0  0  0  0  0  0  0  0
   -2.9988   -4.8877    8.6140 H   0  0  0  0  0  0  0  0  0  0  0  0
    0.1642    6.7420    8.4936 H   0  0  0  0  0  0  0  0  0  0  0  0
   -1.0155    5.4257    8.5143 H   0  0  0  0  0  0  0  0  0  0  0  0
    0.4175    5.3993    9.6155 H   0  0  0  0  0  0  0  0  0  0  0  0
  1  2  1  0  0  0  0
  1  5  1  0  0  0  0
  1  6  1  0  0  0  0
  1  7  1  0  0  0  0
  3  8  2  0  0  0  0
  4 13  1  0  0  0  0
  4 19  1  0  0  0  0
  5  8  1  0  0  0  0
  5 20  1  0  0  0  0
  6 15  1  0  0  0  0
  6 16  1  0  0  0  0
  7 17  1  0  0  0  0
  7 18  1  0  0  0  0
  8  9  1  0  0  0  0
  9 10  2  0  0  0  0
  9 14  1  0  0  0  0
 10 11  1  0  0  0  0
 10 21  1  0  0  0  0
 11 12  2  0  0  0  0
 11 22  1  0  0  0  0
 12 13  1  0  0  0  0
 12 23  1  0  0  0  0
 13 14  2  0  0  0  0
 14 24  1  0  0  0  0
 15 16  1  0  0  0  0
 15 25  1  0  0  0  0
 15 26  1  0  0  0  0
 16 27  1  0  0  0  0
 16 28  1  0  0  0  0
 17 18  1  0  0  0  0
 17 29  1  0  0  0  0
 17 30  1  0  0  0  0
 18 31  1  0  0  0  0
 18 32  1  0  0  0  0
 19 33  1  0  0  0  0
 19 34  1  0  0  0  0
 19 35  1  0  0  0  0
M  CHG  1   1   1
M  CHG  1   2  -1
M  END
$$$$
FBATNB
     RDKit          3D
FBATNB
 32 32  0  0  0  0  0  0  0  0999 V2000
    3.2405    1.3280    1.6582 C   0  0  0  0  0  0  0  0  0  0  0  0
    4.9936    1.8837   -1.0629 C   0  0  0  0  0  0  0  0  0  0  0  0
    4.1969    0.5079    2.2955 C   0  0  0  0  0  0  0  0  0  0  0  0
    3.8703   -0.6193    3.0786 C   0  0  0  0  0  0  0  0  0  0  0  0
    2.5294   -0.9505    3.2660 C   0  0  0  0  0  0  0  0  0  0  0  0
    1.5309   -0.1597    2.7004 C   0  0  0  0  0  0  0  0  0  0  0  0
    1.9011    0.9611    1.9284 C   0  0  0  0  0  0  0  0  0  0  0  0
    3.6798    2.5201   -0.5950 C   0  0  0  0  0  0  0  0  0  0  0  0
    2.5156    1.8472   -1.3343 C   0  0  0  0  0  0  0  0  0  0  0  0
    3.6855    4.0143   -0.9701 C   0  0  0  0  0  0  0  0  0  0  0  0
    4.6232    3.1272    1.4876 F   0  0  0  0  0  0  0  0  0  0  0  0
    4.6648   -1.2136    3.5318 H   0  0  0  0  0  0  0  0  0  0  0  0
    5.8566    2.3047   -0.5361 H   0  0  0  0  0  0  0  0  0  0  0  0
    5.1521    2.0479   -2.1352 H   0  0  0  0  0  0  0  0  0  0  0  0
    0.4763   -0.3860    2.8621 H   0  0  0  0  0  0  0  0  0  0  0  0
    1.5649    2.3454   -1.1218 H   0  0  0  0  0  0  0  0  0  0  0  0
    2.6618    1.8931   -2.4201 H   0  0  0  0  0  0  0  0  0  0  0  0
    2.4180    0.7901   -1.0650 H   0  0  0  0  0  0  0  0  0  0  0  0
    4.5335    4.5389   -0.5152 H   0  0  0  0  0  0  0  0  0  0  0  0
    2.7715    4.5108   -0.6236 H   0  0  0  0  0  0  0  0  0  0  0  0
    3.7535    4.1532   -2.0550 H   0  0  0  0  0  0  0  0  0  0  0  0
    4.9876    0.8012   -0.9015 H   0  0  0  0  0  0  0  0  0  0  0  0
    3.5336    2.4303    0.8718 N   0  0  0  0  0  0  0  0  0  0  0  0
    5.6166    0.7750    2.1878 N   0  3  0  0  0  0  0  0  0  0  0  0
    2.1688   -2.1202    4.0776 N   0  3  0  0  0  0  0  0  0  0  0  0
    0.8009    1.7929    1.4643 N   0  3  0  0  0  0  0  0  0  0  0  0
    6.2229    0.1911    1.2818 O   0  5  0  0  0  0  0  0  0  0  0  0
    6.1201    1.4855    3.0654 O   0  0  0  0  0  0  0  0  0  0  0  0
    3.0927   -2.8158    4.5170 O   0  5  0  0  0  0  0  0  0  0  0  0
    0.9650   -2.3341    4.2664 O   0  0  0  0  0  0  0  0  0  0  0  0
   -0.0559    1.2336    0.7671 O   0  5  0  0  0  0  0  0  0  0  0  0
    0.7778    2.9724    1.8325 O   0  0  0  0  0  0  0  0  0  0  0  0
  1 23  1  0  0  0  0
  1  7  2  0  0  0  0
  1  3  1  0  0  0  0
  2 22  1  0  0  0  0
  2 14  1  0  0  0  0
  2 13  1  0  0  0  0
  2  8  1  0  0  0  0
  3 24  1  0  0  0  0
  3  4  2  0  0  0  0
  4 12  1  0  0  0  0
  4  5  1  0  0  0  0
  5 25  1  0  0  0  0
  5  6  2  0  0  0  0
  6 15  1  0  0  0  0
  6  7  1  0  0  0  0
  7 26  1  0  0  0  0
  8 23  1  0  0  0  0
  8 10  1  0  0  0  0
  8  9  1  0  0  0  0
  9 18  1  0  0  0  0
  9 17  1  0  0  0  0
  9 16  1  0  0  0  0
 10 21  1  0  0  0  0
 10 20  1  0  0  0  0
 10 19  1  0  0  0  0
 11 23  1  0  0  0  0
 24 28  2  0  0  0  0
 24 27  1  0  0  0  0
 25 30  2  0  0  0  0
 25 29  1  0  0  0  0
 26 32  2  0  0  0  0
 26 31  1  0  0  0  0
M  CHG  1  24   1
M  CHG  1  25   1
M  CHG  1  26   1
M  CHG  1  27  -1
M  CHG  1  29  -1
M  CHG  1  31  -1
M  END
$$$$
FECXEQ
     RDKit          3D
FECXEQ
 24 24  0  0  0  0  0  0  0  0999 V2000
    4.7978    3.0082    4.2713 C   0  0  0  0  0  0  0  0  0  0  0  0
    3.3207    2.9087    4.4416 C   0  0  0  0  0  0  0  0  0  0  0  0
    2.7591    1.5476    4.6863 C   0  0  0  0  0  0  0  0  0  0  0  0
    3.2629    0.8454    5.8499 C   0  0  0  0  0  0  0  0  0  0  0  0
    4.3742    1.1521    6.5310 C   0  0  0  0  0  0  0  0  0  0  0  0
    1.7587    1.0992    3.8854 C   0  0  0  0  0  0  0  0  0  0  0  0
    1.2318    1.8619    2.6866 C   0  0  0  0  0  0  0  0  0  0  0  0
    1.0467   -0.2245    4.0534 C   0  0  0  0  0  0  0  0  0  0  0  0
    6.4399    2.2539    7.3177 C   0  0  0  0  0  0  0  0  0  0  0  0
    5.3786    2.0803    6.3154 N   0  0  0  0  0  0  0  0  0  0  0  0
    5.7094    2.6442    5.1157 N   0  0  0  0  0  0  0  0  0  0  0  0
    2.6502    3.9245    4.3060 O   0  0  0  0  0  0  0  0  0  0  0  0
    5.1029    3.4622    3.3159 H   0  0  0  0  0  0  0  0  0  0  0  0
    2.6585    0.0390    6.2523 H   0  0  0  0  0  0  0  0  0  0  0  0
    4.5648    0.5773    7.4372 H   0  0  0  0  0  0  0  0  0  0  0  0
    1.9084    2.6416    2.3286 H   0  0  0  0  0  0  0  0  0  0  0  0
    0.2665    2.3183    2.9278 H   0  0  0  0  0  0  0  0  0  0  0  0
    1.0866    1.1834    1.8382 H   0  0  0  0  0  0  0  0  0  0  0  0
    1.4619   -0.8648    4.8332 H   0  0  0  0  0  0  0  0  0  0  0  0
    1.0984   -0.8004    3.1227 H   0  0  0  0  0  0  0  0  0  0  0  0
   -0.0082   -0.0515    4.2917 H   0  0  0  0  0  0  0  0  0  0  0  0
    6.0280    2.2269    8.3325 H   0  0  0  0  0  0  0  0  0  0  0  0
    6.9409    3.2207    7.1937 H   0  0  0  0  0  0  0  0  0  0  0  0
    7.1863    1.4588    7.2183 H   0  0  0  0  0  0  0  0  0  0  0  0
  1  2  1  0  0  0  0
  1 11  2  0  0  0  0
  1 13  1  0  0  0  0
  2  3  1  0  0  0  0
  2 12  2  0  0  0  0
  3  4  1  0  0  0  0
  3  6  2  0  0  0  0
  4  5  2  0  0  0  0
  4 14  1  0  0  0  0
  5 10  1  0  0  0  0
  5 15  1  0  0  0  0
  6  7  1  0  0  0  0
  6  8  1  0  0  0  0
  7 16  1  0  0  0  0
  7 17  1  0  0  0  0
  7 18  1  0  0  0  0
  8 19  1  0  0  0  0
  8 20  1  0  0  0  0
  8 21  1  0  0  0  0
  9 10  1  0  0  0  0
  9 22  1  0  0  0  0
  9 23  1  0  0  0  0
  9 24  1  0  0  0  0
 10 11  1  0  0  0  0
M  END
$$$$
FEGSEP
     RDKit          3D
FEGSEP
 18 18  0  0  0  0  0  0  0  0999 V2000
   -0.6621    1.1573    7.7687 P   0  3  0  0  0  0  0  0  0  0  0  0
    0.8878    1.0346    7.3740 O   0  0  0  0  0  0  0  0  0  0  0  0
   -1.3207    0.4486    6.4881 O   0  0  0  0  0  0  0  0  0  0  0  0
   -1.1270    2.5634    7.9421 O   0  5  0  0  0  0  0  0  0  0  0  0
   -4.0675    0.5505   10.6158 O   0  0  0  0  0  0  0  0  0  0  0  0
   -2.3340   -0.2381    9.3201 N   0  0  0  0  0  0  0  0  0  0  0  0
   -0.9258    0.0218    9.1427 C   0  0  0  0  0  0  0  0  0  0  0  0
   -0.5178    0.5830   10.4955 C   0  0  0  0  0  0  0  0  0  0  0  0
   -1.7755    1.2937   10.9941 C   0  0  0  0  0  0  0  0  0  0  0  0
   -2.8841    0.5154   10.3335 C   0  0  0  0  0  0  0  0  0  0  0  0
    1.2961    0.1581    7.4952 H   0  0  0  0  0  0  0  0  0  0  0  0
   -1.3549    1.0711    5.7345 H   0  0  0  0  0  0  0  0  0  0  0  0
   -0.4248   -0.9279    8.9321 H   0  0  0  0  0  0  0  0  0  0  0  0
   -2.9223   -0.7656    8.6848 H   0  0  0  0  0  0  0  0  0  0  0  0
    0.3469    1.2504   10.4446 H   0  0  0  0  0  0  0  0  0  0  0  0
   -0.2762   -0.2388   11.1813 H   0  0  0  0  0  0  0  0  0  0  0  0
   -1.8167    2.3324   10.6543 H   0  0  0  0  0  0  0  0  0  0  0  0
   -1.8610    1.2510   12.0825 H   0  0  0  0  0  0  0  0  0  0  0  0
  1  2  1  0  0  0  0
  1  3  1  0  0  0  0
  1  4  1  0  0  0  0
  1  7  1  0  0  0  0
  2 11  1  0  0  0  0
  3 12  1  0  0  0  0
  5 10  2  0  0  0  0
  6  7  1  0  0  0  0
  6 10  1  0  0  0  0
  6 14  1  0  0  0  0
  7  8  1  0  0  0  0
  7 13  1  0  0  0  0
  8  9  1  0  0  0  0
  8 15  1  0  0  0  0
  8 16  1  0  0  0  0
  9 10  1  0  0  0  0
  9 17  1  0  0  0  0
  9 18  1  0  0  0  0
M  CHG  1   1   1
M  CHG  1   4  -1
M  END
$$$$
FEHDAX
     RDKit          3D
FEHDAX
 14 14  0  0  0  0  0  0  0  0999 V2000
    0.6765    2.6769    0.8906 C   0  0  0  0  0  0  0  0  0  0  0  0
    0.1918    3.4850    1.9429 C   0  0  0  0  0  0  0  0  0  0  0  0
    1.6974    3.0286    1.7917 C   0  0  0  0  0  0  0  0  0  0  0  0
    0.3934    2.0289   -0.2182 C   0  0  0  0  0  0  0  0  0  0  0  0
   -0.6229    2.8612    3.0035 C   0  0  0  0  0  0  0  0  0  0  0  0
   -0.2534    2.8407    4.1690 O   0  0  0  0  0  0  0  0  0  0  0  0
   -1.8219    2.3516    2.6070 N   0  0  0  0  0  0  0  0  0  0  0  0
   -0.0243    4.5230    1.7259 H   0  0  0  0  0  0  0  0  0  0  0  0
    2.0644    2.2594    2.4583 H   0  0  0  0  0  0  0  0  0  0  0  0
    2.4173    3.7673    1.4693 H   0  0  0  0  0  0  0  0  0  0  0  0
   -0.6116    2.0125   -0.6233 H   0  0  0  0  0  0  0  0  0  0  0  0
    1.1666    1.4935   -0.7594 H   0  0  0  0  0  0  0  0  0  0  0  0
   -2.1215    2.3615    1.6437 H   0  0  0  0  0  0  0  0  0  0  0  0
   -2.4093    1.9216    3.3077 H   0  0  0  0  0  0  0  0  0  0  0  0
  1  2  1  0  0  0  0
  1  3  1  0  0  0  0
  1  4  2  0  0  0  0
  2  3  1  0  0  0  0
  2  5  1  0  0  0  0
  2  8  1  0  0  0  0
  3  9  1  0  0  0  0
  3 10  1  0  0  0  0
  4 11  1  0  0  0  0
  4 12  1  0  0  0  0
  5  6  2  0  0  0  0
  5  7  1  0  0  0  0
  7 13  1  0  0  0  0
  7 14  1  0  0  0  0
M  END
$$$$
FEJJEJ
     RDKit          3D
FEJJEJ
 25 26  0  0  0  0  0  0  0  0999 V2000
    1.4147    6.0776    0.2343 O   0  0  0  0  0  0  0  0  0  0  0  0
    0.9262    5.5150   -0.7197 C   0  0  0  0  0  0  0  0  0  0  0  0
    1.1020    4.2260   -1.3928 C   0  0  0  0  0  0  0  0  0  0  0  0
    0.0233    4.6690   -2.3787 C   0  0  0  0  0  0  0  0  0  0  0  0
   -0.0363    5.8795   -1.5878 N   0  0  0  0  0  0  0  0  0  0  0  0
    1.8560    3.1975   -1.2329 C   0  0  0  0  0  0  0  0  0  0  0  0
    2.6196    2.1619   -1.0651 C   0  0  0  0  0  0  0  0  0  0  0  0
   -1.2790    3.8696   -2.3468 C   0  0  0  0  0  0  0  0  0  0  0  0
   -2.3513    4.5758   -3.1436 C   0  0  0  0  0  0  0  0  0  0  0  0
   -2.3951    4.4579   -4.5398 C   0  0  0  0  0  0  0  0  0  0  0  0
   -3.3729    5.1294   -5.2752 C   0  0  0  0  0  0  0  0  0  0  0  0
   -4.3137    5.9248   -4.6238 C   0  0  0  0  0  0  0  0  0  0  0  0
   -4.2787    6.0493   -3.2364 C   0  0  0  0  0  0  0  0  0  0  0  0
   -3.3020    5.3791   -2.4986 C   0  0  0  0  0  0  0  0  0  0  0  0
   -0.5530    6.7405   -1.6309 H   0  0  0  0  0  0  0  0  0  0  0  0
    0.3869    4.8611   -3.3965 H   0  0  0  0  0  0  0  0  0  0  0  0
    2.5607    1.3119   -1.7348 H   0  0  0  0  0  0  0  0  0  0  0  0
    3.3337    2.1321   -0.2494 H   0  0  0  0  0  0  0  0  0  0  0  0
   -1.6275    3.7052   -1.3184 H   0  0  0  0  0  0  0  0  0  0  0  0
   -1.1182    2.8714   -2.7739 H   0  0  0  0  0  0  0  0  0  0  0  0
   -1.6695    3.8404   -5.0646 H   0  0  0  0  0  0  0  0  0  0  0  0
   -3.4020    5.0310   -6.3573 H   0  0  0  0  0  0  0  0  0  0  0  0
   -5.0758    6.4459   -5.1974 H   0  0  0  0  0  0  0  0  0  0  0  0
   -5.0146    6.6673   -2.7281 H   0  0  0  0  0  0  0  0  0  0  0  0
   -3.2901    5.4855   -1.4158 H   0  0  0  0  0  0  0  0  0  0  0  0
  1  2  2  0  0  0  0
  2  3  1  0  0  0  0
  2  5  1  0  0  0  0
  3  4  1  0  0  0  0
  3  6  2  0  0  0  0
  4  5  1  0  0  0  0
  4  8  1  0  0  0  0
  4 16  1  0  0  0  0
  5 15  1  0  0  0  0
  6  7  2  0  0  0  0
  7 17  1  0  0  0  0
  7 18  1  0  0  0  0
  8  9  1  0  0  0  0
  8 19  1  0  0  0  0
  8 20  1  0  0  0  0
  9 10  2  0  0  0  0
  9 14  1  0  0  0  0
 10 11  1  0  0  0  0
 10 21  1  0  0  0  0
 11 12  2  0  0  0  0
 11 22  1  0  0  0  0
 12 13  1  0  0  0  0
 12 23  1  0  0  0  0
 13 14  2  0  0  0  0
 13 24  1  0  0  0  0
 14 25  1  0  0  0  0
M  END
$$$$
FELYIE
     RDKit          3D
FELYIE
 20 20  0  0  0  0  0  0  0  0999 V2000
    2.2734    1.8277    2.5860 S   0  0  0  0  0  0  0  0  0  0  0  0
    5.9526    1.2775    1.2329 O   0  0  0  0  0  0  0  0  0  0  0  0
    2.5417    1.0630   -2.0334 O   0  0  0  0  0  0  0  0  0  0  0  0
    3.5107    0.4324    0.6107 N   0  0  0  0  0  0  0  0  0  0  0  0
    3.5795    1.2889    1.6913 C   0  0  0  0  0  0  0  0  0  0  0  0
    4.9210    1.7292    2.0259 C   0  0  0  0  0  0  0  0  0  0  0  0
    5.4504    2.5485    3.0109 C   0  0  0  0  0  0  0  0  0  0  0  0
    6.8514    2.5946    2.8096 C   0  0  0  0  0  0  0  0  0  0  0  0
    7.1050    1.8047    1.7161 C   0  0  0  0  0  0  0  0  0  0  0  0
    2.3190   -0.1842    0.0317 C   0  0  0  0  0  0  0  0  0  0  0  0
    1.6347    0.7318   -0.9829 C   0  0  0  0  0  0  0  0  0  0  0  0
    4.8913    3.0548    3.7866 H   0  0  0  0  0  0  0  0  0  0  0  0
    7.5839    3.1368    3.3911 H   0  0  0  0  0  0  0  0  0  0  0  0
    8.0056    1.5300    1.1842 H   0  0  0  0  0  0  0  0  0  0  0  0
    4.4040    0.1861    0.1914 H   0  0  0  0  0  0  0  0  0  0  0  0
    3.2762    1.5441   -1.6110 H   0  0  0  0  0  0  0  0  0  0  0  0
    1.6239   -0.4710    0.8260 H   0  0  0  0  0  0  0  0  0  0  0  0
    2.6665   -1.0945   -0.4686 H   0  0  0  0  0  0  0  0  0  0  0  0
    1.2874    1.6633   -0.5263 H   0  0  0  0  0  0  0  0  0  0  0  0
    0.7732    0.2251   -1.4277 H   0  0  0  0  0  0  0  0  0  0  0  0
  1  5  2  0  0  0  0
  2  6  1  0  0  0  0
  2  9  1  0  0  0  0
  3 11  1  0  0  0  0
  3 16  1  0  0  0  0
  4  5  1  0  0  0  0
  4 10  1  0  0  0  0
  4 15  1  0  0  0  0
  5  6  1  0  0  0  0
  6  7  2  0  0  0  0
  7  8  1  0  0  0  0
  7 12  1  0  0  0  0
  8  9  2  0  0  0  0
  8 13  1  0  0  0  0
  9 14  1  0  0  0  0
 10 11  1  0  0  0  0
 10 17  1  0  0  0  0
 10 18  1  0  0  0  0
 11 19  1  0  0  0  0
 11 20  1  0  0  0  0
M  END
$$$$
FELYUQ
     RDKit          3D
FELYUQ
 25 25  0  0  0  0  0  0  0  0999 V2000
    6.7194    3.6252    2.7833 C   0  0  0  0  0  0  0  0  0  0  0  0
    5.8907    2.7061    3.4399 C   0  0  0  0  0  0  0  0  0  0  0  0
    4.4917    2.8011    3.3698 C   0  0  0  0  0  0  0  0  0  0  0  0
    3.8897    3.8253    2.6367 C   0  0  0  0  0  0  0  0  0  0  0  0
    4.7031    4.7506    1.9769 C   0  0  0  0  0  0  0  0  0  0  0  0
    6.0984    4.6508    2.0513 C   0  0  0  0  0  0  0  0  0  0  0  0
    2.4078    3.9703    2.5292 C   0  0  0  0  0  0  0  0  0  0  0  0
    1.9299    4.8545    1.8211 O   0  0  0  0  0  0  0  0  0  0  0  0
    1.5238    3.0197    3.2933 C   0  0  0  0  0  0  0  0  0  0  0  0
    8.1387    3.5467    2.8316 N   0  0  0  0  0  0  0  0  0  0  0  0
    8.8246    4.5310    2.0789 O   0  0  0  0  0  0  0  0  0  0  0  0
    8.9268    2.6871    3.5877 C   0  0  0  0  0  0  0  0  0  0  0  0
    8.5189    1.7714    4.3025 O   0  0  0  0  0  0  0  0  0  0  0  0
   10.4150    2.9336    3.4803 C   0  0  0  0  0  0  0  0  0  0  0  0
    6.3007    1.8853    4.0219 H   0  0  0  0  0  0  0  0  0  0  0  0
    3.9042    2.0561    3.8990 H   0  0  0  0  0  0  0  0  0  0  0  0
    4.2579    5.5623    1.4032 H   0  0  0  0  0  0  0  0  0  0  0  0
    6.6861    5.4066    1.5354 H   0  0  0  0  0  0  0  0  0  0  0  0
    1.7388    3.0774    4.3635 H   0  0  0  0  0  0  0  0  0  0  0  0
    0.4774    3.3044    3.1447 H   0  0  0  0  0  0  0  0  0  0  0  0
    1.6559    2.0002    2.9223 H   0  0  0  0  0  0  0  0  0  0  0  0
    8.8446    4.1096    1.1995 H   0  0  0  0  0  0  0  0  0  0  0  0
   10.7454    2.7974    2.4468 H   0  0  0  0  0  0  0  0  0  0  0  0
   10.6553    3.9444    3.8213 H   0  0  0  0  0  0  0  0  0  0  0  0
   10.9510    2.2193    4.1125 H   0  0  0  0  0  0  0  0  0  0  0  0
  1 10  1  0  0  0  0
  1  6  2  0  0  0  0
  1  2  1  0  0  0  0
  2 15  1  0  0  0  0
  2  3  2  0  0  0  0
  3 16  1  0  0  0  0
  3  4  1  0  0  0  0
  4  7  1  0  0  0  0
  4  5  2  0  0  0  0
  5 17  1  0  0  0  0
  5  6  1  0  0  0  0
  6 18  1  0  0  0  0
  7  9  1  0  0  0  0
  7  8  2  0  0  0  0
  9 21  1  0  0  0  0
  9 20  1  0  0  0  0
  9 19  1  0  0  0  0
 10 12  1  0  0  0  0
 10 11  1  0  0  0  0
 11 22  1  0  0  0  0
 12 14  1  0  0  0  0
 12 13  2  0  0  0  0
 14 25  1  0  0  0  0
 14 24  1  0  0  0  0
 14 23  1  0  0  0  0
M  END
$$$$
FENHAH
     RDKit          3D
FENHAH
 17 17  0  0  0  0  0  0  0  0999 V2000
   -1.6389    0.8500    0.5444 C   0  0  0  0  0  0  0  0  0  0  0  0
   -1.1759   -0.3348    1.0854 N   0  0  0  0  0  0  0  0  0  0  0  0
   -2.0913   -1.1959    0.7123 C   0  0  0  0  0  0  0  0  0  0  0  0
   -3.0937   -0.6376   -0.0227 O   0  0  0  0  0  0  0  0  0  0  0  0
   -2.7968    0.7202   -0.1361 N   0  0  0  0  0  0  0  0  0  0  0  0
   -0.9500    2.1451    0.6845 C   0  0  0  0  0  0  0  0  0  0  0  0
    0.1046    2.2884    1.2989 O   0  0  0  0  0  0  0  0  0  0  0  0
   -1.5935    3.2015    0.0610 N   0  0  0  0  0  0  0  0  0  0  0  0
   -1.0622    4.5359    0.0961 C   0  0  0  0  0  0  0  0  0  0  0  0
   -2.1849   -2.6429    0.9696 C   0  0  0  0  0  0  0  0  0  0  0  0
   -2.4609    3.0030   -0.4268 H   0  0  0  0  0  0  0  0  0  0  0  0
   -1.7329    5.1963   -0.4580 H   0  0  0  0  0  0  0  0  0  0  0  0
   -0.0692    4.5418   -0.3613 H   0  0  0  0  0  0  0  0  0  0  0  0
   -0.9852    4.8672    1.1352 H   0  0  0  0  0  0  0  0  0  0  0  0
   -1.3336   -2.9855    1.5652 H   0  0  0  0  0  0  0  0  0  0  0  0
   -2.1905   -3.2003    0.0283 H   0  0  0  0  0  0  0  0  0  0  0  0
   -3.1023   -2.8765    1.5179 H   0  0  0  0  0  0  0  0  0  0  0  0
  1  2  1  0  0  0  0
  1  5  2  0  0  0  0
  1  6  1  0  0  0  0
  2  3  2  0  0  0  0
  3  4  1  0  0  0  0
  3 10  1  0  0  0  0
  4  5  1  0  0  0  0
  6  7  2  0  0  0  0
  6  8  1  0  0  0  0
  8  9  1  0  0  0  0
  8 11  1  0  0  0  0
  9 12  1  0  0  0  0
  9 13  1  0  0  0  0
  9 14  1  0  0  0  0
 10 15  1  0  0  0  0
 10 16  1  0  0  0  0
 10 17  1  0  0  0  0
M  END
$$$$
FENJIR
     RDKit          3D
FENJIR
 31 32  0  0  0  0  0  0  0  0999 V2000
    2.2276    3.3219    5.1945 S   0  0  0  0  0  0  0  0  0  0  0  0
    1.3843    4.8989    5.5508 C   0  0  0  0  0  0  0  0  0  0  0  0
    1.9338    5.8910    4.5376 C   0  0  0  0  0  0  0  0  0  0  0  0
    2.2167    5.1136    3.3422 N   0  0  0  0  0  0  0  0  0  0  0  0
    1.2771    4.8832    2.3333 C   0  0  0  0  0  0  0  0  0  0  0  0
    0.0243    5.8448    1.8367 S   0  0  0  0  0  0  0  0  0  0  0  0
    1.5076    3.6380    1.7810 N   0  0  0  0  0  0  0  0  0  0  0  0
    2.7350    3.0294    2.2907 C   0  0  0  0  0  0  0  0  0  0  0  0
    3.0463    3.9306    3.5707 C   0  0  0  0  0  0  0  0  0  0  0  0
    4.4115    4.3288    3.9477 N   0  0  0  0  0  0  0  0  0  0  0  0
    3.7511    3.1516    1.1412 C   0  0  0  0  0  0  0  0  0  0  0  0
    2.5161    1.5416    2.5837 C   0  0  0  0  0  0  0  0  0  0  0  0
    5.0748    5.3001    3.0852 C   0  0  0  0  0  0  0  0  0  0  0  0
    5.3096    3.2153    4.2451 C   0  0  0  0  0  0  0  0  0  0  0  0
    1.5581    5.2230    6.5803 H   0  0  0  0  0  0  0  0  0  0  0  0
    0.3100    4.7463    5.4074 H   0  0  0  0  0  0  0  0  0  0  0  0
    2.8649    6.3455    4.8939 H   0  0  0  0  0  0  0  0  0  0  0  0
    1.2202    6.6972    4.3491 H   0  0  0  0  0  0  0  0  0  0  0  0
    0.9373    3.2763    1.0259 H   0  0  0  0  0  0  0  0  0  0  0  0
    3.8779    4.1905    0.8187 H   0  0  0  0  0  0  0  0  0  0  0  0
    3.3990    2.6068    0.2555 H   0  0  0  0  0  0  0  0  0  0  0  0
    4.7266    2.7341    1.3983 H   0  0  0  0  0  0  0  0  0  0  0  0
    3.3928    1.0992    3.0675 H   0  0  0  0  0  0  0  0  0  0  0  0
    2.3299    0.9830    1.6584 H   0  0  0  0  0  0  0  0  0  0  0  0
    1.6398    1.3675    3.2163 H   0  0  0  0  0  0  0  0  0  0  0  0
    4.4283    6.1381    2.8075 H   0  0  0  0  0  0  0  0  0  0  0  0
    5.4820    4.8599    2.1717 H   0  0  0  0  0  0  0  0  0  0  0  0
    5.9193    5.7468    3.6240 H   0  0  0  0  0  0  0  0  0  0  0  0
    6.2473    3.5918    4.6714 H   0  0  0  0  0  0  0  0  0  0  0  0
    5.5649    2.6251    3.3617 H   0  0  0  0  0  0  0  0  0  0  0  0
    4.8997    2.5331    4.9957 H   0  0  0  0  0  0  0  0  0  0  0  0
  1  2  1  0  0  0  0
  1  9  1  0  0  0  0
  2  3  1  0  0  0  0
  2 15  1  0  0  0  0
  2 16  1  0  0  0  0
  3  4  1  0  0  0  0
  3 17  1  0  0  0  0
  3 18  1  0  0  0  0
  4  5  1  0  0  0  0
  4  9  1  0  0  0  0
  5  6  2  0  0  0  0
  5  7  1  0  0  0  0
  7  8  1  0  0  0  0
  7 19  1  0  0  0  0
  8  9  1  0  0  0  0
  8 11  1  0  0  0  0
  8 12  1  0  0  0  0
  9 10  1  0  0  0  0
 10 13  1  0  0  0  0
 10 14  1  0  0  0  0
 11 20  1  0  0  0  0
 11 21  1  0  0  0  0
 11 22  1  0  0  0  0
 12 23  1  0  0  0  0
 12 24  1  0  0  0  0
 12 25  1  0  0  0  0
 13 26  1  0  0  0  0
 13 27  1  0  0  0  0
 13 28  1  0  0  0  0
 14 29  1  0  0  0  0
 14 30  1  0  0  0  0
 14 31  1  0  0  0  0
M  END
$$$$
FENJOX
     RDKit          3D
FENJOX
 34 34  0  0  0  0  0  0  0  0999 V2000
    8.1139    3.5775    1.7796 S   0  0  0  0  0  0  0  0  0  0  0  0
    6.4941    2.9490    1.5388 C   0  0  0  0  0  0  0  0  0  0  0  0
    6.1363    2.7077    0.3107 N   0  0  0  0  0  0  0  0  0  0  0  0
    7.2755    2.9647   -0.5944 C   0  0  0  0  0  0  0  0  0  0  0  0
    8.2164    3.9802    0.0291 C   0  0  0  0  0  0  0  0  0  0  0  0
    5.5418    2.7084    2.7422 C   0  0  0  0  0  0  0  0  0  0  0  0
    6.1492    1.6403    3.6817 C   0  0  0  0  0  0  0  0  0  0  0  0
    6.3283    0.2661    3.0425 C   0  0  0  0  0  0  0  0  0  0  0  0
    5.3396    4.0474    3.4695 C   0  0  0  0  0  0  0  0  0  0  0  0
    4.2683    2.2642    2.1015 N   0  0  0  0  0  0  0  0  0  0  0  0
    3.0260    1.9306    2.5895 C   0  0  0  0  0  0  0  0  0  0  0  0
    2.6545    1.8056    4.2212 S   0  0  0  0  0  0  0  0  0  0  0  0
    2.0861    1.7023    1.5702 N   0  0  0  0  0  0  0  0  0  0  0  0
    0.8563    0.9438    1.7950 C   0  0  0  0  0  0  0  0  0  0  0  0
    2.2022    2.2838    0.2343 C   0  0  0  0  0  0  0  0  0  0  0  0
    6.9031    3.3386   -1.5541 H   0  0  0  0  0  0  0  0  0  0  0  0
    7.8495    4.9998   -0.1249 H   0  0  0  0  0  0  0  0  0  0  0  0
    9.2349    3.8998   -0.3586 H   0  0  0  0  0  0  0  0  0  0  0  0
    5.5346    1.5222    4.5794 H   0  0  0  0  0  0  0  0  0  0  0  0
    7.1277    1.9746    4.0483 H   0  0  0  0  0  0  0  0  0  0  0  0
    5.3722   -0.1564    2.7201 H   0  0  0  0  0  0  0  0  0  0  0  0
    6.9972    0.3075    2.1779 H   0  0  0  0  0  0  0  0  0  0  0  0
    6.7679   -0.4261    3.7682 H   0  0  0  0  0  0  0  0  0  0  0  0
    6.2758    4.4263    3.8935 H   0  0  0  0  0  0  0  0  0  0  0  0
    4.9561    4.8120    2.7833 H   0  0  0  0  0  0  0  0  0  0  0  0
    4.6332    3.9693    4.2993 H   0  0  0  0  0  0  0  0  0  0  0  0
    4.3965    2.0992    1.1079 H   0  0  0  0  0  0  0  0  0  0  0  0
    0.9408    0.2629    2.6447 H   0  0  0  0  0  0  0  0  0  0  0  0
    0.0379    1.6490    1.9680 H   0  0  0  0  0  0  0  0  0  0  0  0
    0.6388    0.3448    0.9048 H   0  0  0  0  0  0  0  0  0  0  0  0
    2.5816    1.5164   -0.4462 H   0  0  0  0  0  0  0  0  0  0  0  0
    2.8671    3.1515    0.2251 H   0  0  0  0  0  0  0  0  0  0  0  0
    1.2151    2.6155   -0.1033 H   0  0  0  0  0  0  0  0  0  0  0  0
    7.7911    2.0170   -0.7944 H   0  0  0  0  0  0  0  0  0  0  0  0
  1  5  1  0  0  0  0
  1  2  1  0  0  0  0
  2  6  1  0  0  0  0
  2  3  2  0  0  0  0
  3  4  1  0  0  0  0
  4 34  1  0  0  0  0
  4 16  1  0  0  0  0
  4  5  1  0  0  0  0
  5 18  1  0  0  0  0
  5 17  1  0  0  0  0
  6 10  1  0  0  0  0
  6  9  1  0  0  0  0
  6  7  1  0  0  0  0
  7 20  1  0  0  0  0
  7 19  1  0  0  0  0
  7  8  1  0  0  0  0
  8 23  1  0  0  0  0
  8 22  1  0  0  0  0
  8 21  1  0  0  0  0
  9 26  1  0  0  0  0
  9 25  1  0  0  0  0
  9 24  1  0  0  0  0
 10 27  1  0  0  0  0
 10 11  1  0  0  0  0
 11 13  1  0  0  0  0
 11 12  2  0  0  0  0
 13 15  1  0  0  0  0
 13 14  1  0  0  0  0
 14 30  1  0  0  0  0
 14 29  1  0  0  0  0
 14 28  1  0  0  0  0
 15 33  1  0  0  0  0
 15 32  1  0  0  0  0
 15 31  1  0  0  0  0
M  END
$$$$
FENJUD
     RDKit          3D
FENJUD
 28 29  0  0  0  0  0  0  0  0999 V2000
    2.3676    5.0037    0.0443 N   0  0  0  0  0  0  0  0  0  0  0  0
    2.4101    3.8864    0.8487 C   0  0  0  0  0  0  0  0  0  0  0  0
    3.2368    2.5230    0.4031 S   0  0  0  0  0  0  0  0  0  0  0  0
    1.6833    4.1313    1.9790 N   0  0  0  0  0  0  0  0  0  0  0  0
    1.1367    5.3932    1.9261 C   0  0  0  0  0  0  0  0  0  0  0  0
    0.4056    5.8952    2.7698 O   0  0  0  0  0  0  0  0  0  0  0  0
    1.5851    6.0694    0.6195 C   0  0  0  0  0  0  0  0  0  0  0  0
    0.3925    6.4655   -0.2522 C   0  0  0  0  0  0  0  0  0  0  0  0
    0.2790    7.9723   -0.0635 C   0  0  0  0  0  0  0  0  0  0  0  0
    1.7279    8.4200    0.0314 C   0  0  0  0  0  0  0  0  0  0  0  0
    2.3964    7.3425    0.8810 C   0  0  0  0  0  0  0  0  0  0  0  0
    1.4412    3.2305    3.1029 C   0  0  0  0  0  0  0  0  0  0  0  0
    0.1431    2.4450    2.9138 C   0  0  0  0  0  0  0  0  0  0  0  0
   -0.1885    1.3705    4.3416 S   0  0  0  0  0  0  0  0  0  0  0  0
    2.8457    5.0418   -0.8489 H   0  0  0  0  0  0  0  0  0  0  0  0
    0.5919    6.2462   -1.3088 H   0  0  0  0  0  0  0  0  0  0  0  0
   -0.5383    5.9581    0.0220 H   0  0  0  0  0  0  0  0  0  0  0  0
   -0.2517    8.2007    0.8682 H   0  0  0  0  0  0  0  0  0  0  0  0
   -0.2526    8.4547   -0.8886 H   0  0  0  0  0  0  0  0  0  0  0  0
    2.1805    8.4420   -0.9672 H   0  0  0  0  0  0  0  0  0  0  0  0
    1.8290    9.4162    0.4715 H   0  0  0  0  0  0  0  0  0  0  0  0
    3.4536    7.2424    0.6118 H   0  0  0  0  0  0  0  0  0  0  0  0
    2.3540    7.6334    1.9375 H   0  0  0  0  0  0  0  0  0  0  0  0
    2.2917    2.5488    3.2078 H   0  0  0  0  0  0  0  0  0  0  0  0
    1.3813    3.8390    4.0135 H   0  0  0  0  0  0  0  0  0  0  0  0
   -0.7067    3.1237    2.7867 H   0  0  0  0  0  0  0  0  0  0  0  0
    0.2002    1.8207    2.0163 H   0  0  0  0  0  0  0  0  0  0  0  0
   -0.4009    2.3535    5.2302 H   0  0  0  0  0  0  0  0  0  0  0  0
  1  2  1  0  0  0  0
  1  7  1  0  0  0  0
  1 15  1  0  0  0  0
  2  3  2  0  0  0  0
  2  4  1  0  0  0  0
  4  5  1  0  0  0  0
  4 12  1  0  0  0  0
  5  6  2  0  0  0  0
  5  7  1  0  0  0  0
  7  8  1  0  0  0  0
  7 11  1  0  0  0  0
  8  9  1  0  0  0  0
  8 16  1  0  0  0  0
  8 17  1  0  0  0  0
  9 10  1  0  0  0  0
  9 18  1  0  0  0  0
  9 19  1  0  0  0  0
 10 11  1  0  0  0  0
 10 20  1  0  0  0  0
 10 21  1  0  0  0  0
 11 22  1  0  0  0  0
 11 23  1  0  0  0  0
 12 13  1  0  0  0  0
 12 24  1  0  0  0  0
 12 25  1  0  0  0  0
 13 14  1  0  0  0  0
 13 26  1  0  0  0  0
 13 27  1  0  0  0  0
 14 28  1  0  0  0  0
M  END
$$$$
FENNUH
     RDKit          3D
FENNUH
 21 20  0  0  0  0  0  0  0  0999 V2000
    0.5098    5.1431    8.7434 P   0  0  0  0  0  0  0  0  0  0  0  0
    0.2643    7.5962    9.9236 N   0  0  0  0  0  0  0  0  0  0  0  0
    1.4242    7.5532    7.8805 N   0  0  0  0  0  0  0  0  0  0  0  0
    0.7460    6.8526    8.8589 C   0  0  0  0  0  0  0  0  0  0  0  0
    0.9419    8.7990   10.3972 C   0  0  0  0  0  0  0  0  0  0  0  0
   -0.8501    7.1593   10.7615 C   0  0  0  0  0  0  0  0  0  0  0  0
    0.8316    8.7248    7.2454 C   0  0  0  0  0  0  0  0  0  0  0  0
    2.6647    7.0853    7.2746 C   0  0  0  0  0  0  0  0  0  0  0  0
    1.1626    4.9709    7.4957 H   0  0  0  0  0  0  0  0  0  0  0  0
    0.9358    8.8452   11.4922 H   0  0  0  0  0  0  0  0  0  0  0  0
    0.4374    9.6919   10.0153 H   0  0  0  0  0  0  0  0  0  0  0  0
    1.9925    8.8263   10.0891 H   0  0  0  0  0  0  0  0  0  0  0  0
   -1.2925    8.0057   11.2994 H   0  0  0  0  0  0  0  0  0  0  0  0
   -0.5109    6.4290   11.5033 H   0  0  0  0  0  0  0  0  0  0  0  0
   -1.6528    6.7205   10.1593 H   0  0  0  0  0  0  0  0  0  0  0  0
    0.8234    8.6055    6.1565 H   0  0  0  0  0  0  0  0  0  0  0  0
   -0.2049    8.8834    7.5619 H   0  0  0  0  0  0  0  0  0  0  0  0
    1.4099    9.6213    7.4905 H   0  0  0  0  0  0  0  0  0  0  0  0
    3.2926    7.9340    6.9812 H   0  0  0  0  0  0  0  0  0  0  0  0
    2.4579    6.4909    6.3789 H   0  0  0  0  0  0  0  0  0  0  0  0
    3.2500    6.4831    7.9775 H   0  0  0  0  0  0  0  0  0  0  0  0
  1  9  1  0  0  0  0
  1  4  2  0  0  0  0
  2  6  1  0  0  0  0
  2  5  1  0  0  0  0
  2  4  1  0  0  0  0
  3  8  1  0  0  0  0
  3  7  1  0  0  0  0
  3  4  1  0  0  0  0
  5 12  1  0  0  0  0
  5 11  1  0  0  0  0
  5 10  1  0  0  0  0
  6 15  1  0  0  0  0
  6 14  1  0  0  0  0
  6 13  1  0  0  0  0
  7 18  1  0  0  0  0
  7 17  1  0  0  0  0
  7 16  1  0  0  0  0
  8 21  1  0  0  0  0
  8 20  1  0  0  0  0
  8 19  1  0  0  0  0
M  END
$$$$
FENYIG
     RDKit          3D
FENYIG
 36 37  0  0  0  0  0  0  0  0999 V2000
    2.9474    8.1551    2.8628 C   0  0  0  0  0  0  0  0  0  0  0  0
    3.5599    9.1051    3.2852 O   0  0  0  0  0  0  0  0  0  0  0  0
    2.6402    7.9017    1.4463 C   0  0  0  0  0  0  0  0  0  0  0  0
    1.7668    6.7329    1.2605 C   0  0  0  0  0  0  0  0  0  0  0  0
    1.3961    6.2865    0.2030 O   0  0  0  0  0  0  0  0  0  0  0  0
    1.5689    6.3151    2.5571 N   0  0  0  0  0  0  0  0  0  0  0  0
    1.0412    5.0228    2.9567 C   0  0  0  0  0  0  0  0  0  0  0  0
    0.5727    5.0099    4.4125 C   0  0  0  0  0  0  0  0  0  0  0  0
    1.6192    5.6286    5.3392 C   0  0  0  0  0  0  0  0  0  0  0  0
    1.9603    7.0423    4.8898 C   0  0  0  0  0  0  0  0  0  0  0  0
    2.2957    7.1129    3.4882 N   0  0  0  0  0  0  0  0  0  0  0  0
    3.0873    8.6307    0.4683 N   0  3  0  0  0  0  0  0  0  0  0  0
    3.4760    9.2723   -0.3917 N   0  5  0  0  0  0  0  0  0  0  0  0
    2.0979    3.9377    2.7138 C   0  0  0  0  0  0  0  0  0  0  0  0
    3.3067    4.1263    2.7196 O   0  0  0  0  0  0  0  0  0  0  0  0
    1.4820    2.7345    2.5415 O   0  0  0  0  0  0  0  0  0  0  0  0
    2.2569    1.5315    2.2969 C   0  0  0  0  0  0  0  0  0  0  0  0
    3.1544    1.1978    3.4934 C   0  0  0  0  0  0  0  0  0  0  0  0
    1.2095    0.4183    2.1432 C   0  0  0  0  0  0  0  0  0  0  0  0
    3.0539    1.6383    0.9925 C   0  0  0  0  0  0  0  0  0  0  0  0
    0.2023    4.8049    2.2836 H   0  0  0  0  0  0  0  0  0  0  0  0
    0.3474    3.9891    4.7418 H   0  0  0  0  0  0  0  0  0  0  0  0
   -0.3565    5.5879    4.4955 H   0  0  0  0  0  0  0  0  0  0  0  0
    1.2440    5.6468    6.3684 H   0  0  0  0  0  0  0  0  0  0  0  0
    2.5252    5.0110    5.3386 H   0  0  0  0  0  0  0  0  0  0  0  0
    2.7971    7.4448    5.4711 H   0  0  0  0  0  0  0  0  0  0  0  0
    1.1087    7.7137    5.0528 H   0  0  0  0  0  0  0  0  0  0  0  0
    3.6117    0.2085    3.3847 H   0  0  0  0  0  0  0  0  0  0  0  0
    2.5804    1.2161    4.4267 H   0  0  0  0  0  0  0  0  0  0  0  0
    3.9663    1.9218    3.6107 H   0  0  0  0  0  0  0  0  0  0  0  0
    1.6744   -0.5547    1.9529 H   0  0  0  0  0  0  0  0  0  0  0  0
    0.5224    0.6410    1.3184 H   0  0  0  0  0  0  0  0  0  0  0  0
    0.5923    0.3367    3.0456 H   0  0  0  0  0  0  0  0  0  0  0  0
    3.5063    0.6780    0.7223 H   0  0  0  0  0  0  0  0  0  0  0  0
    3.8628    2.3714    1.0659 H   0  0  0  0  0  0  0  0  0  0  0  0
    2.4091    1.9640    0.1685 H   0  0  0  0  0  0  0  0  0  0  0  0
  1 11  1  0  0  0  0
  1  3  1  0  0  0  0
  1  2  2  0  0  0  0
  3 12  2  0  0  0  0
  3  4  1  0  0  0  0
  4  6  1  0  0  0  0
  4  5  2  0  0  0  0
  6 11  1  0  0  0  0
  6  7  1  0  0  0  0
  7 21  1  0  0  0  0
  7 14  1  0  0  0  0
  7  8  1  0  0  0  0
  8 23  1  0  0  0  0
  8 22  1  0  0  0  0
  8  9  1  0  0  0  0
  9 25  1  0  0  0  0
  9 24  1  0  0  0  0
  9 10  1  0  0  0  0
 10 27  1  0  0  0  0
 10 26  1  0  0  0  0
 10 11  1  0  0  0  0
 12 13  2  0  0  0  0
 14 16  1  0  0  0  0
 14 15  2  0  0  0  0
 16 17  1  0  0  0  0
 17 20  1  0  0  0  0
 17 19  1  0  0  0  0
 17 18  1  0  0  0  0
 18 30  1  0  0  0  0
 18 29  1  0  0  0  0
 18 28  1  0  0  0  0
 19 33  1  0  0  0  0
 19 32  1  0  0  0  0
 19 31  1  0  0  0  0
 20 36  1  0  0  0  0
 20 35  1  0  0  0  0
 20 34  1  0  0  0  0
M  CHG  1  12   1
M  CHG  1  13  -1
M  END
$$$$
FESCAH
     RDKit          3D
FESCAH
 10  9  0  0  0  0  0  0  0  0999 V2000
    3.8514    0.0000    1.4153 N   0  0  0  0  0  0  0  0  0  0  0  0
    4.6982   -1.0825    1.4153 C   0  0  0  0  0  0  0  0  0  0  0  0
    5.9246   -1.0364    1.4153 O   0  0  0  0  0  0  0  0  0  0  0  0
    4.1734   -2.0529    1.4153 H   0  0  0  0  0  0  0  0  0  0  0  0
    4.3655    1.2746    1.4153 C   0  0  0  0  0  0  0  0  0  0  0  0
    2.4905   -0.1921    1.4153 C   0  0  0  0  0  0  0  0  0  0  0  0
    3.7123    2.3137    1.4153 O   0  0  0  0  0  0  0  0  0  0  0  0
    5.4683    1.3053    1.4153 H   0  0  0  0  0  0  0  0  0  0  0  0
    1.9172   -1.2773    1.4153 O   0  0  0  0  0  0  0  0  0  0  0  0
    1.9125    0.7476    1.4153 H   0  0  0  0  0  0  0  0  0  0  0  0
  1  2  1  0  0  0  0
  1  5  1  0  0  0  0
  1  6  1  0  0  0  0
  2  3  2  0  0  0  0
  2  4  1  0  0  0  0
  5  7  2  0  0  0  0
  5  8  1  0  0  0  0
  6  9  2  0  0  0  0
  6 10  1  0  0  0  0
M  END
$$$$
FESMIZ
     RDKit          3D
FESMIZ
 25 25  0  0  0  0  0  0  0  0999 V2000
    1.7409    7.5653    1.2013 Cl  0  0  0  0  0  0  0  0  0  0  0  0
    1.6403    4.6748    0.9300 Cl  0  0  0  0  0  0  0  0  0  0  0  0
    1.0958    5.9184    3.5140 Cl  0  0  0  0  0  0  0  0  0  0  0  0
    2.1189    6.0109    2.0374 C   0  0  0  0  0  0  0  0  0  0  0  0
    3.6329    5.9324    2.3758 C   0  0  0  0  0  0  0  0  0  0  0  0
    5.7649    7.8135    4.3826 C   0  0  0  0  0  0  0  0  0  0  0  0
    7.1982    7.8235    4.8151 C   0  0  0  0  0  0  0  0  0  0  0  0
    8.1777    7.2695    3.9809 C   0  0  0  0  0  0  0  0  0  0  0  0
    9.5183    7.2758    4.3714 C   0  0  0  0  0  0  0  0  0  0  0  0
    9.8849    7.8293    5.5974 C   0  0  0  0  0  0  0  0  0  0  0  0
    8.9133    8.3736    6.4368 C   0  0  0  0  0  0  0  0  0  0  0  0
    7.5710    8.3707    6.0492 C   0  0  0  0  0  0  0  0  0  0  0  0
    5.3859    6.8878    3.5457 N   0  0  0  0  0  0  0  0  0  0  0  0
    4.9122    8.7664    4.8674 N   0  0  0  0  0  0  0  0  0  0  0  0
    4.0037    4.7070    3.0190 O   0  0  0  0  0  0  0  0  0  0  0  0
    4.0142    7.0236    3.2306 O   0  0  0  0  0  0  0  0  0  0  0  0
    4.2182    6.0064    1.4498 H   0  0  0  0  0  0  0  0  0  0  0  0
    7.9045    6.8383    3.0210 H   0  0  0  0  0  0  0  0  0  0  0  0
   10.2754    6.8477    3.7191 H   0  0  0  0  0  0  0  0  0  0  0  0
   10.9289    7.8307    5.9017 H   0  0  0  0  0  0  0  0  0  0  0  0
    9.2008    8.7930    7.3978 H   0  0  0  0  0  0  0  0  0  0  0  0
    6.8279    8.7729    6.7308 H   0  0  0  0  0  0  0  0  0  0  0  0
    3.9497    8.7354    4.5559 H   0  0  0  0  0  0  0  0  0  0  0  0
    5.2180    9.5671    5.3999 H   0  0  0  0  0  0  0  0  0  0  0  0
    4.8678    4.9530    3.4090 H   0  0  0  0  0  0  0  0  0  0  0  0
  1  4  1  0  0  0  0
  2  4  1  0  0  0  0
  3  4  1  0  0  0  0
  4  5  1  0  0  0  0
  5 15  1  0  0  0  0
  5 16  1  0  0  0  0
  5 17  1  0  0  0  0
  6  7  1  0  0  0  0
  6 13  2  0  0  0  0
  6 14  1  0  0  0  0
  7  8  2  0  0  0  0
  7 12  1  0  0  0  0
  8  9  1  0  0  0  0
  8 18  1  0  0  0  0
  9 10  2  0  0  0  0
  9 19  1  0  0  0  0
 10 11  1  0  0  0  0
 10 20  1  0  0  0  0
 11 12  2  0  0  0  0
 11 21  1  0  0  0  0
 12 22  1  0  0  0  0
 13 16  1  0  0  0  0
 14 23  1  0  0  0  0
 14 24  1  0  0  0  0
 15 25  1  0  0  0  0
M  END
$$$$
FETWOQ
     RDKit          3D
FETWOQ
 30 32  0  0  0  0  0  0  0  0999 V2000
    2.7998    1.5810    3.6456 C   0  0  0  0  0  0  0  0  0  0  0  0
    3.5459    1.4494    2.3316 C   0  0  0  0  0  0  0  0  0  0  0  0
    4.4029    2.7051    2.2587 C   0  0  0  0  0  0  0  0  0  0  0  0
    3.5261    3.7964    2.8981 C   0  0  0  0  0  0  0  0  0  0  0  0
    2.6638    3.1040    3.9566 C   0  0  0  0  0  0  0  0  0  0  0  0
    3.1196    2.8478    5.4308 C   0  0  0  0  0  0  0  0  0  0  0  0
    3.6396    1.4801    4.9455 C   0  0  0  0  0  0  0  0  0  0  0  0
    5.3924    3.9026    5.7863 C   0  0  0  0  0  0  0  0  0  0  0  0
    5.9997    4.9189    6.7048 C   0  0  0  0  0  0  0  0  0  0  0  0
    4.8089    5.6048    7.3365 C   0  0  0  0  0  0  0  0  0  0  0  0
    3.6443    4.7503    6.9403 C   0  0  0  0  0  0  0  0  0  0  0  0
    4.0513    3.8168    6.0270 N   0  0  0  0  0  0  0  0  0  0  0  0
    2.6453    4.3278    1.9010 O   0  0  0  0  0  0  0  0  0  0  0  0
    4.6849    3.0466    0.9043 O   0  0  0  0  0  0  0  0  0  0  0  0
    4.3806    0.6381    5.4051 O   0  0  0  0  0  0  0  0  0  0  0  0
    6.0278    3.2721    4.9566 O   0  0  0  0  0  0  0  0  0  0  0  0
    2.5071    4.9044    7.3604 O   0  0  0  0  0  0  0  0  0  0  0  0
    1.8710    1.0044    3.7065 H   0  0  0  0  0  0  0  0  0  0  0  0
    4.1536    0.5401    2.2835 H   0  0  0  0  0  0  0  0  0  0  0  0
    2.8427    1.4105    1.4909 H   0  0  0  0  0  0  0  0  0  0  0  0
    5.3401    2.5661    2.8002 H   0  0  0  0  0  0  0  0  0  0  0  0
    4.1131    4.6320    3.2869 H   0  0  0  0  0  0  0  0  0  0  0  0
    1.6285    3.4709    3.9298 H   0  0  0  0  0  0  0  0  0  0  0  0
    2.2605    2.6827    6.0986 H   0  0  0  0  0  0  0  0  0  0  0  0
    6.6117    4.4062    7.4532 H   0  0  0  0  0  0  0  0  0  0  0  0
    6.6216    5.6221    6.1442 H   0  0  0  0  0  0  0  0  0  0  0  0
    4.8985    5.6542    8.4249 H   0  0  0  0  0  0  0  0  0  0  0  0
    4.6678    6.6127    6.9344 H   0  0  0  0  0  0  0  0  0  0  0  0
    3.1577    4.2759    1.0650 H   0  0  0  0  0  0  0  0  0  0  0  0
    5.2646    2.3464    0.5526 H   0  0  0  0  0  0  0  0  0  0  0  0
  1  2  1  0  0  0  0
  1  5  1  0  0  0  0
  1  7  1  0  0  0  0
  1 18  1  0  0  0  0
  2  3  1  0  0  0  0
  2 19  1  0  0  0  0
  2 20  1  0  0  0  0
  3  4  1  0  0  0  0
  3 14  1  0  0  0  0
  3 21  1  0  0  0  0
  4  5  1  0  0  0  0
  4 13  1  0  0  0  0
  4 22  1  0  0  0  0
  5  6  1  0  0  0  0
  5 23  1  0  0  0  0
  6  7  1  0  0  0  0
  6 12  1  0  0  0  0
  6 24  1  0  0  0  0
  7 15  2  0  0  0  0
  8  9  1  0  0  0  0
  8 12  1  0  0  0  0
  8 16  2  0  0  0  0
  9 10  1  0  0  0  0
  9 25  1  0  0  0  0
  9 26  1  0  0  0  0
 10 11  1  0  0  0  0
 10 27  1  0  0  0  0
 10 28  1  0  0  0  0
 11 12  1  0  0  0  0
 11 17  2  0  0  0  0
 13 29  1  0  0  0  0
 14 30  1  0  0  0  0
M  END
$$$$
FEVNUP
     RDKit          3D
FEVNUP
 19 19  0  0  0  0  0  0  0  0999 V2000
    9.5834    7.8396    1.2218 Cl  0  0  0  0  0  0  0  0  0  0  0  0
    9.3876    5.5760    5.3122 Cl  0  0  0  0  0  0  0  0  0  0  0  0
    8.1836    3.7694    3.3614 Cl  0  0  0  0  0  0  0  0  0  0  0  0
   11.3300    3.3064    2.5686 N   0  0  0  0  0  0  0  0  0  0  0  0
   12.0255    2.0335    2.5503 C   0  0  0  0  0  0  0  0  0  0  0  0
   11.3014    4.0955    1.4445 C   0  0  0  0  0  0  0  0  0  0  0  0
   11.7959    3.7852    0.3656 O   0  0  0  0  0  0  0  0  0  0  0  0
   10.6435    5.2926    1.5699 N   0  0  0  0  0  0  0  0  0  0  0  0
    9.8466    5.7276    2.6126 C   0  0  0  0  0  0  0  0  0  0  0  0
    9.2417    6.8788    2.6264 N   0  0  0  0  0  0  0  0  0  0  0  0
    9.6487    4.7332    3.7514 C   0  0  0  0  0  0  0  0  0  0  0  0
   10.8931    3.8250    3.8489 C   0  0  0  0  0  0  0  0  0  0  0  0
   12.0273    4.4882    4.4107 O   0  0  0  0  0  0  0  0  0  0  0  0
   12.2665    1.7198    1.5312 H   0  0  0  0  0  0  0  0  0  0  0  0
   12.9548    2.1305    3.1193 H   0  0  0  0  0  0  0  0  0  0  0  0
   11.3893    1.2735    3.0129 H   0  0  0  0  0  0  0  0  0  0  0  0
   10.7175    5.8950    0.7611 H   0  0  0  0  0  0  0  0  0  0  0  0
   10.6697    2.9725    4.5031 H   0  0  0  0  0  0  0  0  0  0  0  0
   11.7620    4.8239    5.2871 H   0  0  0  0  0  0  0  0  0  0  0  0
  1 10  1  0  0  0  0
  2 11  1  0  0  0  0
  3 11  1  0  0  0  0
  4  5  1  0  0  0  0
  4  6  1  0  0  0  0
  4 12  1  0  0  0  0
  5 14  1  0  0  0  0
  5 15  1  0  0  0  0
  5 16  1  0  0  0  0
  6  7  2  0  0  0  0
  6  8  1  0  0  0  0
  8  9  1  0  0  0  0
  8 17  1  0  0  0  0
  9 10  2  0  0  0  0
  9 11  1  0  0  0  0
 11 12  1  0  0  0  0
 12 13  1  0  0  0  0
 12 18  1  0  0  0  0
 13 19  1  0  0  0  0
M  END
$$$$
FEYLUQ
     RDKit          3D
FEYLUQ
 19 20  0  0  0  0  0  0  0  0999 V2000
    7.5414    1.2543    5.0695 O   0  0  0  0  0  0  0  0  0  0  0  0
    4.7685    1.8422    0.5040 O   0  5  0  0  0  0  0  0  0  0  0  0
    5.9089    3.1986    1.8014 O   0  0  0  0  0  0  0  0  0  0  0  0
    9.2830   -2.8557    2.0773 O   0  5  0  0  0  0  0  0  0  0  0  0
    8.6030   -2.6394    4.1545 O   0  0  0  0  0  0  0  0  0  0  0  0
    6.8287    1.8292    4.0307 N   0  0  0  0  0  0  0  0  0  0  0  0
    8.0624    0.0247    4.7033 N   0  0  0  0  0  0  0  0  0  0  0  0
    6.3818    1.0182    1.7592 N   0  0  0  0  0  0  0  0  0  0  0  0
    7.9107   -1.2086    2.5883 N   0  0  0  0  0  0  0  0  0  0  0  0
    5.6332    2.0855    1.3522 N   0  3  0  0  0  0  0  0  0  0  0  0
    8.6567   -2.2848    2.9763 N   0  3  0  0  0  0  0  0  0  0  0  0
    6.3554   -0.1969    0.9496 C   0  0  0  0  0  0  0  0  0  0  0  0
    7.6324   -1.0338    1.1654 C   0  0  0  0  0  0  0  0  0  0  0  0
    6.9093    0.9670    3.0174 C   0  0  0  0  0  0  0  0  0  0  0  0
    7.6716   -0.1722    3.4443 C   0  0  0  0  0  0  0  0  0  0  0  0
    6.2850    0.0272   -0.1224 H   0  0  0  0  0  0  0  0  0  0  0  0
    5.4764   -0.7949    1.2246 H   0  0  0  0  0  0  0  0  0  0  0  0
    7.4870   -1.9950    0.6560 H   0  0  0  0  0  0  0  0  0  0  0  0
    8.4841   -0.5291    0.6904 H   0  0  0  0  0  0  0  0  0  0  0  0
  1  6  1  0  0  0  0
  1  7  1  0  0  0  0
  2 10  1  0  0  0  0
  3 10  2  0  0  0  0
  4 11  1  0  0  0  0
  5 11  2  0  0  0  0
  6 14  2  0  0  0  0
  7 15  2  0  0  0  0
  8 10  1  0  0  0  0
  8 12  1  0  0  0  0
  8 14  1  0  0  0  0
  9 11  1  0  0  0  0
  9 13  1  0  0  0  0
  9 15  1  0  0  0  0
 12 13  1  0  0  0  0
 12 16  1  0  0  0  0
 12 17  1  0  0  0  0
 13 18  1  0  0  0  0
 13 19  1  0  0  0  0
 14 15  1  0  0  0  0
M  CHG  1   2  -1
M  CHG  1   4  -1
M  CHG  1  10   1
M  CHG  1  11   1
M  END
$$$$
FEZPOP
     RDKit          3D
FEZPOP
 10  9  0  0  0  0  0  0  0  0999 V2000
   -3.7935    0.8096    6.5902 S   0  0  0  0  0  0  0  0  0  0  0  0
   -3.7805    0.7965    9.1866 O   0  5  0  0  0  0  0  0  0  0  0  0
   -1.7234    0.8049    8.1865 N   0  0  0  0  0  0  0  0  0  0  0  0
   -3.1065    0.8029    8.1378 C   0  0  0  0  0  0  0  0  0  0  0  0
   -1.1291    0.8101    7.3654 H   0  0  0  0  0  0  0  0  0  0  0  0
   -1.0263    0.8000    9.3933 N   0  0  0  0  0  0  0  0  0  0  0  0
    0.3567    0.8020    9.4420 C   0  0  0  0  0  0  0  0  0  0  0  0
   -1.6207    0.7948   10.2143 H   0  0  0  0  0  0  0  0  0  0  0  0
    1.0437    0.7953   10.9895 S   0  0  0  0  0  0  0  0  0  0  0  0
    1.0308    0.8084    8.3932 O   0  5  0  0  0  0  0  0  0  0  0  0
  1  4  2  0  0  0  0
  2  4  1  0  0  0  0
  3  4  1  0  0  0  0
  3  5  1  0  0  0  0
  3  6  1  0  0  0  0
  6  7  1  0  0  0  0
  6  8  1  0  0  0  0
  7  9  2  0  0  0  0
  7 10  1  0  0  0  0
M  CHG  1   2  -1
M  CHG  1  10  -1
M  END
$$$$
FEZRUX
     RDKit          3D
FEZRUX
 29 31  0  0  0  0  0  0  0  0999 V2000
   -0.1689    2.7879    0.0530 O   0  0  0  0  0  0  0  0  0  0  0  0
    0.1958    1.9969   -2.0845 N   0  0  0  0  0  0  0  0  0  0  0  0
    1.5220    2.4309   -2.0690 N   0  0  0  0  0  0  0  0  0  0  0  0
    1.9019    1.6229   -4.2811 N   0  0  0  0  0  0  0  0  0  0  0  0
    0.5981    1.2088   -4.2613 N   0  0  0  0  0  0  0  0  0  0  0  0
   -1.5098    0.9372   -3.2948 N   0  0  0  0  0  0  0  0  0  0  0  0
    3.7216    2.6984   -3.1274 C   0  0  0  0  0  0  0  0  0  0  0  0
    2.2941    2.2113   -3.1853 C   0  0  0  0  0  0  0  0  0  0  0  0
   -0.2839    1.3643   -3.2172 C   0  0  0  0  0  0  0  0  0  0  0  0
   -0.5674    2.2277   -0.9660 C   0  0  0  0  0  0  0  0  0  0  0  0
   -1.9504    1.7400   -1.0719 C   0  0  0  0  0  0  0  0  0  0  0  0
   -2.3295    1.1253   -2.2031 C   0  0  0  0  0  0  0  0  0  0  0  0
   -3.7278    0.6448   -2.3213 C   0  0  0  0  0  0  0  0  0  0  0  0
   -4.4494    0.8912   -3.4994 C   0  0  0  0  0  0  0  0  0  0  0  0
   -5.7663    0.4462   -3.6392 C   0  0  0  0  0  0  0  0  0  0  0  0
   -6.3766   -0.2598   -2.6051 C   0  0  0  0  0  0  0  0  0  0  0  0
   -5.6698   -0.5267   -1.4346 C   0  0  0  0  0  0  0  0  0  0  0  0
   -4.3524   -0.0811   -1.2944 C   0  0  0  0  0  0  0  0  0  0  0  0
    1.8454    2.8931   -1.2241 H   0  0  0  0  0  0  0  0  0  0  0  0
    0.2321    0.7379   -5.0833 H   0  0  0  0  0  0  0  0  0  0  0  0
    4.2469    2.4761   -4.0602 H   0  0  0  0  0  0  0  0  0  0  0  0
    3.7293    3.7793   -2.9610 H   0  0  0  0  0  0  0  0  0  0  0  0
    4.2391    2.2062   -2.2990 H   0  0  0  0  0  0  0  0  0  0  0  0
   -2.5975    1.9160   -0.2237 H   0  0  0  0  0  0  0  0  0  0  0  0
   -3.9838    1.4353   -4.3190 H   0  0  0  0  0  0  0  0  0  0  0  0
   -6.3112    0.6479   -4.5576 H   0  0  0  0  0  0  0  0  0  0  0  0
   -7.4000   -0.6092   -2.7152 H   0  0  0  0  0  0  0  0  0  0  0  0
   -6.1410   -1.0888   -0.6323 H   0  0  0  0  0  0  0  0  0  0  0  0
   -3.8158   -0.3219   -0.3797 H   0  0  0  0  0  0  0  0  0  0  0  0
  1 10  2  0  0  0  0
  2  3  1  0  0  0  0
  2  9  1  0  0  0  0
  2 10  1  0  0  0  0
  3  8  1  0  0  0  0
  3 19  1  0  0  0  0
  4  5  1  0  0  0  0
  4  8  2  0  0  0  0
  5  9  1  0  0  0  0
  5 20  1  0  0  0  0
  6  9  2  0  0  0  0
  6 12  1  0  0  0  0
  7  8  1  0  0  0  0
  7 21  1  0  0  0  0
  7 22  1  0  0  0  0
  7 23  1  0  0  0  0
 10 11  1  0  0  0  0
 11 12  2  0  0  0  0
 11 24  1  0  0  0  0
 12 13  1  0  0  0  0
 13 14  2  0  0  0  0
 13 18  1  0  0  0  0
 14 15  1  0  0  0  0
 14 25  1  0  0  0  0
 15 16  2  0  0  0  0
 15 26  1  0  0  0  0
 16 17  1  0  0  0  0
 16 27  1  0  0  0  0
 17 18  2  0  0  0  0
 17 28  1  0  0  0  0
 18 29  1  0  0  0  0
M  END
$$$$
FIBLIL
     RDKit          3D
FIBLIL
 29 30  0  0  0  0  0  0  0  0999 V2000
    7.0092    0.5626   15.5325 N   0  0  0  0  0  0  0  0  0  0  0  0
    5.8822    1.4056   15.4012 O   0  0  0  0  0  0  0  0  0  0  0  0
    4.9032    0.7583   14.5782 C   0  0  0  0  0  0  0  0  0  0  0  0
    5.4576    0.5426   13.1744 C   0  0  0  0  0  0  0  0  0  0  0  0
    6.7522   -0.2637   13.2424 C   0  0  0  0  0  0  0  0  0  0  0  0
    7.7006    0.3423   14.2686 C   0  0  0  0  0  0  0  0  0  0  0  0
    7.6037    0.3982   16.7626 C   0  0  0  0  0  0  0  0  0  0  0  0
    8.7229   -0.0897   16.9150 O   0  0  0  0  0  0  0  0  0  0  0  0
    6.8731    0.8416   17.9775 C   0  0  0  0  0  0  0  0  0  0  0  0
    5.5309    0.5060   18.1956 C   0  0  0  0  0  0  0  0  0  0  0  0
    4.8860    0.9166   19.3667 C   0  0  0  0  0  0  0  0  0  0  0  0
    5.5959    1.6526   20.3264 C   0  0  0  0  0  0  0  0  0  0  0  0
    6.9458    1.9718   20.1261 C   0  0  0  0  0  0  0  0  0  0  0  0
    7.5827    1.5574   18.9527 C   0  0  0  0  0  0  0  0  0  0  0  0
    4.9203    2.0852   21.5568 N   0  3  0  0  0  0  0  0  0  0  0  0
    5.5787    2.7406   22.3767 O   0  5  0  0  0  0  0  0  0  0  0  0
    3.7303    1.7702   21.7013 O   0  0  0  0  0  0  0  0  0  0  0  0
    4.9853   -0.0848   17.4655 H   0  0  0  0  0  0  0  0  0  0  0  0
    3.8412    0.6515   19.5167 H   0  0  0  0  0  0  0  0  0  0  0  0
    7.5129    2.5321   20.8669 H   0  0  0  0  0  0  0  0  0  0  0  0
    8.6346    1.7919   18.7963 H   0  0  0  0  0  0  0  0  0  0  0  0
    4.0221    1.4062   14.5382 H   0  0  0  0  0  0  0  0  0  0  0  0
    4.6010   -0.1894   15.0393 H   0  0  0  0  0  0  0  0  0  0  0  0
    4.7216    0.0325   12.5446 H   0  0  0  0  0  0  0  0  0  0  0  0
    5.6734    1.5160   12.7174 H   0  0  0  0  0  0  0  0  0  0  0  0
    7.2300   -0.3043   12.2579 H   0  0  0  0  0  0  0  0  0  0  0  0
    6.5146   -1.2947   13.5329 H   0  0  0  0  0  0  0  0  0  0  0  0
    8.5661   -0.3104   14.4218 H   0  0  0  0  0  0  0  0  0  0  0  0
    8.0726    1.3147   13.9254 H   0  0  0  0  0  0  0  0  0  0  0  0
  1  2  1  0  0  0  0
  1  6  1  0  0  0  0
  1  7  1  0  0  0  0
  2  3  1  0  0  0  0
  3  4  1  0  0  0  0
  3 22  1  0  0  0  0
  3 23  1  0  0  0  0
  4  5  1  0  0  0  0
  4 24  1  0  0  0  0
  4 25  1  0  0  0  0
  5  6  1  0  0  0  0
  5 26  1  0  0  0  0
  5 27  1  0  0  0  0
  6 28  1  0  0  0  0
  6 29  1  0  0  0  0
  7  8  2  0  0  0  0
  7  9  1  0  0  0  0
  9 10  2  0  0  0  0
  9 14  1  0  0  0  0
 10 11  1  0  0  0  0
 10 18  1  0  0  0  0
 11 12  2  0  0  0  0
 11 19  1  0  0  0  0
 12 13  1  0  0  0  0
 12 15  1  0  0  0  0
 13 14  2  0  0  0  0
 13 20  1  0  0  0  0
 14 21  1  0  0  0  0
 15 16  1  0  0  0  0
 15 17  2  0  0  0  0
M  CHG  1  15   1
M  CHG  1  16  -1
M  END
$$$$
FIHXID
     RDKit          3D
FIHXID
 32 33  0  0  0  0  0  0  0  0999 V2000
    2.1612    9.8888   11.4135 Br  0  0  0  0  0  0  0  0  0  0  0  0
    2.9895   11.3576    6.7451 O   0  0  0  0  0  0  0  0  0  0  0  0
   -0.1737    9.1341    5.2428 O   0  0  0  0  0  0  0  0  0  0  0  0
    1.4844   13.3871    4.7860 O   0  0  0  0  0  0  0  0  0  0  0  0
    0.4086    6.0083    8.4483 O   0  0  0  0  0  0  0  0  0  0  0  0
    2.3490   13.0138    9.0128 O   0  0  0  0  0  0  0  0  0  0  0  0
    1.4232    9.5473    6.8643 N   0  0  0  0  0  0  0  0  0  0  0  0
    0.1354    7.6026    6.8640 N   0  0  0  0  0  0  0  0  0  0  0  0
    1.7542   10.8231    6.2366 C   0  0  0  0  0  0  0  0  0  0  0  0
    0.4300    8.7924    6.2573 C   0  0  0  0  0  0  0  0  0  0  0  0
    0.7098   11.9009    6.4921 C   0  0  0  0  0  0  0  0  0  0  0  0
    1.4950   13.1556    6.1983 C   0  0  0  0  0  0  0  0  0  0  0  0
    0.7168    7.1070    7.9952 C   0  0  0  0  0  0  0  0  0  0  0  0
    2.9173   12.8025    6.6455 C   0  0  0  0  0  0  0  0  0  0  0  0
    1.7473    7.9715    8.6412 C   0  0  0  0  0  0  0  0  0  0  0  0
    3.2847   13.3953    8.0071 C   0  0  0  0  0  0  0  0  0  0  0  0
    2.0544    9.1182    8.0172 C   0  0  0  0  0  0  0  0  0  0  0  0
    2.4154    7.4923    9.8379 C   0  0  0  0  0  0  0  0  0  0  0  0
    2.6423    8.1506   10.9823 C   0  0  0  0  0  0  0  0  0  0  0  0
    2.8386    9.7603    8.4054 H   0  0  0  0  0  0  0  0  0  0  0  0
    2.7173    6.4454    9.7895 H   0  0  0  0  0  0  0  0  0  0  0  0
    3.1359    7.6512   11.8101 H   0  0  0  0  0  0  0  0  0  0  0  0
    1.8834   10.6592    5.1585 H   0  0  0  0  0  0  0  0  0  0  0  0
    0.3943   11.8887    7.5418 H   0  0  0  0  0  0  0  0  0  0  0  0
   -0.1763   11.7757    5.8629 H   0  0  0  0  0  0  0  0  0  0  0  0
   -0.5726    7.0343    6.4266 H   0  0  0  0  0  0  0  0  0  0  0  0
    1.0933   14.0512    6.6810 H   0  0  0  0  0  0  0  0  0  0  0  0
    3.6604   13.1161    5.9036 H   0  0  0  0  0  0  0  0  0  0  0  0
    4.2735   13.0500    8.3267 H   0  0  0  0  0  0  0  0  0  0  0  0
    3.2979   14.4884    7.9581 H   0  0  0  0  0  0  0  0  0  0  0  0
    0.5691   13.6008    4.5292 H   0  0  0  0  0  0  0  0  0  0  0  0
    2.4664   12.0556    9.1477 H   0  0  0  0  0  0  0  0  0  0  0  0
  1 19  1  0  0  0  0
  2  9  1  0  0  0  0
  2 14  1  0  0  0  0
  3 10  2  0  0  0  0
  4 12  1  0  0  0  0
  4 31  1  0  0  0  0
  5 13  2  0  0  0  0
  6 16  1  0  0  0  0
  6 32  1  0  0  0  0
  7  9  1  0  0  0  0
  7 10  1  0  0  0  0
  7 17  1  0  0  0  0
  8 10  1  0  0  0  0
  8 13  1  0  0  0  0
  8 26  1  0  0  0  0
  9 11  1  0  0  0  0
  9 23  1  0  0  0  0
 11 12  1  0  0  0  0
 11 24  1  0  0  0  0
 11 25  1  0  0  0  0
 12 14  1  0  0  0  0
 12 27  1  0  0  0  0
 13 15  1  0  0  0  0
 14 16  1  0  0  0  0
 14 28  1  0  0  0  0
 15 17  2  0  0  0  0
 15 18  1  0  0  0  0
 16 29  1  0  0  0  0
 16 30  1  0  0  0  0
 17 20  1  0  0  0  0
 18 19  2  0  0  0  0
 18 21  1  0  0  0  0
 19 22  1  0  0  0  0
M  END
$$$$
FIKJAK
     RDKit          3D
FIKJAK
 23 23  0  0  0  0  0  0  0  0999 V2000
    9.6441   -0.1186   -4.2951 C   0  0  0  0  0  0  0  0  0  0  0  0
   10.9569    0.1638   -4.4973 C   0  0  0  0  0  0  0  0  0  0  0  0
   11.4441    1.3726   -5.2637 C   0  0  0  0  0  0  0  0  0  0  0  0
   10.4057    1.9743   -6.2257 C   0  0  0  0  0  0  0  0  0  0  0  0
    9.0684    2.1381   -5.4785 C   0  0  0  0  0  0  0  0  0  0  0  0
    8.5260    0.8403   -4.8122 C   0  0  0  0  0  0  0  0  0  0  0  0
   11.9803   -0.7022   -3.9899 C   0  0  0  0  0  0  0  0  0  0  0  0
   10.8796    3.3102   -6.6463 C   0  0  0  0  0  0  0  0  0  0  0  0
   10.2633    1.1113   -7.4123 C   0  0  0  0  0  0  0  0  0  0  0  0
    7.6734    0.1107   -5.7810 C   0  0  0  0  0  0  0  0  0  0  0  0
    7.6975    1.2632   -3.6523 C   0  0  0  0  0  0  0  0  0  0  0  0
    9.2377   -1.2548   -3.6162 N   0  0  0  0  0  0  0  0  0  0  0  0
   12.8105   -1.3969   -3.5765 N   0  0  0  0  0  0  0  0  0  0  0  0
   11.2477    4.3718   -6.9329 N   0  0  0  0  0  0  0  0  0  0  0  0
   10.1540    0.3991   -8.3197 N   0  0  0  0  0  0  0  0  0  0  0  0
    6.9925   -0.4333   -6.5471 N   0  0  0  0  0  0  0  0  0  0  0  0
    7.0660    1.6298   -2.7495 N   0  0  0  0  0  0  0  0  0  0  0  0
    9.9097   -1.9323   -3.2541 H   0  0  0  0  0  0  0  0  0  0  0  0
    8.2558   -1.4878   -3.4711 H   0  0  0  0  0  0  0  0  0  0  0  0
   11.7574    2.1235   -4.5231 H   0  0  0  0  0  0  0  0  0  0  0  0
   12.3521    1.1084   -5.8265 H   0  0  0  0  0  0  0  0  0  0  0  0
    8.3073    2.5669   -6.1494 H   0  0  0  0  0  0  0  0  0  0  0  0
    9.2172    2.9034   -4.6987 H   0  0  0  0  0  0  0  0  0  0  0  0
  1  2  2  0  0  0  0
  1  6  1  0  0  0  0
  1 12  1  0  0  0  0
  2  3  1  0  0  0  0
  2  7  1  0  0  0  0
  3  4  1  0  0  0  0
  3 20  1  0  0  0  0
  3 21  1  0  0  0  0
  4  5  1  0  0  0  0
  4  8  1  0  0  0  0
  4  9  1  0  0  0  0
  5  6  1  0  0  0  0
  5 22  1  0  0  0  0
  5 23  1  0  0  0  0
  6 10  1  0  0  0  0
  6 11  1  0  0  0  0
  7 13  3  0  0  0  0
  8 14  3  0  0  0  0
  9 15  3  0  0  0  0
 10 16  3  0  0  0  0
 11 17  3  0  0  0  0
 12 18  1  0  0  0  0
 12 19  1  0  0  0  0
M  END
$$$$
FIKZOO10
     RDKit          3D
FIKZOO10
 19 20  0  0  0  0  0  0  0  0999 V2000
    0.9438    3.4601   -0.4879 C   0  0  0  0  0  0  0  0  0  0  0  0
   -0.1384    2.5679   -0.5074 C   0  0  0  0  0  0  0  0  0  0  0  0
   -1.3168    2.8926   -1.1840 C   0  0  0  0  0  0  0  0  0  0  0  0
   -1.4251    4.1107   -1.8513 C   0  0  0  0  0  0  0  0  0  0  0  0
   -0.3571    5.0051   -1.8427 C   0  0  0  0  0  0  0  0  0  0  0  0
    0.8214    4.6819   -1.1651 C   0  0  0  0  0  0  0  0  0  0  0  0
    2.1812    3.1107    0.2143 C   0  0  0  0  0  0  0  0  0  0  0  0
    2.8708    3.9118    1.0398 C   0  0  0  0  0  0  0  0  0  0  0  0
    3.9026    1.6425    0.7866 C   0  0  0  0  0  0  0  0  0  0  0  0
    2.7460    1.8654    0.0769 N   0  0  0  0  0  0  0  0  0  0  0  0
    4.2807    3.1133    1.6816 S   0  0  0  0  0  0  0  0  0  0  0  0
    4.7562    0.2270    0.7705 S   0  0  0  0  0  0  0  0  0  0  0  0
   -0.0818    1.6177    0.0192 H   0  0  0  0  0  0  0  0  0  0  0  0
   -2.1513    2.1958   -1.1869 H   0  0  0  0  0  0  0  0  0  0  0  0
   -2.3421    4.3631   -2.3781 H   0  0  0  0  0  0  0  0  0  0  0  0
   -0.4393    5.9543   -2.3665 H   0  0  0  0  0  0  0  0  0  0  0  0
    1.6466    5.3906   -1.1840 H   0  0  0  0  0  0  0  0  0  0  0  0
    2.6105    4.9263    1.3081 H   0  0  0  0  0  0  0  0  0  0  0  0
    2.3562    1.1516   -0.5241 H   0  0  0  0  0  0  0  0  0  0  0  0
  1  2  2  0  0  0  0
  1  6  1  0  0  0  0
  1  7  1  0  0  0  0
  2  3  1  0  0  0  0
  2 13  1  0  0  0  0
  3  4  2  0  0  0  0
  3 14  1  0  0  0  0
  4  5  1  0  0  0  0
  4 15  1  0  0  0  0
  5  6  2  0  0  0  0
  5 16  1  0  0  0  0
  6 17  1  0  0  0  0
  7  8  2  0  0  0  0
  7 10  1  0  0  0  0
  8 11  1  0  0  0  0
  8 18  1  0  0  0  0
  9 10  1  0  0  0  0
  9 11  1  0  0  0  0
  9 12  2  0  0  0  0
 10 19  1  0  0  0  0
M  END
$$$$
FILGEM
     RDKit          3D
FILGEM
 25 26  0  0  0  0  0  0  0  0999 V2000
   -0.2136    1.2432   13.2799 C   0  0  0  0  0  0  0  0  0  0  0  0
    1.1018    1.5454   13.3789 C   0  0  0  0  0  0  0  0  0  0  0  0
    1.5980   -0.6067   14.4370 C   0  0  0  0  0  0  0  0  0  0  0  0
    0.1557   -0.9470   14.3325 C   0  0  0  0  0  0  0  0  0  0  0  0
   -0.6757   -0.0479   13.7789 C   0  0  0  0  0  0  0  0  0  0  0  0
    1.7610    2.8206   12.9224 C   0  0  0  0  0  0  0  0  0  0  0  0
   -0.3086   -2.1979   14.8129 C   0  0  0  0  0  0  0  0  0  0  0  0
   -1.1691    2.1935   12.6810 C   0  0  0  0  0  0  0  0  0  0  0  0
   -1.4422    2.1517   11.3130 C   0  0  0  0  0  0  0  0  0  0  0  0
   -2.3560    3.0569   10.8011 C   0  0  0  0  0  0  0  0  0  0  0  0
   -2.7262    3.9899   12.8723 C   0  0  0  0  0  0  0  0  0  0  0  0
   -1.8296    3.1279   13.4801 C   0  0  0  0  0  0  0  0  0  0  0  0
    1.9625    0.6254   13.9472 N   0  0  0  0  0  0  0  0  0  0  0  0
   -0.7492   -3.2046   15.1876 N   0  0  0  0  0  0  0  0  0  0  0  0
   -3.0015    3.9756   11.5507 N   0  0  0  0  0  0  0  0  0  0  0  0
    2.4259   -1.3661   14.9271 O   0  0  0  0  0  0  0  0  0  0  0  0
    2.9506    0.8407   14.0269 H   0  0  0  0  0  0  0  0  0  0  0  0
   -1.7387   -0.2624   13.6855 H   0  0  0  0  0  0  0  0  0  0  0  0
    2.5289    2.5989   12.1731 H   0  0  0  0  0  0  0  0  0  0  0  0
    1.0675    3.5373   12.4755 H   0  0  0  0  0  0  0  0  0  0  0  0
    2.2433    3.3185   13.7707 H   0  0  0  0  0  0  0  0  0  0  0  0
   -0.9576    1.4363   10.6574 H   0  0  0  0  0  0  0  0  0  0  0  0
   -2.6020    3.0677    9.7429 H   0  0  0  0  0  0  0  0  0  0  0  0
   -3.2645    4.7370   13.4489 H   0  0  0  0  0  0  0  0  0  0  0  0
   -1.6532    3.1890   14.5486 H   0  0  0  0  0  0  0  0  0  0  0  0
  1  2  2  0  0  0  0
  1  5  1  0  0  0  0
  1  8  1  0  0  0  0
  2  6  1  0  0  0  0
  2 13  1  0  0  0  0
  3  4  1  0  0  0  0
  3 13  1  0  0  0  0
  3 16  2  0  0  0  0
  4  5  2  0  0  0  0
  4  7  1  0  0  0  0
  5 18  1  0  0  0  0
  6 19  1  0  0  0  0
  6 20  1  0  0  0  0
  6 21  1  0  0  0  0
  7 14  3  0  0  0  0
  8  9  2  0  0  0  0
  8 12  1  0  0  0  0
  9 10  1  0  0  0  0
  9 22  1  0  0  0  0
 10 15  2  0  0  0  0
 10 23  1  0  0  0  0
 11 12  2  0  0  0  0
 11 15  1  0  0  0  0
 11 24  1  0  0  0  0
 12 25  1  0  0  0  0
 13 17  1  0  0  0  0
M  END
$$$$
FITGIY
     RDKit          3D
FITGIY
 28 28  0  0  0  0  0  0  0  0999 V2000
   -0.2176   -0.3244    2.2723 N   0  0  0  0  0  0  0  0  0  0  0  0
   -0.4275   -1.6078    2.1604 C   0  0  0  0  0  0  0  0  0  0  0  0
   -1.8308   -2.1288    2.0568 C   0  0  0  0  0  0  0  0  0  0  0  0
    0.7446   -2.4928    2.1555 C   0  0  0  0  0  0  0  0  0  0  0  0
    0.8594   -3.9518    2.0848 C   0  0  0  0  0  0  0  0  0  0  0  0
    1.9149   -4.5648    2.1741 O   0  0  0  0  0  0  0  0  0  0  0  0
   -0.3555   -4.5224    1.9023 O   0  0  0  0  0  0  0  0  0  0  0  0
   -0.3338   -5.9533    1.8189 C   0  0  0  0  0  0  0  0  0  0  0  0
   -1.7579   -6.4342    1.6207 C   0  0  0  0  0  0  0  0  0  0  0  0
    1.7647   -1.6340    2.2807 C   0  0  0  0  0  0  0  0  0  0  0  0
    3.1045   -1.9049    2.3937 N   0  0  0  0  0  0  0  0  0  0  0  0
    1.2457   -0.2095    2.3343 C   0  0  0  0  0  0  0  0  0  0  0  0
    1.7182    0.6354    1.1540 C   0  0  0  0  0  0  0  0  0  0  0  0
    1.6966    0.3950    3.5308 O   0  0  0  0  0  0  0  0  0  0  0  0
   -2.0409   -2.8052    2.8896 H   0  0  0  0  0  0  0  0  0  0  0  0
   -2.5436   -1.2997    2.0994 H   0  0  0  0  0  0  0  0  0  0  0  0
   -1.9661   -2.6492    1.1050 H   0  0  0  0  0  0  0  0  0  0  0  0
    0.0729   -6.3718    2.7464 H   0  0  0  0  0  0  0  0  0  0  0  0
    0.2842   -6.2648    0.9694 H   0  0  0  0  0  0  0  0  0  0  0  0
   -2.1857   -6.0059    0.7082 H   0  0  0  0  0  0  0  0  0  0  0  0
   -2.3931   -6.1105    2.4520 H   0  0  0  0  0  0  0  0  0  0  0  0
   -1.7956   -7.5249    1.5508 H   0  0  0  0  0  0  0  0  0  0  0  0
    3.4122   -2.8750    2.4378 H   0  0  0  0  0  0  0  0  0  0  0  0
    3.7147   -1.1681    2.7368 H   0  0  0  0  0  0  0  0  0  0  0  0
    2.8072    0.7583    1.1629 H   0  0  0  0  0  0  0  0  0  0  0  0
    1.2896    1.6431    1.2088 H   0  0  0  0  0  0  0  0  0  0  0  0
    1.4246    0.1976    0.1935 H   0  0  0  0  0  0  0  0  0  0  0  0
    0.8940    0.8360    3.8575 H   0  0  0  0  0  0  0  0  0  0  0  0
  1  2  2  0  0  0  0
  1 12  1  0  0  0  0
  2  3  1  0  0  0  0
  2  4  1  0  0  0  0
  3 15  1  0  0  0  0
  3 16  1  0  0  0  0
  3 17  1  0  0  0  0
  4  5  1  0  0  0  0
  4 10  2  0  0  0  0
  5  6  2  0  0  0  0
  5  7  1  0  0  0  0
  7  8  1  0  0  0  0
  8  9  1  0  0  0  0
  8 18  1  0  0  0  0
  8 19  1  0  0  0  0
  9 20  1  0  0  0  0
  9 21  1  0  0  0  0
  9 22  1  0  0  0  0
 10 11  1  0  0  0  0
 10 12  1  0  0  0  0
 11 23  1  0  0  0  0
 11 24  1  0  0  0  0
 12 13  1  0  0  0  0
 12 14  1  0  0  0  0
 13 25  1  0  0  0  0
 13 26  1  0  0  0  0
 13 27  1  0  0  0  0
 14 28  1  0  0  0  0
M  END
$$$$
FITTIL
     RDKit          3D
FITTIL
 19 20  0  0  0  0  0  0  0  0999 V2000
    3.4081    2.0382    0.0818 N   0  0  0  0  0  0  0  0  0  0  0  0
    2.9098    1.1861   -0.8383 C   0  0  0  0  0  0  0  0  0  0  0  0
    2.0395    0.2048   -0.6017 N   0  3  0  0  0  0  0  0  0  0  0  0
    1.6277    0.0686    0.7036 C   0  0  0  0  0  0  0  0  0  0  0  0
    2.1190    0.9256    1.6716 C   0  0  0  0  0  0  0  0  0  0  0  0
    3.0221    1.9278    1.3675 C   0  0  0  0  0  0  0  0  0  0  0  0
    1.5075    0.5082    2.8273 N   0  0  0  0  0  0  0  0  0  0  0  0
    0.6986   -0.5518    2.5091 C   0  0  0  0  0  0  0  0  0  0  0  0
    0.7528   -0.8396    1.2257 N   0  0  0  0  0  0  0  0  0  0  0  0
    3.5399    2.8010    2.2788 N   0  0  0  0  0  0  0  0  0  0  0  0
    1.5403   -0.6809   -1.6397 C   0  0  0  0  0  0  0  0  0  0  0  0
    3.2591    1.3255   -1.8580 H   0  0  0  0  0  0  0  0  0  0  0  0
    1.6277    0.9067    3.7504 H   0  0  0  0  0  0  0  0  0  0  0  0
    4.1949    3.4934    1.9328 H   0  0  0  0  0  0  0  0  0  0  0  0
    3.3201    2.8070    3.2613 H   0  0  0  0  0  0  0  0  0  0  0  0
    0.1005   -1.0661    3.2537 H   0  0  0  0  0  0  0  0  0  0  0  0
    1.9825   -0.4142   -2.6026 H   0  0  0  0  0  0  0  0  0  0  0  0
    1.8174   -1.7043   -1.3741 H   0  0  0  0  0  0  0  0  0  0  0  0
    0.4539   -0.5702   -1.6860 H   0  0  0  0  0  0  0  0  0  0  0  0
  1  6  2  0  0  0  0
  1  2  1  0  0  0  0
  2 12  1  0  0  0  0
  2  3  2  0  0  0  0
  3 11  1  0  0  0  0
  3  4  1  0  0  0  0
  4  9  1  0  0  0  0
  4  5  2  0  0  0  0
  5  7  1  0  0  0  0
  5  6  1  0  0  0  0
  6 10  1  0  0  0  0
  7 13  1  0  0  0  0
  7  8  1  0  0  0  0
  8 16  1  0  0  0  0
  8  9  2  0  0  0  0
 10 15  1  0  0  0  0
 10 14  1  0  0  0  0
 11 19  1  0  0  0  0
 11 18  1  0  0  0  0
 11 17  1  0  0  0  0
M  CHG  1   3   1
M  END
$$$$
FIVNUT
     RDKit          3D
FIVNUT
 32 32  0  0  0  0  0  0  0  0999 V2000
    1.9574    3.6600    3.0567 S   0  0  0  0  0  0  0  0  0  0  0  0
    5.8990    0.7754    2.7701 O   0  0  0  0  0  0  0  0  0  0  0  0
    5.3513    2.8638   -0.6489 N   0  0  0  0  0  0  0  0  0  0  0  0
    2.9352    1.2538    3.4170 N   0  0  0  0  0  0  0  0  0  0  0  0
    4.2048    4.6257    6.2171 N   0  0  0  0  0  0  0  0  0  0  0  0
    5.3027    3.4952    0.5841 C   0  0  0  0  0  0  0  0  0  0  0  0
    5.5065    2.8950    1.7690 C   0  0  0  0  0  0  0  0  0  0  0  0
    5.7886    1.4243    1.7321 C   0  0  0  0  0  0  0  0  0  0  0  0
    5.9046    0.7610    0.4000 C   0  0  0  0  0  0  0  0  0  0  0  0
    5.6792    1.5182   -0.6835 C   0  0  0  0  0  0  0  0  0  0  0  0
    5.1380    3.6188   -1.8869 C   0  0  0  0  0  0  0  0  0  0  0  0
    5.4501    3.6317    3.0958 C   0  0  0  0  0  0  0  0  0  0  0  0
    4.4978    3.0062    4.1542 C   0  0  0  0  0  0  0  0  0  0  0  0
    6.8803    3.7798    3.6447 C   0  0  0  0  0  0  0  0  0  0  0  0
    3.1459    2.5985    3.5656 C   0  0  0  0  0  0  0  0  0  0  0  0
    4.3114    3.9150    5.3051 C   0  0  0  0  0  0  0  0  0  0  0  0
    6.2492   -0.6894    0.3687 C   0  0  0  0  0  0  0  0  0  0  0  0
    2.0607    0.9225    3.0250 H   0  0  0  0  0  0  0  0  0  0  0  0
    3.6565    0.5606    3.6063 H   0  0  0  0  0  0  0  0  0  0  0  0
    5.0827    4.5589    0.5267 H   0  0  0  0  0  0  0  0  0  0  0  0
    5.7423    1.0966   -1.6835 H   0  0  0  0  0  0  0  0  0  0  0  0
    4.4215    4.4339   -1.7353 H   0  0  0  0  0  0  0  0  0  0  0  0
    4.7373    2.9774   -2.6798 H   0  0  0  0  0  0  0  0  0  0  0  0
    6.0850    4.0472   -2.2316 H   0  0  0  0  0  0  0  0  0  0  0  0
    5.0960    4.6539    2.8933 H   0  0  0  0  0  0  0  0  0  0  0  0
    4.9685    2.1016    4.5609 H   0  0  0  0  0  0  0  0  0  0  0  0
    7.2968    2.8161    3.9571 H   0  0  0  0  0  0  0  0  0  0  0  0
    6.9050    4.4501    4.5101 H   0  0  0  0  0  0  0  0  0  0  0  0
    7.5497    4.2055    2.8882 H   0  0  0  0  0  0  0  0  0  0  0  0
    6.3108   -1.0696   -0.6564 H   0  0  0  0  0  0  0  0  0  0  0  0
    7.2185   -0.8637    0.8468 H   0  0  0  0  0  0  0  0  0  0  0  0
    5.4900   -1.2762    0.8960 H   0  0  0  0  0  0  0  0  0  0  0  0
  1 15  2  0  0  0  0
  2  8  2  0  0  0  0
  3  6  1  0  0  0  0
  3 10  1  0  0  0  0
  3 11  1  0  0  0  0
  4 15  1  0  0  0  0
  4 18  1  0  0  0  0
  4 19  1  0  0  0  0
  5 16  3  0  0  0  0
  6  7  2  0  0  0  0
  6 20  1  0  0  0  0
  7  8  1  0  0  0  0
  7 12  1  0  0  0  0
  8  9  1  0  0  0  0
  9 10  2  0  0  0  0
  9 17  1  0  0  0  0
 10 21  1  0  0  0  0
 11 22  1  0  0  0  0
 11 23  1  0  0  0  0
 11 24  1  0  0  0  0
 12 13  1  0  0  0  0
 12 14  1  0  0  0  0
 12 25  1  0  0  0  0
 13 15  1  0  0  0  0
 13 16  1  0  0  0  0
 13 26  1  0  0  0  0
 14 27  1  0  0  0  0
 14 28  1  0  0  0  0
 14 29  1  0  0  0  0
 17 30  1  0  0  0  0
 17 31  1  0  0  0  0
 17 32  1  0  0  0  0
M  END
$$$$
FIVRAD
     RDKit          3D
FIVRAD
 32 33  0  0  0  0  0  0  0  0999 V2000
   -0.9539   11.5249    4.0561 S   0  0  0  0  0  0  0  0  0  0  0  0
    1.5321    7.5529    0.6592 O   0  0  0  0  0  0  0  0  0  0  0  0
    0.0486   10.4991    3.2454 N   0  0  0  0  0  0  0  0  0  0  0  0
   -0.0820    8.7907    1.5840 N   0  0  0  0  0  0  0  0  0  0  0  0
    2.1225    9.0389    2.2808 N   0  0  0  0  0  0  0  0  0  0  0  0
   -0.6620    9.7482    2.4039 C   0  0  0  0  0  0  0  0  0  0  0  0
   -2.0937   10.0009    2.3939 C   0  0  0  0  0  0  0  0  0  0  0  0
   -2.4079   11.0106    3.3073 C   0  0  0  0  0  0  0  0  0  0  0  0
   -3.7221   11.4642    3.5115 C   0  0  0  0  0  0  0  0  0  0  0  0
   -4.7492   10.8784    2.7690 C   0  0  0  0  0  0  0  0  0  0  0  0
   -4.4748    9.8719    1.8519 C   0  0  0  0  0  0  0  0  0  0  0  0
   -3.1620    9.4275    1.6564 C   0  0  0  0  0  0  0  0  0  0  0  0
    1.2232    8.4221    1.4727 C   0  0  0  0  0  0  0  0  0  0  0  0
    3.5410    8.7721    2.2349 C   0  0  0  0  0  0  0  0  0  0  0  0
    4.2180    9.1528    3.5472 C   0  0  0  0  0  0  0  0  0  0  0  0
    5.7200    8.8788    3.4988 C   0  0  0  0  0  0  0  0  0  0  0  0
    6.3978    9.2580    4.8057 C   0  0  0  0  0  0  0  0  0  0  0  0
   -0.6909    8.2782    0.9652 H   0  0  0  0  0  0  0  0  0  0  0  0
    1.7655    9.7964    2.8576 H   0  0  0  0  0  0  0  0  0  0  0  0
   -3.9367   12.2511    4.2287 H   0  0  0  0  0  0  0  0  0  0  0  0
   -5.7741   11.2148    2.9116 H   0  0  0  0  0  0  0  0  0  0  0  0
   -5.2857    9.4246    1.2806 H   0  0  0  0  0  0  0  0  0  0  0  0
   -2.9747    8.6381    0.9331 H   0  0  0  0  0  0  0  0  0  0  0  0
    3.9532    9.3545    1.4035 H   0  0  0  0  0  0  0  0  0  0  0  0
    3.6998    7.7112    2.0114 H   0  0  0  0  0  0  0  0  0  0  0  0
    4.0412   10.2150    3.7586 H   0  0  0  0  0  0  0  0  0  0  0  0
    3.7632    8.5893    4.3716 H   0  0  0  0  0  0  0  0  0  0  0  0
    5.8984    7.8163    3.2963 H   0  0  0  0  0  0  0  0  0  0  0  0
    6.1758    9.4464    2.6793 H   0  0  0  0  0  0  0  0  0  0  0  0
    6.2657   10.3230    5.0217 H   0  0  0  0  0  0  0  0  0  0  0  0
    5.9864    8.6839    5.6421 H   0  0  0  0  0  0  0  0  0  0  0  0
    7.4716    9.0536    4.7490 H   0  0  0  0  0  0  0  0  0  0  0  0
  1  8  1  0  0  0  0
  1  3  1  0  0  0  0
  2 13  2  0  0  0  0
  3  6  2  0  0  0  0
  4 18  1  0  0  0  0
  4 13  1  0  0  0  0
  4  6  1  0  0  0  0
  5 19  1  0  0  0  0
  5 14  1  0  0  0  0
  5 13  1  0  0  0  0
  6  7  1  0  0  0  0
  7 12  1  0  0  0  0
  7  8  2  0  0  0  0
  8  9  1  0  0  0  0
  9 20  1  0  0  0  0
  9 10  2  0  0  0  0
 10 21  1  0  0  0  0
 10 11  1  0  0  0  0
 11 22  1  0  0  0  0
 11 12  2  0  0  0  0
 12 23  1  0  0  0  0
 14 25  1  0  0  0  0
 14 24  1  0  0  0  0
 14 15  1  0  0  0  0
 15 27  1  0  0  0  0
 15 26  1  0  0  0  0
 15 16  1  0  0  0  0
 16 29  1  0  0  0  0
 16 28  1  0  0  0  0
 16 17  1  0  0  0  0
 17 32  1  0  0  0  0
 17 31  1  0  0  0  0
 17 30  1  0  0  0  0
M  END
$$$$
FODTUN
     RDKit          3D
FODTUN
 27 28  0  0  0  0  0  0  0  0999 V2000
    1.1053    4.4163    8.7844 C   0  0  0  0  0  0  0  0  0  0  0  0
    2.1468    4.6451    7.7159 C   0  0  0  0  0  0  0  0  0  0  0  0
    2.9851    3.7783    7.4823 O   0  0  0  0  0  0  0  0  0  0  0  0
    2.0801    5.8482    7.0585 N   0  0  0  0  0  0  0  0  0  0  0  0
    2.9345    6.4264    5.9492 C   0  0  0  0  0  0  0  0  0  0  0  0
    1.8497    7.0885    4.9878 C   0  0  0  0  0  0  0  0  0  0  0  0
    3.1260    7.9386    6.4140 C   0  0  0  0  0  0  0  0  0  0  0  0
    1.5692    7.9070    6.2886 C   0  0  0  0  0  0  0  0  0  0  0  0
    1.0859    6.8949    7.3244 C   0  0  0  0  0  0  0  0  0  0  0  0
    4.1654    5.7714    5.2381 C   0  0  0  0  0  0  0  0  0  0  0  0
    4.7844    6.3553    4.3360 O   0  0  0  0  0  0  0  0  0  0  0  0
    4.5627    4.5174    5.6300 N   0  0  0  0  0  0  0  0  0  0  0  0
    5.6819    3.8418    5.0311 C   0  0  0  0  0  0  0  0  0  0  0  0
    1.2564    3.4314    9.2363 H   0  0  0  0  0  0  0  0  0  0  0  0
    0.1035    4.4453    8.3480 H   0  0  0  0  0  0  0  0  0  0  0  0
    1.1956    5.1727    9.5683 H   0  0  0  0  0  0  0  0  0  0  0  0
    1.0418    6.4350    4.6442 H   0  0  0  0  0  0  0  0  0  0  0  0
    2.2325    7.6570    4.1322 H   0  0  0  0  0  0  0  0  0  0  0  0
    3.6534    8.6033    5.7200 H   0  0  0  0  0  0  0  0  0  0  0  0
    3.5270    8.0902    7.4211 H   0  0  0  0  0  0  0  0  0  0  0  0
    1.0397    8.8546    6.1976 H   0  0  0  0  0  0  0  0  0  0  0  0
    0.0775    6.5226    7.1242 H   0  0  0  0  0  0  0  0  0  0  0  0
    1.1770    7.2549    8.3527 H   0  0  0  0  0  0  0  0  0  0  0  0
    4.0471    4.0457    6.3726 H   0  0  0  0  0  0  0  0  0  0  0  0
    5.7996    2.8659    5.5075 H   0  0  0  0  0  0  0  0  0  0  0  0
    6.5856    4.4398    5.1765 H   0  0  0  0  0  0  0  0  0  0  0  0
    5.4976    3.7151    3.9608 H   0  0  0  0  0  0  0  0  0  0  0  0
  1  2  1  0  0  0  0
  1 14  1  0  0  0  0
  1 15  1  0  0  0  0
  1 16  1  0  0  0  0
  2  3  2  0  0  0  0
  2  4  1  0  0  0  0
  4  5  1  0  0  0  0
  4  9  1  0  0  0  0
  5  6  1  0  0  0  0
  5  7  1  0  0  0  0
  5 10  1  0  0  0  0
  6  8  1  0  0  0  0
  6 17  1  0  0  0  0
  6 18  1  0  0  0  0
  7  8  1  0  0  0  0
  7 19  1  0  0  0  0
  7 20  1  0  0  0  0
  8  9  1  0  0  0  0
  8 21  1  0  0  0  0
  9 22  1  0  0  0  0
  9 23  1  0  0  0  0
 10 11  2  0  0  0  0
 10 12  1  0  0  0  0
 12 13  1  0  0  0  0
 12 24  1  0  0  0  0
 13 25  1  0  0  0  0
 13 26  1  0  0  0  0
 13 27  1  0  0  0  0
M  END
$$$$
FOGVIG01
     RDKit          3D
FOGVIG01
 35 35  0  0  0  0  0  0  0  0999 V2000
    5.3362    1.5975   -1.5375 N   0  0  0  0  0  0  0  0  0  0  0  0
    4.7117    0.3057    0.1585 N   0  0  0  0  0  0  0  0  0  0  0  0
    5.0876    1.5467   -0.2131 C   0  0  0  0  0  0  0  0  0  0  0  0
    5.2139    2.6143    0.5030 N   0  0  0  0  0  0  0  0  0  0  0  0
    4.9565    2.5398    1.8349 C   0  0  0  0  0  0  0  0  0  0  0  0
    4.7600    1.4668    2.5812 N   0  0  0  0  0  0  0  0  0  0  0  0
    4.5053    1.8066    3.9035 C   0  0  0  0  0  0  0  0  0  0  0  0
    4.5434    3.1629    4.1573 C   0  0  0  0  0  0  0  0  0  0  0  0
    4.8750    4.0259    2.7201 S   0  0  0  0  0  0  0  0  0  0  0  0
    4.2479    0.7278    4.9067 C   0  0  0  0  0  0  0  0  0  0  0  0
    2.9021   -0.4088    4.4129 S   0  0  0  0  0  0  0  0  0  0  0  0
    1.4744    0.7336    4.4459 C   0  0  0  0  0  0  0  0  0  0  0  0
    0.6557    0.6053    5.7263 C   0  0  0  0  0  0  0  0  0  0  0  0
    1.3716    1.1957    6.9353 C   0  0  0  0  0  0  0  0  0  0  0  0
    1.4518    2.4826    6.9659 N   0  0  0  0  0  0  0  0  0  0  0  0
    2.2499    3.2584    8.1192 S   0  0  0  0  0  0  0  0  0  0  0  0
    3.5864    3.5464    7.6482 O   0  0  0  0  0  0  0  0  0  0  0  0
    2.0526    2.6200    9.4031 O   0  0  0  0  0  0  0  0  0  0  0  0
    1.5385    4.7626    8.2837 N   0  0  0  0  0  0  0  0  0  0  0  0
    1.8490    0.2983    7.8479 N   0  0  0  0  0  0  0  0  0  0  0  0
    5.6067    2.4899   -1.9276 H   0  0  0  0  0  0  0  0  0  0  0  0
    5.0373    0.8685   -2.1631 H   0  0  0  0  0  0  0  0  0  0  0  0
    4.5339    0.1620    1.1528 H   0  0  0  0  0  0  0  0  0  0  0  0
    4.9011   -0.5071   -0.4021 H   0  0  0  0  0  0  0  0  0  0  0  0
    4.3946    3.6763    5.0966 H   0  0  0  0  0  0  0  0  0  0  0  0
    4.0259    1.1462    5.8921 H   0  0  0  0  0  0  0  0  0  0  0  0
    5.1581    0.1278    5.0138 H   0  0  0  0  0  0  0  0  0  0  0  0
    0.8377    0.4544    3.5994 H   0  0  0  0  0  0  0  0  0  0  0  0
    1.7914    1.7659    4.2752 H   0  0  0  0  0  0  0  0  0  0  0  0
   -0.2831    1.1602    5.6022 H   0  0  0  0  0  0  0  0  0  0  0  0
    0.3797   -0.4382    5.9179 H   0  0  0  0  0  0  0  0  0  0  0  0
    1.2736    4.8952    9.2588 H   0  0  0  0  0  0  0  0  0  0  0  0
    2.1921    5.4709    7.9522 H   0  0  0  0  0  0  0  0  0  0  0  0
    2.1936    0.6128    8.7536 H   0  0  0  0  0  0  0  0  0  0  0  0
    1.7598   -0.7026    7.7153 H   0  0  0  0  0  0  0  0  0  0  0  0
  1  3  1  0  0  0  0
  1 21  1  0  0  0  0
  1 22  1  0  0  0  0
  2  3  1  0  0  0  0
  2 23  1  0  0  0  0
  2 24  1  0  0  0  0
  3  4  2  0  0  0  0
  4  5  1  0  0  0  0
  5  6  2  0  0  0  0
  5  9  1  0  0  0  0
  6  7  1  0  0  0  0
  7  8  2  0  0  0  0
  7 10  1  0  0  0  0
  8  9  1  0  0  0  0
  8 25  1  0  0  0  0
 10 11  1  0  0  0  0
 10 26  1  0  0  0  0
 10 27  1  0  0  0  0
 11 12  1  0  0  0  0
 12 13  1  0  0  0  0
 12 28  1  0  0  0  0
 12 29  1  0  0  0  0
 13 14  1  0  0  0  0
 13 30  1  0  0  0  0
 13 31  1  0  0  0  0
 14 15  2  0  0  0  0
 14 20  1  0  0  0  0
 15 16  1  0  0  0  0
 16 17  2  0  0  0  0
 16 18  2  0  0  0  0
 16 19  1  0  0  0  0
 19 32  1  0  0  0  0
 19 33  1  0  0  0  0
 20 34  1  0  0  0  0
 20 35  1  0  0  0  0
M  END
$$$$
FOHXEF
     RDKit          3D
FOHXEF
 26 27  0  0  0  0  0  0  0  0999 V2000
    0.1584    4.8161    4.4243 S   0  0  0  0  0  0  0  0  0  0  0  0
    5.1912    3.7746    5.5024 S   0  0  0  0  0  0  0  0  0  0  0  0
    2.0864    0.4581    3.3241 N   0  0  0  0  0  0  0  0  0  0  0  0
    2.4268    1.6462    3.8813 C   0  0  0  0  0  0  0  0  0  0  0  0
    3.5655    1.9807    4.3532 N   0  0  0  0  0  0  0  0  0  0  0  0
    3.6470    3.2459    4.8572 C   0  0  0  0  0  0  0  0  0  0  0  0
    2.6803    4.0974    4.8893 N   0  0  0  0  0  0  0  0  0  0  0  0
    1.4583    3.7409    4.3918 C   0  0  0  0  0  0  0  0  0  0  0  0
    1.3504    2.4811    3.8758 N   0  0  0  0  0  0  0  0  0  0  0  0
    0.1973    1.8165    3.2780 C   0  0  0  0  0  0  0  0  0  0  0  0
    0.7157    0.4273    2.8696 C   0  0  0  0  0  0  0  0  0  0  0  0
    5.6924    2.2864    6.4129 C   0  0  0  0  0  0  0  0  0  0  0  0
    4.8136    2.0494    7.6395 C   0  0  0  0  0  0  0  0  0  0  0  0
    5.2802    0.8279    8.4182 C   0  0  0  0  0  0  0  0  0  0  0  0
    2.7440   -0.2997    3.2071 H   0  0  0  0  0  0  0  0  0  0  0  0
   -0.6091    1.7491    4.0159 H   0  0  0  0  0  0  0  0  0  0  0  0
   -0.1589    2.3904    2.4164 H   0  0  0  0  0  0  0  0  0  0  0  0
    0.6659    0.2877    1.7856 H   0  0  0  0  0  0  0  0  0  0  0  0
    0.1522   -0.3708    3.3616 H   0  0  0  0  0  0  0  0  0  0  0  0
    6.7299    2.4376    6.7309 H   0  0  0  0  0  0  0  0  0  0  0  0
    5.6895    1.4156    5.7493 H   0  0  0  0  0  0  0  0  0  0  0  0
    4.8435    2.9221    8.3030 H   0  0  0  0  0  0  0  0  0  0  0  0
    3.7687    1.8961    7.3465 H   0  0  0  0  0  0  0  0  0  0  0  0
    4.6434    0.6714    9.2946 H   0  0  0  0  0  0  0  0  0  0  0  0
    6.3107    0.9535    8.7654 H   0  0  0  0  0  0  0  0  0  0  0  0
    5.2329   -0.0733    7.7985 H   0  0  0  0  0  0  0  0  0  0  0  0
  1  8  2  0  0  0  0
  2  6  1  0  0  0  0
  2 12  1  0  0  0  0
  3  4  1  0  0  0  0
  3 11  1  0  0  0  0
  3 15  1  0  0  0  0
  4  5  2  0  0  0  0
  4  9  1  0  0  0  0
  5  6  1  0  0  0  0
  6  7  2  0  0  0  0
  7  8  1  0  0  0  0
  8  9  1  0  0  0  0
  9 10  1  0  0  0  0
 10 11  1  0  0  0  0
 10 16  1  0  0  0  0
 10 17  1  0  0  0  0
 11 18  1  0  0  0  0
 11 19  1  0  0  0  0
 12 13  1  0  0  0  0
 12 20  1  0  0  0  0
 12 21  1  0  0  0  0
 13 14  1  0  0  0  0
 13 22  1  0  0  0  0
 13 23  1  0  0  0  0
 14 24  1  0  0  0  0
 14 25  1  0  0  0  0
 14 26  1  0  0  0  0
M  END
$$$$
FOJPAV
     RDKit          3D
FOJPAV
 26 28  0  0  0  0  0  0  0  0999 V2000
    1.7262    0.2637    5.2885 S   0  0  0  0  0  0  0  0  0  0  0  0
    3.5428    0.2689    5.0922 C   0  0  0  0  0  0  0  0  0  0  0  0
    3.8355    0.7455    3.6785 C   0  0  0  0  0  0  0  0  0  0  0  0
    4.9740    0.8583    3.2430 O   0  0  0  0  0  0  0  0  0  0  0  0
    2.6521    1.0154    3.0075 N   0  0  0  0  0  0  0  0  0  0  0  0
    2.5069    1.4583    1.7035 C   0  0  0  0  0  0  0  0  0  0  0  0
    3.3476    1.7159    0.8614 O   0  0  0  0  0  0  0  0  0  0  0  0
    0.7571    1.6149    1.3897 S   0  0  0  0  0  0  0  0  0  0  0  0
    0.3698    1.0839    3.0072 C   0  0  0  0  0  0  0  0  0  0  0  0
    1.4854    0.8207    3.6947 C   0  0  0  0  0  0  0  0  0  0  0  0
   -1.0289    0.9876    3.4221 C   0  0  0  0  0  0  0  0  0  0  0  0
   -1.9266    0.1600    2.7341 C   0  0  0  0  0  0  0  0  0  0  0  0
   -3.2627    0.0676    3.1354 C   0  0  0  0  0  0  0  0  0  0  0  0
   -3.7242    0.7932    4.2382 C   0  0  0  0  0  0  0  0  0  0  0  0
   -2.8356    1.6328    4.9175 C   0  0  0  0  0  0  0  0  0  0  0  0
   -1.4995    1.7256    4.5163 C   0  0  0  0  0  0  0  0  0  0  0  0
   -5.1655    0.7202    4.6475 C   0  0  0  0  0  0  0  0  0  0  0  0
    3.9356   -0.7418    5.2273 H   0  0  0  0  0  0  0  0  0  0  0  0
    3.9938    0.9566    5.8119 H   0  0  0  0  0  0  0  0  0  0  0  0
   -1.5976   -0.4241    1.8769 H   0  0  0  0  0  0  0  0  0  0  0  0
   -3.9407   -0.5766    2.5794 H   0  0  0  0  0  0  0  0  0  0  0  0
   -3.1777    2.2224    5.7655 H   0  0  0  0  0  0  0  0  0  0  0  0
   -0.8353    2.3890    5.0661 H   0  0  0  0  0  0  0  0  0  0  0  0
   -5.2740    0.8799    5.7255 H   0  0  0  0  0  0  0  0  0  0  0  0
   -5.5862   -0.2653    4.4217 H   0  0  0  0  0  0  0  0  0  0  0  0
   -5.7442    1.4823    4.1167 H   0  0  0  0  0  0  0  0  0  0  0  0
  1  2  1  0  0  0  0
  1 10  1  0  0  0  0
  2  3  1  0  0  0  0
  2 18  1  0  0  0  0
  2 19  1  0  0  0  0
  3  4  2  0  0  0  0
  3  5  1  0  0  0  0
  5  6  1  0  0  0  0
  5 10  1  0  0  0  0
  6  7  2  0  0  0  0
  6  8  1  0  0  0  0
  8  9  1  0  0  0  0
  9 10  2  0  0  0  0
  9 11  1  0  0  0  0
 11 12  2  0  0  0  0
 11 16  1  0  0  0  0
 12 13  1  0  0  0  0
 12 20  1  0  0  0  0
 13 14  2  0  0  0  0
 13 21  1  0  0  0  0
 14 15  1  0  0  0  0
 14 17  1  0  0  0  0
 15 16  2  0  0  0  0
 15 22  1  0  0  0  0
 16 23  1  0  0  0  0
 17 24  1  0  0  0  0
 17 25  1  0  0  0  0
 17 26  1  0  0  0  0
M  END
$$$$
FONCOA
     RDKit          3D
FONCOA
 30 31  0  0  0  0  0  0  0  0999 V2000
    6.9681    1.5198    3.1714 C   0  0  0  0  0  0  0  0  0  0  0  0
    8.0418    3.7603    2.5769 C   0  0  0  0  0  0  0  0  0  0  0  0
    7.5426    5.9347    3.7879 C   0  0  0  0  0  0  0  0  0  0  0  0
    7.8245    4.4180    3.9475 C   0  0  0  0  0  0  0  0  0  0  0  0
    9.9359    4.4474    6.8670 O   0  0  0  0  0  0  0  0  0  0  0  0
    9.1030    4.8542    6.0574 C   0  0  0  0  0  0  0  0  0  0  0  0
    7.6108    6.5906    4.9891 N   0  0  0  0  0  0  0  0  0  0  0  0
    8.1960    2.2251    2.5945 C   0  0  0  0  0  0  0  0  0  0  0  0
    8.1582    6.0876    6.2474 C   0  0  0  0  0  0  0  0  0  0  0  0
    7.1760    6.4716    2.7484 O   0  0  0  0  0  0  0  0  0  0  0  0
    8.9715    4.2075    4.8424 N   0  0  0  0  0  0  0  0  0  0  0  0
    8.7643    7.4983    6.3942 C   0  0  0  0  0  0  0  0  0  0  0  0
    7.7685    7.9842    5.3214 C   0  0  0  0  0  0  0  0  0  0  0  0
    8.4610    1.7188    1.1733 C   0  0  0  0  0  0  0  0  0  0  0  0
    6.0559    1.8124    2.6408 H   0  0  0  0  0  0  0  0  0  0  0  0
    6.8370    1.7524    4.2324 H   0  0  0  0  0  0  0  0  0  0  0  0
    7.0712    0.4322    3.0908 H   0  0  0  0  0  0  0  0  0  0  0  0
    9.0652    1.9533    3.2045 H   0  0  0  0  0  0  0  0  0  0  0  0
    9.5688    3.3974    4.7339 H   0  0  0  0  0  0  0  0  0  0  0  0
    7.2019    4.0189    1.9180 H   0  0  0  0  0  0  0  0  0  0  0  0
    8.9362    4.1992    2.1136 H   0  0  0  0  0  0  0  0  0  0  0  0
    7.3547    5.8802    6.9655 H   0  0  0  0  0  0  0  0  0  0  0  0
    8.6461    7.9580    7.3796 H   0  0  0  0  0  0  0  0  0  0  0  0
    9.8156    7.5736    6.0923 H   0  0  0  0  0  0  0  0  0  0  0  0
    8.2015    8.6001    4.5302 H   0  0  0  0  0  0  0  0  0  0  0  0
    6.8474    8.4343    5.7011 H   0  0  0  0  0  0  0  0  0  0  0  0
    7.6209    1.9439    0.5073 H   0  0  0  0  0  0  0  0  0  0  0  0
    8.6155    0.6345    1.1688 H   0  0  0  0  0  0  0  0  0  0  0  0
    9.3600    2.1843    0.7556 H   0  0  0  0  0  0  0  0  0  0  0  0
    6.9450    3.9963    4.4480 H   0  0  0  0  0  0  0  0  0  0  0  0
  1 17  1  0  0  0  0
  1 16  1  0  0  0  0
  1 15  1  0  0  0  0
  1  8  1  0  0  0  0
  2 21  1  0  0  0  0
  2 20  1  0  0  0  0
  2  8  1  0  0  0  0
  2  4  1  0  0  0  0
  3 10  2  0  0  0  0
  3  7  1  0  0  0  0
  3  4  1  0  0  0  0
  4 30  1  0  0  0  0
  4 11  1  0  0  0  0
  5  6  2  0  0  0  0
  6 11  1  0  0  0  0
  6  9  1  0  0  0  0
  7 13  1  0  0  0  0
  7  9  1  0  0  0  0
  8 18  1  0  0  0  0
  8 14  1  0  0  0  0
  9 22  1  0  0  0  0
  9 12  1  0  0  0  0
 11 19  1  0  0  0  0
 12 24  1  0  0  0  0
 12 23  1  0  0  0  0
 12 13  1  0  0  0  0
 13 26  1  0  0  0  0
 13 25  1  0  0  0  0
 14 29  1  0  0  0  0
 14 28  1  0  0  0  0
 14 27  1  0  0  0  0
M  END
$$$$
FORJUR
     RDKit          3D
FORJUR
 30 31  0  0  0  0  0  0  0  0999 V2000
   15.4749    1.8847    1.4200 S   0  0  0  0  0  0  0  0  0  0  0  0
   12.7919   -0.1289   -0.3434 N   0  0  0  0  0  0  0  0  0  0  0  0
   13.4512    0.1914    0.7979 N   0  0  0  0  0  0  0  0  0  0  0  0
   14.3527    1.0706    0.3611 C   0  0  0  0  0  0  0  0  0  0  0  0
   14.3652    1.2810   -0.9864 N   0  0  0  0  0  0  0  0  0  0  0  0
   13.4205    0.4886   -1.4269 C   0  0  0  0  0  0  0  0  0  0  0  0
   13.1500    0.2428   -2.7214 N   0  0  0  0  0  0  0  0  0  0  0  0
   11.6586   -0.9867   -0.3303 C   0  0  0  0  0  0  0  0  0  0  0  0
   11.7260   -2.2143    0.3766 C   0  0  0  0  0  0  0  0  0  0  0  0
   10.6102   -3.0670    0.3617 C   0  0  0  0  0  0  0  0  0  0  0  0
    9.4603   -2.7289   -0.3450 C   0  0  0  0  0  0  0  0  0  0  0  0
    9.3911   -1.5150   -1.0216 C   0  0  0  0  0  0  0  0  0  0  0  0
   10.4686   -0.6129   -1.0032 C   0  0  0  0  0  0  0  0  0  0  0  0
   10.2428    0.7276   -1.6555 C   0  0  0  0  0  0  0  0  0  0  0  0
   12.9469   -2.6727    1.1331 C   0  0  0  0  0  0  0  0  0  0  0  0
   14.9712    1.2521    3.0320 C   0  0  0  0  0  0  0  0  0  0  0  0
    8.4689   -1.2581   -1.5406 H   0  0  0  0  0  0  0  0  0  0  0  0
    8.6094   -3.4056   -0.3532 H   0  0  0  0  0  0  0  0  0  0  0  0
   10.6358   -4.0150    0.8962 H   0  0  0  0  0  0  0  0  0  0  0  0
   10.8332    1.5181   -1.1837 H   0  0  0  0  0  0  0  0  0  0  0  0
    9.1953    1.0327   -1.5473 H   0  0  0  0  0  0  0  0  0  0  0  0
   10.4701    0.6789   -2.7238 H   0  0  0  0  0  0  0  0  0  0  0  0
   13.8539   -2.5345    0.5361 H   0  0  0  0  0  0  0  0  0  0  0  0
   12.8908   -3.7421    1.3660 H   0  0  0  0  0  0  0  0  0  0  0  0
   13.0335   -2.1329    2.0809 H   0  0  0  0  0  0  0  0  0  0  0  0
   15.6043    1.6984    3.8040 H   0  0  0  0  0  0  0  0  0  0  0  0
   15.0903    0.1659    3.0798 H   0  0  0  0  0  0  0  0  0  0  0  0
   13.9323    1.5172    3.2480 H   0  0  0  0  0  0  0  0  0  0  0  0
   13.6955    0.7106   -3.4375 H   0  0  0  0  0  0  0  0  0  0  0  0
   12.4977   -0.4656   -3.0382 H   0  0  0  0  0  0  0  0  0  0  0  0
  1  4  1  0  0  0  0
  1 16  1  0  0  0  0
  2  3  1  0  0  0  0
  2  6  1  0  0  0  0
  2  8  1  0  0  0  0
  3  4  2  0  0  0  0
  4  5  1  0  0  0  0
  5  6  2  0  0  0  0
  6  7  1  0  0  0  0
  7 29  1  0  0  0  0
  7 30  1  0  0  0  0
  8  9  2  0  0  0  0
  8 13  1  0  0  0  0
  9 10  1  0  0  0  0
  9 15  1  0  0  0  0
 10 11  2  0  0  0  0
 10 19  1  0  0  0  0
 11 12  1  0  0  0  0
 11 18  1  0  0  0  0
 12 13  2  0  0  0  0
 12 17  1  0  0  0  0
 13 14  1  0  0  0  0
 14 20  1  0  0  0  0
 14 21  1  0  0  0  0
 14 22  1  0  0  0  0
 15 23  1  0  0  0  0
 15 24  1  0  0  0  0
 15 25  1  0  0  0  0
 16 26  1  0  0  0  0
 16 27  1  0  0  0  0
 16 28  1  0  0  0  0
M  END
$$$$
FOSDIA
     RDKit          3D
FOSDIA
 29 31  0  0  0  0  0  0  0  0999 V2000
   -4.2852    2.5459   14.3263 Cl  0  0  0  0  0  0  0  0  0  0  0  0
   -2.1862    0.8361   15.3039 Cl  0  0  0  0  0  0  0  0  0  0  0  0
   -2.6376    1.2386   12.3972 Cl  0  0  0  0  0  0  0  0  0  0  0  0
    0.6474    0.2795   13.2940 S   0  5  0  0  0  0  0  0  0  0  0  0
    0.7404    2.1840   12.8406 P   0  3  0  0  0  0  0  0  0  0  0  0
    2.2513    2.8766   13.0680 N   0  0  0  0  0  0  0  0  0  0  0  0
    0.3937    2.6614   11.2839 N   0  0  0  0  0  0  0  0  0  0  0  0
   -0.2508    3.1982   13.6910 N   0  0  0  0  0  0  0  0  0  0  0  0
   -2.0421    4.3241   14.5399 N   0  0  0  0  0  0  0  0  0  0  0  0
    3.0708    2.5495   14.2298 C   0  0  0  0  0  0  0  0  0  0  0  0
    3.4899    2.1455   12.8397 C   0  0  0  0  0  0  0  0  0  0  0  0
    1.2663    2.2631   10.1804 C   0  0  0  0  0  0  0  0  0  0  0  0
   -0.1450    1.7650   10.2690 C   0  0  0  0  0  0  0  0  0  0  0  0
   -1.5991    3.1756   14.0565 C   0  0  0  0  0  0  0  0  0  0  0  0
   -0.9388    5.2898   14.4711 C   0  0  0  0  0  0  0  0  0  0  0  0
    0.2582    4.5436   13.9149 C   0  0  0  0  0  0  0  0  0  0  0  0
   -2.5964    1.9757   14.0046 C   0  0  0  0  0  0  0  0  0  0  0  0
    3.5911    3.3773   14.6954 H   0  0  0  0  0  0  0  0  0  0  0  0
    2.7261    1.7814   14.9107 H   0  0  0  0  0  0  0  0  0  0  0  0
    4.2889    2.7032   12.3668 H   0  0  0  0  0  0  0  0  0  0  0  0
    3.4424    1.0974   12.5735 H   0  0  0  0  0  0  0  0  0  0  0  0
    1.4941    3.0361    9.4580 H   0  0  0  0  0  0  0  0  0  0  0  0
    2.0607    1.5545   10.3763 H   0  0  0  0  0  0  0  0  0  0  0  0
   -0.8820    2.1947    9.6014 H   0  0  0  0  0  0  0  0  0  0  0  0
   -0.2956    0.7186   10.5016 H   0  0  0  0  0  0  0  0  0  0  0  0
   -0.7277    5.6884   15.4690 H   0  0  0  0  0  0  0  0  0  0  0  0
   -1.2171    6.1287   13.8247 H   0  0  0  0  0  0  0  0  0  0  0  0
    0.6009    5.0183   12.9891 H   0  0  0  0  0  0  0  0  0  0  0  0
    1.0675    4.5544   14.6516 H   0  0  0  0  0  0  0  0  0  0  0  0
  1 17  1  0  0  0  0
  2 17  1  0  0  0  0
  3 17  1  0  0  0  0
  4  5  1  0  0  0  0
  5  6  1  0  0  0  0
  5  7  1  0  0  0  0
  5  8  1  0  0  0  0
  6 10  1  0  0  0  0
  6 11  1  0  0  0  0
  7 12  1  0  0  0  0
  7 13  1  0  0  0  0
  8 14  1  0  0  0  0
  8 16  1  0  0  0  0
  9 14  2  0  0  0  0
  9 15  1  0  0  0  0
 10 11  1  0  0  0  0
 10 18  1  0  0  0  0
 10 19  1  0  0  0  0
 11 20  1  0  0  0  0
 11 21  1  0  0  0  0
 12 13  1  0  0  0  0
 12 22  1  0  0  0  0
 12 23  1  0  0  0  0
 13 24  1  0  0  0  0
 13 25  1  0  0  0  0
 14 17  1  0  0  0  0
 15 16  1  0  0  0  0
 15 26  1  0  0  0  0
 15 27  1  0  0  0  0
 16 28  1  0  0  0  0
 16 29  1  0  0  0  0
M  CHG  1   4  -1
M  CHG  1   5   1
M  END
$$$$
FOVHUT
     RDKit          3D
FOVHUT
 18 18  0  0  0  0  0  0  0  0999 V2000
   -0.6817    7.8477   15.0241 N   0  0  0  0  0  0  0  0  0  0  0  0
   -0.1765    8.1881   16.2411 C   0  0  0  0  0  0  0  0  0  0  0  0
   -0.5637    9.3864   16.7237 N   0  0  0  0  0  0  0  0  0  0  0  0
   -1.1917    9.9540   16.1778 H   0  0  0  0  0  0  0  0  0  0  0  0
   -0.2182    9.6986   17.6160 H   0  0  0  0  0  0  0  0  0  0  0  0
    0.6330    7.4745   16.9447 N   0  0  0  0  0  0  0  0  0  0  0  0
    0.9804    6.1810   16.4155 C   0  0  0  0  0  0  0  0  0  0  0  0
    2.3333    5.9243   16.8401 N   0  0  0  0  0  0  0  0  0  0  0  0
    2.3417    6.1594   17.8309 H   0  0  0  0  0  0  0  0  0  0  0  0
    2.8774    6.6683   16.4094 H   0  0  0  0  0  0  0  0  0  0  0  0
    0.7448    6.0223   15.0333 N   0  0  0  0  0  0  0  0  0  0  0  0
   -0.1824    6.8081   14.4439 C   0  0  0  0  0  0  0  0  0  0  0  0
   -0.6637    6.4405   13.0663 C   0  0  0  0  0  0  0  0  0  0  0  0
    0.3538    5.4442   16.9328 H   0  0  0  0  0  0  0  0  0  0  0  0
    1.1338    5.2015   14.5957 H   0  0  0  0  0  0  0  0  0  0  0  0
   -1.2635    5.5281   13.1273 H   0  0  0  0  0  0  0  0  0  0  0  0
   -1.2740    7.2431   12.6432 H   0  0  0  0  0  0  0  0  0  0  0  0
    0.1942    6.2603   12.4122 H   0  0  0  0  0  0  0  0  0  0  0  0
  1 12  2  0  0  0  0
  1  2  1  0  0  0  0
  2  6  2  0  0  0  0
  2  3  1  0  0  0  0
  3  5  1  0  0  0  0
  3  4  1  0  0  0  0
  6  7  1  0  0  0  0
  7 14  1  0  0  0  0
  7 11  1  0  0  0  0
  7  8  1  0  0  0  0
  8 10  1  0  0  0  0
  8  9  1  0  0  0  0
 11 15  1  0  0  0  0
 11 12  1  0  0  0  0
 12 13  1  0  0  0  0
 13 18  1  0  0  0  0
 13 17  1  0  0  0  0
 13 16  1  0  0  0  0
M  END
$$$$
FOVRUD
     RDKit          3D
FOVRUD
 34 36  0  0  0  0  0  0  0  0999 V2000
    5.0986   -4.0207   -1.8401 N   0  0  0  0  0  0  0  0  0  0  0  0
    5.4673   -5.2147   -2.3783 N   0  0  0  0  0  0  0  0  0  0  0  0
    4.6208   -6.1966   -2.8257 C   0  0  0  0  0  0  0  0  0  0  0  0
    3.1574   -5.9144   -2.6346 C   0  0  0  0  0  0  0  0  0  0  0  0
    2.8573   -4.4306   -2.7953 C   0  0  0  0  0  0  0  0  0  0  0  0
    3.8657   -3.6294   -1.9814 C   0  0  0  0  0  0  0  0  0  0  0  0
    5.0358   -7.2546   -3.2883 O   0  0  0  0  0  0  0  0  0  0  0  0
    2.9130   -4.0011   -4.2626 C   0  0  0  0  0  0  0  0  0  0  0  0
    3.4560   -2.3278   -1.3493 C   0  0  0  0  0  0  0  0  0  0  0  0
    4.3283   -1.7250   -0.4301 C   0  0  0  0  0  0  0  0  0  0  0  0
    4.0032   -0.5103    0.1865 C   0  0  0  0  0  0  0  0  0  0  0  0
    2.7970    0.1138   -0.1181 C   0  0  0  0  0  0  0  0  0  0  0  0
    1.9159   -0.4672   -1.0296 C   0  0  0  0  0  0  0  0  0  0  0  0
    2.2472   -1.6865   -1.6428 C   0  0  0  0  0  0  0  0  0  0  0  0
    2.4573    1.3921    0.5258 N   0  0  0  0  0  0  0  0  0  0  0  0
    1.3823    2.1432    0.2175 C   0  0  0  0  0  0  0  0  0  0  0  0
    1.3971    3.2286    0.9993 N   0  3  0  0  0  0  0  0  0  0  0  0
    2.4857    3.2045    1.8288 C   0  0  0  0  0  0  0  0  0  0  0  0
    3.1617    2.0519    1.5393 C   0  0  0  0  0  0  0  0  0  0  0  0
    6.4628   -5.4168   -2.4122 H   0  0  0  0  0  0  0  0  0  0  0  0
    2.8953   -6.2448   -1.6221 H   0  0  0  0  0  0  0  0  0  0  0  0
    2.5776   -6.5119   -3.3463 H   0  0  0  0  0  0  0  0  0  0  0  0
    1.8451   -4.2613   -2.4141 H   0  0  0  0  0  0  0  0  0  0  0  0
    2.6736   -2.9386   -4.3735 H   0  0  0  0  0  0  0  0  0  0  0  0
    3.9081   -4.1518   -4.6947 H   0  0  0  0  0  0  0  0  0  0  0  0
    2.1935   -4.5702   -4.8605 H   0  0  0  0  0  0  0  0  0  0  0  0
    5.2789   -2.1996   -0.1840 H   0  0  0  0  0  0  0  0  0  0  0  0
    4.7248   -0.0937    0.8783 H   0  0  0  0  0  0  0  0  0  0  0  0
    0.9628   -0.0253   -1.2917 H   0  0  0  0  0  0  0  0  0  0  0  0
    1.5421   -2.1058   -2.3561 H   0  0  0  0  0  0  0  0  0  0  0  0
    0.6266    1.9418   -0.5298 H   0  0  0  0  0  0  0  0  0  0  0  0
    0.6938    3.9641    0.9691 H   0  0  0  0  0  0  0  0  0  0  0  0
    2.6363    4.0140    2.5216 H   0  0  0  0  0  0  0  0  0  0  0  0
    4.0608    1.6280    1.9514 H   0  0  0  0  0  0  0  0  0  0  0  0
  1  6  2  0  0  0  0
  1  2  1  0  0  0  0
  2 20  1  0  0  0  0
  2  3  1  0  0  0  0
  3  7  2  0  0  0  0
  3  4  1  0  0  0  0
  4 22  1  0  0  0  0
  4 21  1  0  0  0  0
  4  5  1  0  0  0  0
  5 23  1  0  0  0  0
  5  8  1  0  0  0  0
  5  6  1  0  0  0  0
  6  9  1  0  0  0  0
  8 26  1  0  0  0  0
  8 25  1  0  0  0  0
  8 24  1  0  0  0  0
  9 14  1  0  0  0  0
  9 10  2  0  0  0  0
 10 27  1  0  0  0  0
 10 11  1  0  0  0  0
 11 28  1  0  0  0  0
 11 12  2  0  0  0  0
 12 15  1  0  0  0  0
 12 13  1  0  0  0  0
 13 29  1  0  0  0  0
 13 14  2  0  0  0  0
 14 30  1  0  0  0  0
 15 19  1  0  0  0  0
 15 16  1  0  0  0  0
 16 31  1  0  0  0  0
 16 17  2  0  0  0  0
 17 32  1  0  0  0  0
 17 18  1  0  0  0  0
 18 33  1  0  0  0  0
 18 19  2  0  0  0  0
 19 34  1  0  0  0  0
M  CHG  1  17   1
M  END
$$$$
FOWPOW
     RDKit          3D
FOWPOW
 28 30  0  0  0  0  0  0  0  0999 V2000
    9.0722    7.4705   -2.3992 O   0  0  0  0  0  0  0  0  0  0  0  0
    3.9166    1.9376    0.8093 O   0  0  0  0  0  0  0  0  0  0  0  0
   13.1973    5.3034   -1.8717 N   0  0  0  0  0  0  0  0  0  0  0  0
   13.3699    4.0564   -1.3069 N   0  0  0  0  0  0  0  0  0  0  0  0
   12.2090    3.5321   -0.9231 N   0  0  0  0  0  0  0  0  0  0  0  0
   11.2846    4.4459   -1.2423 N   0  0  0  0  0  0  0  0  0  0  0  0
    9.9690    4.2819   -1.0092 N   0  0  0  0  0  0  0  0  0  0  0  0
   11.1867    6.6014   -2.2422 N   0  0  0  0  0  0  0  0  0  0  0  0
    7.8462    5.3508   -1.2589 N   0  0  0  0  0  0  0  0  0  0  0  0
   11.9080    5.5246   -1.8225 C   0  0  0  0  0  0  0  0  0  0  0  0
    9.2209    5.2827   -1.3901 C   0  0  0  0  0  0  0  0  0  0  0  0
    9.8285    6.5676   -2.0652 C   0  0  0  0  0  0  0  0  0  0  0  0
    6.9280    4.4356   -0.7204 C   0  0  0  0  0  0  0  0  0  0  0  0
    5.5675    4.7817   -0.7214 C   0  0  0  0  0  0  0  0  0  0  0  0
    4.5961    3.9192   -0.2013 C   0  0  0  0  0  0  0  0  0  0  0  0
    4.9569    2.6855    0.3348 C   0  0  0  0  0  0  0  0  0  0  0  0
    6.3012    2.3261    0.3440 C   0  0  0  0  0  0  0  0  0  0  0  0
    7.2731    3.1944   -0.1788 C   0  0  0  0  0  0  0  0  0  0  0  0
    4.2400    0.6694    1.3661 C   0  0  0  0  0  0  0  0  0  0  0  0
   11.6414    7.3957   -2.6690 H   0  0  0  0  0  0  0  0  0  0  0  0
    7.4300    6.2110   -1.6132 H   0  0  0  0  0  0  0  0  0  0  0  0
    5.2392    5.7348   -1.1297 H   0  0  0  0  0  0  0  0  0  0  0  0
    3.5497    4.2146   -0.2158 H   0  0  0  0  0  0  0  0  0  0  0  0
    6.6382    1.3775    0.7492 H   0  0  0  0  0  0  0  0  0  0  0  0
    8.3052    2.8598   -0.1443 H   0  0  0  0  0  0  0  0  0  0  0  0
    3.3073    0.2018    1.6962 H   0  0  0  0  0  0  0  0  0  0  0  0
    4.8872    0.7766    2.2429 H   0  0  0  0  0  0  0  0  0  0  0  0
    4.6942    0.0132    0.6163 H   0  0  0  0  0  0  0  0  0  0  0  0
  1 12  2  0  0  0  0
  2 19  1  0  0  0  0
  2 16  1  0  0  0  0
  3 10  2  0  0  0  0
  3  4  1  0  0  0  0
  4  5  2  0  0  0  0
  5  6  1  0  0  0  0
  6 10  1  0  0  0  0
  6  7  1  0  0  0  0
  7 11  2  0  0  0  0
  8 20  1  0  0  0  0
  8 12  1  0  0  0  0
  8 10  1  0  0  0  0
  9 21  1  0  0  0  0
  9 13  1  0  0  0  0
  9 11  1  0  0  0  0
 11 12  1  0  0  0  0
 13 18  2  0  0  0  0
 13 14  1  0  0  0  0
 14 22  1  0  0  0  0
 14 15  2  0  0  0  0
 15 23  1  0  0  0  0
 15 16  1  0  0  0  0
 16 17  2  0  0  0  0
 17 24  1  0  0  0  0
 17 18  1  0  0  0  0
 18 25  1  0  0  0  0
 19 28  1  0  0  0  0
 19 27  1  0  0  0  0
 19 26  1  0  0  0  0
M  END
$$$$
FUCWIJ
     RDKit          3D
FUCWIJ
 35 37  0  0  0  0  0  0  0  0999 V2000
    0.2912   -0.5116    2.0705 N   0  0  0  0  0  0  0  0  0  0  0  0
    0.4228   -1.8508    1.7029 C   0  0  0  0  0  0  0  0  0  0  0  0
    0.3148   -2.8998    2.4756 N   0  0  0  0  0  0  0  0  0  0  0  0
    0.0500   -2.5235    3.7553 C   0  0  0  0  0  0  0  0  0  0  0  0
   -0.1089   -1.2460    4.2574 C   0  0  0  0  0  0  0  0  0  0  0  0
    0.0146   -0.1035    3.3714 C   0  0  0  0  0  0  0  0  0  0  0  0
   -0.3882   -1.2517    5.5990 N   0  0  0  0  0  0  0  0  0  0  0  0
   -0.3789   -2.5298    5.9204 C   0  0  0  0  0  0  0  0  0  0  0  0
   -0.1279   -3.3410    4.8373 N   0  0  0  0  0  0  0  0  0  0  0  0
    0.4496    0.5336    1.0693 C   0  0  0  0  0  0  0  0  0  0  0  0
   -0.1344    1.0945    3.8290 N   0  0  0  0  0  0  0  0  0  0  0  0
   -0.1088   -4.7890    4.8801 C   0  0  0  0  0  0  0  0  0  0  0  0
   -1.2170   -5.4532    4.0636 C   0  0  0  0  0  0  0  0  0  0  0  0
   -0.6045   -6.8264    3.8407 C   0  0  0  0  0  0  0  0  0  0  0  0
    0.8909   -6.5319    3.6958 C   0  0  0  0  0  0  0  0  0  0  0  0
    1.3511   -6.4122    2.2413 C   0  0  0  0  0  0  0  0  0  0  0  0
    1.1458   -5.2696    4.3650 O   0  0  0  0  0  0  0  0  0  0  0  0
   -2.4618   -5.5652    4.7616 O   0  0  0  0  0  0  0  0  0  0  0  0
   -0.8264   -7.6247    5.0168 O   0  0  0  0  0  0  0  0  0  0  0  0
    0.5408   -5.5051    1.5014 O   0  0  0  0  0  0  0  0  0  0  0  0
    0.6403   -1.9981    0.6314 H   0  0  0  0  0  0  0  0  0  0  0  0
   -0.5496   -2.9246    6.9147 H   0  0  0  0  0  0  0  0  0  0  0  0
   -0.3280    1.0107    4.8410 H   0  0  0  0  0  0  0  0  0  0  0  0
   -0.1718   -5.0839    5.9355 H   0  0  0  0  0  0  0  0  0  0  0  0
   -1.3975   -4.9568    3.1054 H   0  0  0  0  0  0  0  0  0  0  0  0
   -1.0400   -7.3705    2.9978 H   0  0  0  0  0  0  0  0  0  0  0  0
    1.4990   -7.2895    4.2026 H   0  0  0  0  0  0  0  0  0  0  0  0
    1.2933   -7.3859    1.7454 H   0  0  0  0  0  0  0  0  0  0  0  0
    2.3850   -6.0558    2.1878 H   0  0  0  0  0  0  0  0  0  0  0  0
    1.2797    1.1966    1.3365 H   0  0  0  0  0  0  0  0  0  0  0  0
   -0.4659    1.1297    0.9901 H   0  0  0  0  0  0  0  0  0  0  0  0
    0.6623    0.1252    0.0755 H   0  0  0  0  0  0  0  0  0  0  0  0
   -2.8980   -4.6939    4.7081 H   0  0  0  0  0  0  0  0  0  0  0  0
   -1.7631   -7.4654    5.2582 H   0  0  0  0  0  0  0  0  0  0  0  0
    0.6849   -4.6140    1.8929 H   0  0  0  0  0  0  0  0  0  0  0  0
  1  2  1  0  0  0  0
  1  6  1  0  0  0  0
  1 10  1  0  0  0  0
  2  3  2  0  0  0  0
  2 21  1  0  0  0  0
  3  4  1  0  0  0  0
  4  5  2  0  0  0  0
  4  9  1  0  0  0  0
  5  6  1  0  0  0  0
  5  7  1  0  0  0  0
  6 11  2  0  0  0  0
  7  8  2  0  0  0  0
  8  9  1  0  0  0  0
  8 22  1  0  0  0  0
  9 12  1  0  0  0  0
 10 30  1  0  0  0  0
 10 31  1  0  0  0  0
 10 32  1  0  0  0  0
 11 23  1  0  0  0  0
 12 13  1  0  0  0  0
 12 17  1  0  0  0  0
 12 24  1  0  0  0  0
 13 14  1  0  0  0  0
 13 18  1  0  0  0  0
 13 25  1  0  0  0  0
 14 15  1  0  0  0  0
 14 19  1  0  0  0  0
 14 26  1  0  0  0  0
 15 16  1  0  0  0  0
 15 17  1  0  0  0  0
 15 27  1  0  0  0  0
 16 20  1  0  0  0  0
 16 28  1  0  0  0  0
 16 29  1  0  0  0  0
 18 33  1  0  0  0  0
 19 34  1  0  0  0  0
 20 35  1  0  0  0  0
M  END
$$$$
FUCWOP
     RDKit          3D
FUCWOP
 25 27  0  0  0  0  0  0  0  0999 V2000
    3.2017    3.1340    3.1395 N   0  0  0  0  0  0  0  0  0  0  0  0
    3.5671    2.9356    4.4156 C   0  0  0  0  0  0  0  0  0  0  0  0
    4.3389    3.8944    4.9953 N   0  0  0  0  0  0  0  0  0  0  0  0
    3.2422    1.8821    5.1698 N   0  0  0  0  0  0  0  0  0  0  0  0
    2.4851    0.9883    4.5295 C   0  0  0  0  0  0  0  0  0  0  0  0
    2.0341    1.0565    3.2258 C   0  0  0  0  0  0  0  0  0  0  0  0
    2.4318    2.1986    2.5290 C   0  0  0  0  0  0  0  0  0  0  0  0
    1.2789   -0.0581    2.9294 N   0  0  0  0  0  0  0  0  0  0  0  0
    1.2764   -0.7806    4.0325 C   0  0  0  0  0  0  0  0  0  0  0  0
    1.9970   -0.1836    5.0317 N   0  0  0  0  0  0  0  0  0  0  0  0
    2.0732    2.4768    1.1484 N   0  3  0  0  0  0  0  0  0  0  0  0
    1.3076    1.6266    0.4183 C   0  0  0  0  0  0  0  0  0  0  0  0
    0.9743    1.9112   -0.9049 C   0  0  0  0  0  0  0  0  0  0  0  0
    1.4285    3.0803   -1.4928 C   0  0  0  0  0  0  0  0  0  0  0  0
    2.2094    3.9455   -0.7452 C   0  0  0  0  0  0  0  0  0  0  0  0
    2.5203    3.6252    0.5734 C   0  0  0  0  0  0  0  0  0  0  0  0
    4.6211    3.7586    5.9543 H   0  0  0  0  0  0  0  0  0  0  0  0
    4.6175    4.7116    4.4809 H   0  0  0  0  0  0  0  0  0  0  0  0
    0.7782   -1.7335    4.1712 H   0  0  0  0  0  0  0  0  0  0  0  0
    2.1471   -0.5339    5.9687 H   0  0  0  0  0  0  0  0  0  0  0  0
    0.9443    0.7079    0.8633 H   0  0  0  0  0  0  0  0  0  0  0  0
    0.3590    1.2158   -1.4729 H   0  0  0  0  0  0  0  0  0  0  0  0
    1.1755    3.3149   -2.5257 H   0  0  0  0  0  0  0  0  0  0  0  0
    2.5783    4.8702   -1.1846 H   0  0  0  0  0  0  0  0  0  0  0  0
    3.1333    4.3020    1.1638 H   0  0  0  0  0  0  0  0  0  0  0  0
  1  7  1  0  0  0  0
  1  2  2  0  0  0  0
  2  4  1  0  0  0  0
  2  3  1  0  0  0  0
  3 18  1  0  0  0  0
  3 17  1  0  0  0  0
  4  5  2  0  0  0  0
  5 10  1  0  0  0  0
  5  6  1  0  0  0  0
  6  8  1  0  0  0  0
  6  7  2  0  0  0  0
  7 11  1  0  0  0  0
  8  9  2  0  0  0  0
  9 19  1  0  0  0  0
  9 10  1  0  0  0  0
 10 20  1  0  0  0  0
 11 16  2  0  0  0  0
 11 12  1  0  0  0  0
 12 21  1  0  0  0  0
 12 13  2  0  0  0  0
 13 22  1  0  0  0  0
 13 14  1  0  0  0  0
 14 23  1  0  0  0  0
 14 15  2  0  0  0  0
 15 24  1  0  0  0  0
 15 16  1  0  0  0  0
 16 25  1  0  0  0  0
M  CHG  1  11   1
M  END
$$$$
FUFDIT
     RDKit          3D
FUFDIT
 20 20  0  0  0  0  0  0  0  0999 V2000
    6.5018    0.5213    1.4004 N   0  0  0  0  0  0  0  0  0  0  0  0
    5.7788   -0.5196    1.8756 C   0  0  0  0  0  0  0  0  0  0  0  0
    5.4037   -0.4605    3.1818 N   0  0  0  0  0  0  0  0  0  0  0  0
    5.7179    0.5235    4.0858 C   0  0  0  0  0  0  0  0  0  0  0  0
    6.8353    1.4962    3.6789 C   0  0  0  0  0  0  0  0  0  0  0  0
    6.7572    1.7177    2.1564 C   0  0  0  0  0  0  0  0  0  0  0  0
    5.4717   -1.4587    1.1513 O   0  0  0  0  0  0  0  0  0  0  0  0
    8.1681    0.8406    4.0613 C   0  0  0  0  0  0  0  0  0  0  0  0
    5.1345    0.5828    5.1680 O   0  0  0  0  0  0  0  0  0  0  0  0
    6.7723    2.7392    4.3807 O   0  0  0  0  0  0  0  0  0  0  0  0
    5.7979    2.7248    1.7810 O   0  0  0  0  0  0  0  0  0  0  0  0
    4.4703    2.2661    2.1711 O   0  0  0  0  0  0  0  0  0  0  0  0
    6.7519    0.4819    0.4215 H   0  0  0  0  0  0  0  0  0  0  0  0
    4.7553   -1.1689    3.4935 H   0  0  0  0  0  0  0  0  0  0  0  0
    7.7169    2.1092    1.8006 H   0  0  0  0  0  0  0  0  0  0  0  0
    8.3166   -0.1261    3.5689 H   0  0  0  0  0  0  0  0  0  0  0  0
    8.2189    0.6750    5.1442 H   0  0  0  0  0  0  0  0  0  0  0  0
    9.0107    1.4937    3.8069 H   0  0  0  0  0  0  0  0  0  0  0  0
    5.8648    3.0783    4.2474 H   0  0  0  0  0  0  0  0  0  0  0  0
    4.1297    2.1275    1.2664 H   0  0  0  0  0  0  0  0  0  0  0  0
  1  2  1  0  0  0  0
  1  6  1  0  0  0  0
  1 13  1  0  0  0  0
  2  3  1  0  0  0  0
  2  7  2  0  0  0  0
  3  4  1  0  0  0  0
  3 14  1  0  0  0  0
  4  5  1  0  0  0  0
  4  9  2  0  0  0  0
  5  6  1  0  0  0  0
  5  8  1  0  0  0  0
  5 10  1  0  0  0  0
  6 11  1  0  0  0  0
  6 15  1  0  0  0  0
  8 16  1  0  0  0  0
  8 17  1  0  0  0  0
  8 18  1  0  0  0  0
 10 19  1  0  0  0  0
 11 12  1  0  0  0  0
 12 20  1  0  0  0  0
M  END
$$$$
FUGWIN
     RDKit          3D
FUGWIN
 32 34  0  0  0  0  0  0  0  0999 V2000
    8.4557   16.9313   -3.4731 O   0  0  0  0  0  0  0  0  0  0  0  0
    8.8870   19.7798   -2.1524 O   0  0  0  0  0  0  0  0  0  0  0  0
    6.7081   19.2011   -5.7446 N   0  0  0  0  0  0  0  0  0  0  0  0
    6.7697   15.0795   -2.2549 O   0  0  0  0  0  0  0  0  0  0  0  0
    4.2284   15.3832   -6.0731 N   0  0  0  0  0  0  0  0  0  0  0  0
    5.9968   15.8529   -4.5589 N   0  3  0  0  0  0  0  0  0  0  0  0
    5.6943   18.7246   -6.4998 N   0  0  0  0  0  0  0  0  0  0  0  0
    3.4834   16.8940   -7.6798 N   0  0  0  0  0  0  0  0  0  0  0  0
    5.0556   15.0643   -5.0575 C   0  0  0  0  0  0  0  0  0  0  0  0
    5.3083   17.4542   -6.1673 C   0  0  0  0  0  0  0  0  0  0  0  0
    6.1457   17.0925   -5.1274 C   0  0  0  0  0  0  0  0  0  0  0  0
    8.3748   16.9156   -2.0329 C   0  0  0  0  0  0  0  0  0  0  0  0
    7.7520   19.0858   -2.6731 C   0  0  0  0  0  0  0  0  0  0  0  0
    4.3350   16.5958   -6.6565 C   0  0  0  0  0  0  0  0  0  0  0  0
    7.0021   18.1913   -4.9144 C   0  0  0  0  0  0  0  0  0  0  0  0
    8.1224   18.2741   -3.9256 C   0  0  0  0  0  0  0  0  0  0  0  0
    7.9679   15.5176   -1.5720 C   0  0  0  0  0  0  0  0  0  0  0  0
    7.3775   18.0068   -1.6795 C   0  0  0  0  0  0  0  0  0  0  0  0
    9.3683   17.1570   -1.6356 H   0  0  0  0  0  0  0  0  0  0  0  0
    6.3487   17.6762   -1.8621 H   0  0  0  0  0  0  0  0  0  0  0  0
    4.9386   14.0860   -4.6032 H   0  0  0  0  0  0  0  0  0  0  0  0
    6.9511   19.8165   -2.8230 H   0  0  0  0  0  0  0  0  0  0  0  0
    8.7502   14.7938   -1.8204 H   0  0  0  0  0  0  0  0  0  0  0  0
    9.0162   18.6788   -4.4144 H   0  0  0  0  0  0  0  0  0  0  0  0
    7.4716   18.3161   -0.6342 H   0  0  0  0  0  0  0  0  0  0  0  0
    7.7863   15.5005   -0.4926 H   0  0  0  0  0  0  0  0  0  0  0  0
    2.8186   16.1759   -7.9464 H   0  0  0  0  0  0  0  0  0  0  0  0
    3.4740   17.7583   -8.1964 H   0  0  0  0  0  0  0  0  0  0  0  0
    6.5693   15.5529   -3.7571 H   0  0  0  0  0  0  0  0  0  0  0  0
    5.3110   19.3241   -7.2260 H   0  0  0  0  0  0  0  0  0  0  0  0
    6.4628   14.3256   -1.7023 H   0  0  0  0  0  0  0  0  0  0  0  0
    9.0596   20.5514   -2.7239 H   0  0  0  0  0  0  0  0  0  0  0  0
  1 16  1  0  0  0  0
  1 12  1  0  0  0  0
  2 32  1  0  0  0  0
  2 13  1  0  0  0  0
  3 15  2  0  0  0  0
  3  7  1  0  0  0  0
  4 31  1  0  0  0  0
  4 17  1  0  0  0  0
  5 14  1  0  0  0  0
  5  9  2  0  0  0  0
  6 29  1  0  0  0  0
  6 11  2  0  0  0  0
  6  9  1  0  0  0  0
  7 30  1  0  0  0  0
  7 10  1  0  0  0  0
  8 28  1  0  0  0  0
  8 27  1  0  0  0  0
  8 14  1  0  0  0  0
  9 21  1  0  0  0  0
 10 14  2  0  0  0  0
 10 11  1  0  0  0  0
 11 15  1  0  0  0  0
 12 19  1  0  0  0  0
 12 18  1  0  0  0  0
 12 17  1  0  0  0  0
 13 22  1  0  0  0  0
 13 18  1  0  0  0  0
 13 16  1  0  0  0  0
 15 16  1  0  0  0  0
 16 24  1  0  0  0  0
 17 26  1  0  0  0  0
 17 23  1  0  0  0  0
 18 25  1  0  0  0  0
 18 20  1  0  0  0  0
M  CHG  1   6   1
M  END
$$$$
FULRAF
     RDKit          3D
FULRAF
 33 34  0  0  0  0  0  0  0  0999 V2000
    5.2420    4.8705    8.8313 N   0  0  0  0  0  0  0  0  0  0  0  0
    4.3297    4.5913    7.8661 N   0  0  0  0  0  0  0  0  0  0  0  0
    4.9561    3.6391    7.1732 C   0  0  0  0  0  0  0  0  0  0  0  0
    6.1935    3.2917    7.6394 N   0  0  0  0  0  0  0  0  0  0  0  0
    6.3586    4.0792    8.6797 C   0  0  0  0  0  0  0  0  0  0  0  0
    4.3194    3.0596    5.9771 C   0  0  0  0  0  0  0  0  0  0  0  0
    3.1665    3.5716    5.5959 N   0  3  0  0  0  0  0  0  0  0  0  0
    4.9502    2.0780    5.3713 N   0  0  0  0  0  0  0  0  0  0  0  0
    7.4371    4.1380    9.4658 N   0  0  0  0  0  0  0  0  0  0  0  0
    5.0066    5.9584    9.7741 C   0  0  0  0  0  0  0  0  0  0  0  0
    5.4880    7.3007    9.2261 C   0  0  0  0  0  0  0  0  0  0  0  0
    4.2518    7.8232    8.5123 C   0  0  0  0  0  0  0  0  0  0  0  0
    3.1087    7.2983    9.3818 C   0  0  0  0  0  0  0  0  0  0  0  0
    1.8283    6.9984    8.5876 C   0  0  0  0  0  0  0  0  0  0  0  0
    3.5742    6.0743    9.9978 O   0  0  0  0  0  0  0  0  0  0  0  0
    5.8437    8.1839   10.3000 O   0  0  0  0  0  0  0  0  0  0  0  0
    4.2716    9.2405    8.3962 O   0  0  0  0  0  0  0  0  0  0  0  0
    2.0341    5.9215    7.6596 O   0  0  0  0  0  0  0  0  0  0  0  0
    2.6477    3.2503    4.7939 H   0  0  0  0  0  0  0  0  0  0  0  0
    2.7816    4.3456    6.1470 H   0  0  0  0  0  0  0  0  0  0  0  0
    5.8411    1.7768    5.7630 H   0  0  0  0  0  0  0  0  0  0  0  0
    4.5924    1.6218    4.5462 H   0  0  0  0  0  0  0  0  0  0  0  0
    8.2227    3.5160    9.2869 H   0  0  0  0  0  0  0  0  0  0  0  0
    7.5528    4.7175   10.2916 H   0  0  0  0  0  0  0  0  0  0  0  0
    5.4712    5.6871   10.7270 H   0  0  0  0  0  0  0  0  0  0  0  0
    6.3603    7.2228    8.5691 H   0  0  0  0  0  0  0  0  0  0  0  0
    4.2050    7.4029    7.5019 H   0  0  0  0  0  0  0  0  0  0  0  0
    2.8698    8.0075   10.1830 H   0  0  0  0  0  0  0  0  0  0  0  0
    1.4857    7.8763    8.0325 H   0  0  0  0  0  0  0  0  0  0  0  0
    1.0328    6.6780    9.2679 H   0  0  0  0  0  0  0  0  0  0  0  0
    6.2088    8.9918    9.8877 H   0  0  0  0  0  0  0  0  0  0  0  0
    4.1827    9.6210    9.2907 H   0  0  0  0  0  0  0  0  0  0  0  0
    2.5687    5.2745    8.1718 H   0  0  0  0  0  0  0  0  0  0  0  0
  1 10  1  0  0  0  0
  1  5  1  0  0  0  0
  1  2  1  0  0  0  0
  2  3  2  0  0  0  0
  3  6  1  0  0  0  0
  3  4  1  0  0  0  0
  4  5  2  0  0  0  0
  5  9  1  0  0  0  0
  6  8  1  0  0  0  0
  6  7  2  0  0  0  0
  7 20  1  0  0  0  0
  7 19  1  0  0  0  0
  8 22  1  0  0  0  0
  8 21  1  0  0  0  0
  9 24  1  0  0  0  0
  9 23  1  0  0  0  0
 10 25  1  0  0  0  0
 10 15  1  0  0  0  0
 10 11  1  0  0  0  0
 11 26  1  0  0  0  0
 11 16  1  0  0  0  0
 11 12  1  0  0  0  0
 12 27  1  0  0  0  0
 12 17  1  0  0  0  0
 12 13  1  0  0  0  0
 13 28  1  0  0  0  0
 13 15  1  0  0  0  0
 13 14  1  0  0  0  0
 14 30  1  0  0  0  0
 14 29  1  0  0  0  0
 14 18  1  0  0  0  0
 16 31  1  0  0  0  0
 17 32  1  0  0  0  0
 18 33  1  0  0  0  0
M  CHG  1   7   1
M  END
$$$$
FUPKOQ
     RDKit          3D
FUPKOQ
 32 34  0  0  0  0  0  0  0  0999 V2000
    5.8390    3.1613    3.7603 N   0  0  0  0  0  0  0  0  0  0  0  0
    4.9378    2.7637    2.8301 N   0  0  0  0  0  0  0  0  0  0  0  0
    4.0941    1.9912    3.4675 N   0  3  0  0  0  0  0  0  0  0  0  0
    4.4144    1.8502    4.7731 C   0  0  0  0  0  0  0  0  0  0  0  0
    5.5522    2.6027    4.9856 C   0  0  0  0  0  0  0  0  0  0  0  0
    6.1494    2.6703    6.2508 C   0  0  0  0  0  0  0  0  0  0  0  0
    5.5411    1.9418    7.2827 C   0  0  0  0  0  0  0  0  0  0  0  0
    4.3881    1.1810    7.0609 C   0  0  0  0  0  0  0  0  0  0  0  0
    3.7976    1.1195    5.7943 C   0  0  0  0  0  0  0  0  0  0  0  0
    3.1149    1.4527    2.8877 O   0  5  0  0  0  0  0  0  0  0  0  0
    6.8969    4.0145    3.4353 C   0  0  0  0  0  0  0  0  0  0  0  0
    7.7400    4.3571    4.2498 O   0  0  0  0  0  0  0  0  0  0  0  0
    6.8720    4.4663    2.0014 C   0  0  0  0  0  0  0  0  0  0  0  0
    6.0238    5.5931    1.6367 C   0  0  0  0  0  0  0  0  0  0  0  0
    5.8930    6.1164    0.3633 C   0  0  0  0  0  0  0  0  0  0  0  0
    4.7889    7.4240    0.3750 S   0  0  0  0  0  0  0  0  0  0  0  0
    4.5601    7.2069    2.0612 C   0  0  0  0  0  0  0  0  0  0  0  0
    5.2493    6.2332    2.6020 N   0  0  0  0  0  0  0  0  0  0  0  0
    3.7316    7.9895    2.7573 N   0  0  0  0  0  0  0  0  0  0  0  0
    7.5991    3.9041    1.0758 N   0  0  0  0  0  0  0  0  0  0  0  0
    8.3451    2.8356    1.5990 O   0  0  0  0  0  0  0  0  0  0  0  0
    9.1196    2.2691    0.5473 C   0  0  0  0  0  0  0  0  0  0  0  0
    7.0444    3.2584    6.4377 H   0  0  0  0  0  0  0  0  0  0  0  0
    5.9775    1.9701    8.2802 H   0  0  0  0  0  0  0  0  0  0  0  0
    3.9435    0.6283    7.8866 H   0  0  0  0  0  0  0  0  0  0  0  0
    2.9022    0.5301    5.6168 H   0  0  0  0  0  0  0  0  0  0  0  0
    6.3791    5.7957   -0.5476 H   0  0  0  0  0  0  0  0  0  0  0  0
    3.2031    8.7336    2.3228 H   0  0  0  0  0  0  0  0  0  0  0  0
    3.6126    7.8467    3.7514 H   0  0  0  0  0  0  0  0  0  0  0  0
    8.4642    1.8891   -0.2424 H   0  0  0  0  0  0  0  0  0  0  0  0
    9.7000    1.4376    0.9552 H   0  0  0  0  0  0  0  0  0  0  0  0
    9.8086    3.0156    0.1406 H   0  0  0  0  0  0  0  0  0  0  0  0
  1 11  1  0  0  0  0
  1  5  1  0  0  0  0
  1  2  1  0  0  0  0
  2  3  2  0  0  0  0
  3 10  1  0  0  0  0
  3  4  1  0  0  0  0
  4  9  1  0  0  0  0
  4  5  2  0  0  0  0
  5  6  1  0  0  0  0
  6 23  1  0  0  0  0
  6  7  2  0  0  0  0
  7 24  1  0  0  0  0
  7  8  1  0  0  0  0
  8 25  1  0  0  0  0
  8  9  2  0  0  0  0
  9 26  1  0  0  0  0
 11 13  1  0  0  0  0
 11 12  2  0  0  0  0
 13 20  2  0  0  0  0
 13 14  1  0  0  0  0
 14 18  1  0  0  0  0
 14 15  2  0  0  0  0
 15 27  1  0  0  0  0
 15 16  1  0  0  0  0
 16 17  1  0  0  0  0
 17 19  1  0  0  0  0
 17 18  2  0  0  0  0
 19 29  1  0  0  0  0
 19 28  1  0  0  0  0
 20 21  1  0  0  0  0
 21 22  1  0  0  0  0
 22 32  1  0  0  0  0
 22 31  1  0  0  0  0
 22 30  1  0  0  0  0
M  CHG  1   3   1
M  CHG  1  10  -1
M  END
$$$$
FUTCEC
     RDKit          3D
FUTCEC
 25 26  0  0  0  0  0  0  0  0999 V2000
    7.3495    1.4184    6.6846 N   0  0  0  0  0  0  0  0  0  0  0  0
    8.3010    1.8712    5.7593 N   0  0  0  0  0  0  0  0  0  0  0  0
    7.7640    0.8567    4.8049 C   0  0  0  0  0  0  0  0  0  0  0  0
    6.7577    0.4939    5.9036 C   0  0  0  0  0  0  0  0  0  0  0  0
    8.7922   -0.2222    4.4923 C   0  0  0  0  0  0  0  0  0  0  0  0
    7.1635    1.4902    3.5574 C   0  0  0  0  0  0  0  0  0  0  0  0
    7.1464    1.8597    7.9903 C   0  0  0  0  0  0  0  0  0  0  0  0
    7.9770    2.8420    8.5456 C   0  0  0  0  0  0  0  0  0  0  0  0
    7.7721    3.2907    9.8532 C   0  0  0  0  0  0  0  0  0  0  0  0
    6.7357    2.7604   10.6180 C   0  0  0  0  0  0  0  0  0  0  0  0
    5.9065    1.7801   10.0776 C   0  0  0  0  0  0  0  0  0  0  0  0
    6.1117    1.3307    8.7700 C   0  0  0  0  0  0  0  0  0  0  0  0
    5.8325   -0.2729    6.0370 O   0  0  0  0  0  0  0  0  0  0  0  0
    8.0501    2.8352    5.5268 H   0  0  0  0  0  0  0  0  0  0  0  0
    8.3315   -1.0452    3.9350 H   0  0  0  0  0  0  0  0  0  0  0  0
    9.2296   -0.6467    5.4034 H   0  0  0  0  0  0  0  0  0  0  0  0
    9.6113    0.1771    3.8839 H   0  0  0  0  0  0  0  0  0  0  0  0
    6.6398    0.7387    2.9563 H   0  0  0  0  0  0  0  0  0  0  0  0
    7.9405    1.9398    2.9292 H   0  0  0  0  0  0  0  0  0  0  0  0
    6.4389    2.2744    3.8056 H   0  0  0  0  0  0  0  0  0  0  0  0
    8.8003    3.2603    7.9729 H   0  0  0  0  0  0  0  0  0  0  0  0
    8.4253    4.0503   10.2748 H   0  0  0  0  0  0  0  0  0  0  0  0
    6.5765    3.1072   11.6359 H   0  0  0  0  0  0  0  0  0  0  0  0
    5.0988    1.3608   10.6724 H   0  0  0  0  0  0  0  0  0  0  0  0
    5.4503    0.5634    8.3741 H   0  0  0  0  0  0  0  0  0  0  0  0
  1  2  1  0  0  0  0
  1  4  1  0  0  0  0
  1  7  1  0  0  0  0
  2  3  1  0  0  0  0
  2 14  1  0  0  0  0
  3  4  1  0  0  0  0
  3  5  1  0  0  0  0
  3  6  1  0  0  0  0
  4 13  2  0  0  0  0
  5 15  1  0  0  0  0
  5 16  1  0  0  0  0
  5 17  1  0  0  0  0
  6 18  1  0  0  0  0
  6 19  1  0  0  0  0
  6 20  1  0  0  0  0
  7  8  2  0  0  0  0
  7 12  1  0  0  0  0
  8  9  1  0  0  0  0
  8 21  1  0  0  0  0
  9 10  2  0  0  0  0
  9 22  1  0  0  0  0
 10 11  1  0  0  0  0
 10 23  1  0  0  0  0
 11 12  2  0  0  0  0
 11 24  1  0  0  0  0
 12 25  1  0  0  0  0
M  END
$$$$
FUVMUE
     RDKit          3D
FUVMUE
 33 32  0  0  0  0  0  0  0  0999 V2000
   -3.7415    3.1814   11.6666 C   0  0  0  0  0  0  0  0  0  0  0  0
   -4.3808    0.9447   10.8674 C   0  0  0  0  0  0  0  0  0  0  0  0
   -3.3029    1.8595   11.2247 N   0  0  0  0  0  0  0  0  0  0  0  0
   -1.9820    1.5333   11.2631 C   0  0  0  0  0  0  0  0  0  0  0  0
   -1.1818    2.4462   11.6879 O   0  3  0  0  0  0  0  0  0  0  0  0
   -1.4315    0.1968   10.8023 C   0  0  0  0  0  0  0  0  0  0  0  0
   -1.3311    0.0990    9.2687 C   0  0  0  0  0  0  0  0  0  0  0  0
   -0.7812   -1.2634    8.8068 C   0  0  0  0  0  0  0  0  0  0  0  0
   -0.6706   -1.3621    7.2969 C   0  0  0  0  0  0  0  0  0  0  0  0
   -1.5743   -1.9840    6.6254 O   0  3  0  0  0  0  0  0  0  0  0  0
    0.3311   -0.7903    6.5742 N   0  0  0  0  0  0  0  0  0  0  0  0
    1.4972   -0.1236    7.1418 C   0  0  0  0  0  0  0  0  0  0  0  0
    0.3445   -0.9161    5.1186 C   0  0  0  0  0  0  0  0  0  0  0  0
   -0.2352    2.1776   11.7228 H   0  0  0  0  0  0  0  0  0  0  0  0
   -2.2763   -2.4034    7.1737 H   0  0  0  0  0  0  0  0  0  0  0  0
   -2.8988    3.8442   11.8781 H   0  0  0  0  0  0  0  0  0  0  0  0
   -4.3552    3.6311   10.8804 H   0  0  0  0  0  0  0  0  0  0  0  0
   -4.3380    3.0659   12.5764 H   0  0  0  0  0  0  0  0  0  0  0  0
   -4.0112   -0.0185   10.5156 H   0  0  0  0  0  0  0  0  0  0  0  0
   -5.0059    0.7798   11.7501 H   0  0  0  0  0  0  0  0  0  0  0  0
   -4.9816    1.4007   10.0749 H   0  0  0  0  0  0  0  0  0  0  0  0
   -2.0614   -0.6101   11.1888 H   0  0  0  0  0  0  0  0  0  0  0  0
   -0.4339    0.0739   11.2381 H   0  0  0  0  0  0  0  0  0  0  0  0
   -0.6943    0.9106    8.8964 H   0  0  0  0  0  0  0  0  0  0  0  0
   -2.3149    0.2640    8.8132 H   0  0  0  0  0  0  0  0  0  0  0  0
   -1.4525   -2.0586    9.1491 H   0  0  0  0  0  0  0  0  0  0  0  0
    0.1997   -1.4437    9.2570 H   0  0  0  0  0  0  0  0  0  0  0  0
    1.5812    0.8745    6.7019 H   0  0  0  0  0  0  0  0  0  0  0  0
    1.4345   -0.0240    8.2255 H   0  0  0  0  0  0  0  0  0  0  0  0
    2.3885   -0.7078    6.8940 H   0  0  0  0  0  0  0  0  0  0  0  0
    0.4441    0.0807    4.6787 H   0  0  0  0  0  0  0  0  0  0  0  0
    1.2011   -1.5319    4.8286 H   0  0  0  0  0  0  0  0  0  0  0  0
   -0.5691   -1.3793    4.7380 H   0  0  0  0  0  0  0  0  0  0  0  0
  1 18  1  0  0  0  0
  1 17  1  0  0  0  0
  1 16  1  0  0  0  0
  1  3  1  0  0  0  0
  2 21  1  0  0  0  0
  2 20  1  0  0  0  0
  2 19  1  0  0  0  0
  2  3  1  0  0  0  0
  3  4  1  0  0  0  0
  4  6  1  0  0  0  0
  4  5  2  0  0  0  0
  5 14  1  0  0  0  0
  6 23  1  0  0  0  0
  6 22  1  0  0  0  0
  6  7  1  0  0  0  0
  7 25  1  0  0  0  0
  7 24  1  0  0  0  0
  7  8  1  0  0  0  0
  8 27  1  0  0  0  0
  8 26  1  0  0  0  0
  8  9  1  0  0  0  0
  9 11  1  0  0  0  0
  9 10  2  0  0  0  0
 10 15  1  0  0  0  0
 11 13  1  0  0  0  0
 11 12  1  0  0  0  0
 12 30  1  0  0  0  0
 12 29  1  0  0  0  0
 12 28  1  0  0  0  0
 13 33  1  0  0  0  0
 13 32  1  0  0  0  0
 13 31  1  0  0  0  0
M  CHG  1   5   1
M  CHG  1  10   1
M  END
$$$$
FUVNEP
     RDKit          3D
FUVNEP
 40 41  0  0  0  0  0  0  0  0999 V2000
    3.2665    6.4754   10.8875 O   0  0  0  0  0  0  0  0  0  0  0  0
    0.4608   11.7725    8.6499 N   0  0  0  0  0  0  0  0  0  0  0  0
    2.7963    6.9881   17.2478 N   0  0  0  0  0  0  0  0  0  0  0  0
    1.0402   12.2175    7.3883 C   0  0  0  0  0  0  0  0  0  0  0  0
   -0.7374   12.4554    9.1213 C   0  0  0  0  0  0  0  0  0  0  0  0
    1.0071   10.7056    9.3541 C   0  0  0  0  0  0  0  0  0  0  0  0
    2.1495   10.0200    8.9029 C   0  0  0  0  0  0  0  0  0  0  0  0
    2.7081    8.9464    9.6110 C   0  0  0  0  0  0  0  0  0  0  0  0
    2.1416    8.5305   10.8134 C   0  0  0  0  0  0  0  0  0  0  0  0
    0.9955    9.1704   11.2802 C   0  0  0  0  0  0  0  0  0  0  0  0
    0.4482   10.2428   10.5597 C   0  0  0  0  0  0  0  0  0  0  0  0
    2.7532    7.3857   11.5335 C   0  0  0  0  0  0  0  0  0  0  0  0
    2.7588    7.3154   13.0161 C   0  0  0  0  0  0  0  0  0  0  0  0
    2.6609    6.0686   13.6289 C   0  0  0  0  0  0  0  0  0  0  0  0
    2.6709    5.9680   15.0274 C   0  0  0  0  0  0  0  0  0  0  0  0
    2.7918    7.0940   15.8618 C   0  0  0  0  0  0  0  0  0  0  0  0
    2.9125    8.3340   15.2077 C   0  0  0  0  0  0  0  0  0  0  0  0
    2.9036    8.4515   13.8096 C   0  0  0  0  0  0  0  0  0  0  0  0
    2.6979    5.6899   17.9041 C   0  0  0  0  0  0  0  0  0  0  0  0
    2.9462    8.1641   18.0956 C   0  0  0  0  0  0  0  0  0  0  0  0
   -1.5872   11.7654    9.1651 H   0  0  0  0  0  0  0  0  0  0  0  0
   -0.5728   12.8937   10.1118 H   0  0  0  0  0  0  0  0  0  0  0  0
   -1.0289   13.2771    8.4581 H   0  0  0  0  0  0  0  0  0  0  0  0
    2.0769   12.5431    7.5281 H   0  0  0  0  0  0  0  0  0  0  0  0
    0.4970   13.0698    6.9658 H   0  0  0  0  0  0  0  0  0  0  0  0
    1.0071   11.4175    6.6405 H   0  0  0  0  0  0  0  0  0  0  0  0
    2.7094    5.7806   18.9957 H   0  0  0  0  0  0  0  0  0  0  0  0
    1.7601    5.1889   17.6398 H   0  0  0  0  0  0  0  0  0  0  0  0
    3.5432    5.0494   17.6296 H   0  0  0  0  0  0  0  0  0  0  0  0
    2.9186    7.9084   19.1604 H   0  0  0  0  0  0  0  0  0  0  0  0
    3.9073    8.6568   17.9118 H   0  0  0  0  0  0  0  0  0  0  0  0
    2.1326    8.8769   17.9220 H   0  0  0  0  0  0  0  0  0  0  0  0
    2.6390   10.3021    7.9752 H   0  0  0  0  0  0  0  0  0  0  0  0
    3.5869    8.4412    9.2156 H   0  0  0  0  0  0  0  0  0  0  0  0
    0.4997    8.8442   12.1906 H   0  0  0  0  0  0  0  0  0  0  0  0
   -0.4447   10.7056   10.9706 H   0  0  0  0  0  0  0  0  0  0  0  0
    3.0283    9.4358   13.3662 H   0  0  0  0  0  0  0  0  0  0  0  0
    3.0266    9.2523   15.7769 H   0  0  0  0  0  0  0  0  0  0  0  0
    2.5853    4.9697   15.4469 H   0  0  0  0  0  0  0  0  0  0  0  0
    2.5754    5.1670   13.0259 H   0  0  0  0  0  0  0  0  0  0  0  0
  1 12  2  0  0  0  0
  2  6  1  0  0  0  0
  2  5  1  0  0  0  0
  2  4  1  0  0  0  0
  3 20  1  0  0  0  0
  3 19  1  0  0  0  0
  3 16  1  0  0  0  0
  4 26  1  0  0  0  0
  4 25  1  0  0  0  0
  4 24  1  0  0  0  0
  5 23  1  0  0  0  0
  5 22  1  0  0  0  0
  5 21  1  0  0  0  0
  6 11  2  0  0  0  0
  6  7  1  0  0  0  0
  7 33  1  0  0  0  0
  7  8  2  0  0  0  0
  8 34  1  0  0  0  0
  8  9  1  0  0  0  0
  9 12  1  0  0  0  0
  9 10  2  0  0  0  0
 10 35  1  0  0  0  0
 10 11  1  0  0  0  0
 11 36  1  0  0  0  0
 12 13  1  0  0  0  0
 13 18  1  0  0  0  0
 13 14  2  0  0  0  0
 14 40  1  0  0  0  0
 14 15  1  0  0  0  0
 15 39  1  0  0  0  0
 15 16  2  0  0  0  0
 16 17  1  0  0  0  0
 17 38  1  0  0  0  0
 17 18  2  0  0  0  0
 18 37  1  0  0  0  0
 19 29  1  0  0  0  0
 19 28  1  0  0  0  0
 19 27  1  0  0  0  0
 20 32  1  0  0  0  0
 20 31  1  0  0  0  0
 20 30  1  0  0  0  0
M  END
$$$$
GADHEY
     RDKit          3D
GADHEY
 35 36  0  0  0  0  0  0  0  0999 V2000
    1.8949    4.4894    4.9385 N   0  0  0  0  0  0  0  0  0  0  0  0
    3.9694    4.7346    6.6037 N   0  3  0  0  0  0  0  0  0  0  0  0
    1.2188    5.4867    5.7057 C   0  0  0  0  0  0  0  0  0  0  0  0
   -0.0785    5.8910    5.3424 C   0  0  0  0  0  0  0  0  0  0  0  0
   -0.7549    6.8590    6.0737 C   0  0  0  0  0  0  0  0  0  0  0  0
   -0.1472    7.4401    7.1808 C   0  0  0  0  0  0  0  0  0  0  0  0
    1.1440    7.0654    7.5761 C   0  0  0  0  0  0  0  0  0  0  0  0
    1.8595    6.0785    6.8475 C   0  0  0  0  0  0  0  0  0  0  0  0
    3.1688    5.7579    7.3205 C   0  0  0  0  0  0  0  0  0  0  0  0
    3.7265    6.3811    8.4457 C   0  0  0  0  0  0  0  0  0  0  0  0
    2.9989    7.3415    9.1341 C   0  0  0  0  0  0  0  0  0  0  0  0
    1.7197    7.6785    8.7009 C   0  0  0  0  0  0  0  0  0  0  0  0
    1.2314    3.1721    5.0137 C   0  0  0  0  0  0  0  0  0  0  0  0
    2.1880    4.9373    3.5620 C   0  0  0  0  0  0  0  0  0  0  0  0
    5.1734    5.3135    5.9495 C   0  0  0  0  0  0  0  0  0  0  0  0
    4.1998    3.5171    7.4268 C   0  0  0  0  0  0  0  0  0  0  0  0
    3.3262    4.4489    5.8325 H   0  0  0  0  0  0  0  0  0  0  0  0
   -0.5777    5.4532    4.4810 H   0  0  0  0  0  0  0  0  0  0  0  0
   -1.7582    7.1626    5.7817 H   0  0  0  0  0  0  0  0  0  0  0  0
   -0.7005    8.1970    7.7365 H   0  0  0  0  0  0  0  0  0  0  0  0
    4.7225    6.1325    8.7999 H   0  0  0  0  0  0  0  0  0  0  0  0
    3.4208    7.8326   10.0093 H   0  0  0  0  0  0  0  0  0  0  0  0
    1.1664    8.4361    9.2576 H   0  0  0  0  0  0  0  0  0  0  0  0
    1.8712    2.4151    4.5475 H   0  0  0  0  0  0  0  0  0  0  0  0
    1.0784    2.8738    6.0569 H   0  0  0  0  0  0  0  0  0  0  0  0
    0.2669    3.1692    4.4943 H   0  0  0  0  0  0  0  0  0  0  0  0
    2.7168    5.8970    3.5707 H   0  0  0  0  0  0  0  0  0  0  0  0
    2.8426    4.2076    3.0734 H   0  0  0  0  0  0  0  0  0  0  0  0
    1.2777    5.0343    2.9604 H   0  0  0  0  0  0  0  0  0  0  0  0
    5.5969    4.5468    5.2945 H   0  0  0  0  0  0  0  0  0  0  0  0
    4.8708    6.1781    5.3510 H   0  0  0  0  0  0  0  0  0  0  0  0
    5.9023    5.5982    6.7134 H   0  0  0  0  0  0  0  0  0  0  0  0
    3.2410    3.1707    7.8242 H   0  0  0  0  0  0  0  0  0  0  0  0
    4.6225    2.7489    6.7730 H   0  0  0  0  0  0  0  0  0  0  0  0
    4.9004    3.7495    8.2337 H   0  0  0  0  0  0  0  0  0  0  0  0
  1 14  1  0  0  0  0
  1 13  1  0  0  0  0
  1  3  1  0  0  0  0
  2 17  1  0  0  0  0
  2 16  1  0  0  0  0
  2 15  1  0  0  0  0
  2  9  1  0  0  0  0
  3  8  1  0  0  0  0
  3  4  2  0  0  0  0
  4 18  1  0  0  0  0
  4  5  1  0  0  0  0
  5 19  1  0  0  0  0
  5  6  2  0  0  0  0
  6 20  1  0  0  0  0
  6  7  1  0  0  0  0
  7 12  1  0  0  0  0
  7  8  2  0  0  0  0
  8  9  1  0  0  0  0
  9 10  2  0  0  0  0
 10 21  1  0  0  0  0
 10 11  1  0  0  0  0
 11 22  1  0  0  0  0
 11 12  2  0  0  0  0
 12 23  1  0  0  0  0
 13 26  1  0  0  0  0
 13 25  1  0  0  0  0
 13 24  1  0  0  0  0
 14 29  1  0  0  0  0
 14 28  1  0  0  0  0
 14 27  1  0  0  0  0
 15 32  1  0  0  0  0
 15 31  1  0  0  0  0
 15 30  1  0  0  0  0
 16 35  1  0  0  0  0
 16 34  1  0  0  0  0
 16 33  1  0  0  0  0
M  CHG  1   2   1
M  END
$$$$
GAHPIO
     RDKit          3D
GAHPIO
 22 21  0  0  0  0  0  0  0  0999 V2000
   -3.4630    2.2604    6.4199 O   0  0  0  0  0  0  0  0  0  0  0  0
   -3.4555    0.8176    8.1249 O   0  0  0  0  0  0  0  0  0  0  0  0
   -1.7004    4.5324    6.7441 O   0  0  0  0  0  0  0  0  0  0  0  0
    0.6438    1.9416    7.3296 O   0  0  0  0  0  0  0  0  0  0  0  0
   -1.1075    3.4081    7.3519 N   0  0  0  0  0  0  0  0  0  0  0  0
   -3.0014    1.9247    7.5029 C   0  0  0  0  0  0  0  0  0  0  0  0
   -1.9569    2.6840    8.3094 C   0  0  0  0  0  0  0  0  0  0  0  0
   -2.6318    3.5925    9.3402 C   0  0  0  0  0  0  0  0  0  0  0  0
   -1.6270    4.2823   10.2518 C   0  0  0  0  0  0  0  0  0  0  0  0
    0.1217    2.9802    6.9257 C   0  0  0  0  0  0  0  0  0  0  0  0
    0.8084    3.8601    5.9138 C   0  0  0  0  0  0  0  0  0  0  0  0
    0.9045    4.8776    6.3029 H   0  0  0  0  0  0  0  0  0  0  0  0
    1.8093    3.4700    5.7080 H   0  0  0  0  0  0  0  0  0  0  0  0
    0.2361    3.8715    4.9821 H   0  0  0  0  0  0  0  0  0  0  0  0
   -2.1500    4.8848   11.0013 H   0  0  0  0  0  0  0  0  0  0  0  0
   -1.0083    3.5488   10.7786 H   0  0  0  0  0  0  0  0  0  0  0  0
   -0.9670    4.9481    9.6873 H   0  0  0  0  0  0  0  0  0  0  0  0
   -1.3317    1.9375    8.8140 H   0  0  0  0  0  0  0  0  0  0  0  0
   -3.2505    4.3505    8.8444 H   0  0  0  0  0  0  0  0  0  0  0  0
   -3.3150    2.9977    9.9591 H   0  0  0  0  0  0  0  0  0  0  0  0
   -4.1094    0.4321    7.5041 H   0  0  0  0  0  0  0  0  0  0  0  0
   -2.3634    4.1186    6.1505 H   0  0  0  0  0  0  0  0  0  0  0  0
  1  6  2  0  0  0  0
  2  6  1  0  0  0  0
  2 21  1  0  0  0  0
  3  5  1  0  0  0  0
  3 22  1  0  0  0  0
  4 10  2  0  0  0  0
  5  7  1  0  0  0  0
  5 10  1  0  0  0  0
  6  7  1  0  0  0  0
  7  8  1  0  0  0  0
  7 18  1  0  0  0  0
  8  9  1  0  0  0  0
  8 19  1  0  0  0  0
  8 20  1  0  0  0  0
  9 15  1  0  0  0  0
  9 16  1  0  0  0  0
  9 17  1  0  0  0  0
 10 11  1  0  0  0  0
 11 12  1  0  0  0  0
 11 13  1  0  0  0  0
 11 14  1  0  0  0  0
M  END
$$$$
GAKGOO
     RDKit          3D
GAKGOO
 28 30  0  0  0  0  0  0  0  0999 V2000
    1.6403    2.1391    5.4957 O   0  0  0  0  0  0  0  0  0  0  0  0
    2.7973    2.8403    5.7838 C   0  0  0  0  0  0  0  0  0  0  0  0
    3.8284    2.7575    5.1315 O   0  0  0  0  0  0  0  0  0  0  0  0
    2.6561    3.7112    6.9743 C   0  0  0  0  0  0  0  0  0  0  0  0
    3.7405    4.5697    7.4818 C   0  0  0  0  0  0  0  0  0  0  0  0
    1.4156    3.4982    7.3660 C   0  0  0  0  0  0  0  0  0  0  0  0
    0.4759    3.8397    8.2970 N   0  0  0  0  0  0  0  0  0  0  0  0
    0.5527    4.8403    9.3434 C   0  0  0  0  0  0  0  0  0  0  0  0
   -0.4589    4.5084   10.4469 C   0  0  0  0  0  0  0  0  0  0  0  0
   -1.8642    4.2237    9.8919 C   0  0  0  0  0  0  0  0  0  0  0  0
   -1.8447    3.3172    8.6923 C   0  0  0  0  0  0  0  0  0  0  0  0
   -0.7145    3.1651    7.9942 C   0  0  0  0  0  0  0  0  0  0  0  0
   -0.4656    2.3377    6.8108 C   0  0  0  0  0  0  0  0  0  0  0  0
   -1.4556    1.4548    6.1532 C   0  0  0  0  0  0  0  0  0  0  0  0
    0.8144    2.5684    6.4775 C   0  0  0  0  0  0  0  0  0  0  0  0
    3.4197    5.1638    8.3419 H   0  0  0  0  0  0  0  0  0  0  0  0
    4.0755    5.2644    6.7051 H   0  0  0  0  0  0  0  0  0  0  0  0
    4.5966    3.9630    7.7931 H   0  0  0  0  0  0  0  0  0  0  0  0
    1.5576    4.8756    9.7779 H   0  0  0  0  0  0  0  0  0  0  0  0
    0.3351    5.8286    8.9215 H   0  0  0  0  0  0  0  0  0  0  0  0
   -0.1100    3.6195   10.9898 H   0  0  0  0  0  0  0  0  0  0  0  0
   -0.5028    5.3260   11.1752 H   0  0  0  0  0  0  0  0  0  0  0  0
   -2.3547    5.1638    9.6138 H   0  0  0  0  0  0  0  0  0  0  0  0
   -2.4687    3.7643   10.6823 H   0  0  0  0  0  0  0  0  0  0  0  0
   -2.7588    2.8055    8.4127 H   0  0  0  0  0  0  0  0  0  0  0  0
   -1.0219    0.9444    5.2869 H   0  0  0  0  0  0  0  0  0  0  0  0
   -2.3170    2.0323    5.8028 H   0  0  0  0  0  0  0  0  0  0  0  0
   -1.8113    0.6875    6.8483 H   0  0  0  0  0  0  0  0  0  0  0  0
  1  2  1  0  0  0  0
  1 15  1  0  0  0  0
  2  3  2  0  0  0  0
  2  4  1  0  0  0  0
  4  5  1  0  0  0  0
  4  6  2  0  0  0  0
  5 16  1  0  0  0  0
  5 17  1  0  0  0  0
  5 18  1  0  0  0  0
  6  7  1  0  0  0  0
  6 15  1  0  0  0  0
  7  8  1  0  0  0  0
  7 12  1  0  0  0  0
  8  9  1  0  0  0  0
  8 19  1  0  0  0  0
  8 20  1  0  0  0  0
  9 10  1  0  0  0  0
  9 21  1  0  0  0  0
  9 22  1  0  0  0  0
 10 11  1  0  0  0  0
 10 23  1  0  0  0  0
 10 24  1  0  0  0  0
 11 12  2  0  0  0  0
 11 25  1  0  0  0  0
 12 13  1  0  0  0  0
 13 14  1  0  0  0  0
 13 15  2  0  0  0  0
 14 26  1  0  0  0  0
 14 27  1  0  0  0  0
 14 28  1  0  0  0  0
M  END
$$$$
GAVKOD
     RDKit          3D
GAVKOD
 13 13  0  0  0  0  0  0  0  0999 V2000
    5.1199    3.1135    0.3841 O   0  0  0  0  0  0  0  0  0  0  0  0
    4.3257    1.1903    1.3633 O   0  5  0  0  0  0  0  0  0  0  0  0
    6.3103    3.8439    0.3955 N   0  0  0  0  0  0  0  0  0  0  0  0
    5.2953    1.9766    1.2410 N   0  3  0  0  0  0  0  0  0  0  0  0
    7.0470    1.1051    2.5951 N   0  0  0  0  0  0  0  0  0  0  0  0
    7.1493    3.1886    1.2075 C   0  0  0  0  0  0  0  0  0  0  0  0
    6.5456    2.0337    1.7408 C   0  0  0  0  0  0  0  0  0  0  0  0
    8.5165    3.7065    1.4411 C   0  0  0  0  0  0  0  0  0  0  0  0
    6.4835    0.3095    2.8988 H   0  0  0  0  0  0  0  0  0  0  0  0
    7.9863    1.1322    2.9815 H   0  0  0  0  0  0  0  0  0  0  0  0
    8.6680    3.9169    2.5047 H   0  0  0  0  0  0  0  0  0  0  0  0
    8.7002    4.6315    0.8847 H   0  0  0  0  0  0  0  0  0  0  0  0
    9.2623    2.9696    1.1261 H   0  0  0  0  0  0  0  0  0  0  0  0
  1  4  1  0  0  0  0
  1  3  1  0  0  0  0
  2  4  1  0  0  0  0
  3  6  2  0  0  0  0
  4  7  2  0  0  0  0
  5 10  1  0  0  0  0
  5  9  1  0  0  0  0
  5  7  1  0  0  0  0
  6  8  1  0  0  0  0
  6  7  1  0  0  0  0
  8 13  1  0  0  0  0
  8 12  1  0  0  0  0
  8 11  1  0  0  0  0
M  CHG  1   2  -1
M  CHG  1   4   1
M  END
$$$$
GEHPUE
     RDKit          3D
GEHPUE
 21 20  0  0  0  0  0  0  0  0999 V2000
    2.1742    7.1279   11.9125 S   0  0  0  0  0  0  0  0  0  0  0  0
    0.9026    8.7021   11.5489 S   0  0  0  0  0  0  0  0  0  0  0  0
    1.3399    9.3515    9.6489 S   0  0  0  0  0  0  0  0  0  0  0  0
    1.5076    5.8002    9.2186 O   0  0  0  0  0  0  0  0  0  0  0  0
   -0.0192    3.3876   11.1855 O   0  0  0  0  0  0  0  0  0  0  0  0
   -1.1300    9.6613    7.8335 O   0  0  0  0  0  0  0  0  0  0  0  0
   -0.7626    6.2282    7.3358 O   0  0  0  0  0  0  0  0  0  0  0  0
    1.2710    5.7521   11.5403 N   0  0  0  0  0  0  0  0  0  0  0  0
   -0.4917    3.8962    9.0019 N   0  0  0  0  0  0  0  0  0  0  0  0
    0.5496    8.2531    8.6453 N   0  0  0  0  0  0  0  0  0  0  0  0
   -2.1273    7.6984    6.2427 N   0  0  0  0  0  0  0  0  0  0  0  0
    1.0758    5.3085   10.2534 C   0  0  0  0  0  0  0  0  0  0  0  0
    0.1454    4.0841   10.1951 C   0  0  0  0  0  0  0  0  0  0  0  0
   -0.5713    8.5751    7.9211 C   0  0  0  0  0  0  0  0  0  0  0  0
   -1.1503    7.3715    7.1429 C   0  0  0  0  0  0  0  0  0  0  0  0
    0.8573    5.2039   12.2902 H   0  0  0  0  0  0  0  0  0  0  0  0
   -0.3734    4.5634    8.2364 H   0  0  0  0  0  0  0  0  0  0  0  0
   -1.1298    3.1238    8.8835 H   0  0  0  0  0  0  0  0  0  0  0  0
    0.9142    7.2983    8.5885 H   0  0  0  0  0  0  0  0  0  0  0  0
   -2.4199    8.6664    6.1517 H   0  0  0  0  0  0  0  0  0  0  0  0
   -2.5693    6.9818    5.6863 H   0  0  0  0  0  0  0  0  0  0  0  0
  1  2  1  0  0  0  0
  1  8  1  0  0  0  0
  2  3  1  0  0  0  0
  3 10  1  0  0  0  0
  4 12  2  0  0  0  0
  5 13  2  0  0  0  0
  6 14  2  0  0  0  0
  7 15  2  0  0  0  0
  8 12  1  0  0  0  0
  8 16  1  0  0  0  0
  9 13  1  0  0  0  0
  9 17  1  0  0  0  0
  9 18  1  0  0  0  0
 10 14  1  0  0  0  0
 10 19  1  0  0  0  0
 11 15  1  0  0  0  0
 11 20  1  0  0  0  0
 11 21  1  0  0  0  0
 12 13  1  0  0  0  0
 14 15  1  0  0  0  0
M  END
$$$$
GEHXEW
     RDKit          3D
GEHXEW
 38 40  0  0  0  0  0  0  0  0999 V2000
    3.6337    0.3170    9.0209 Cl  0  0  0  0  0  0  0  0  0  0  0  0
    2.9647   -0.3566   10.4341 N   0  0  0  0  0  0  0  0  0  0  0  0
    3.2018    0.1345   11.6807 C   0  0  0  0  0  0  0  0  0  0  0  0
    4.2951    0.9138   11.8427 O   0  0  0  0  0  0  0  0  0  0  0  0
    2.3753   -0.1599   12.6470 N   0  0  0  0  0  0  0  0  0  0  0  0
    1.3795   -1.0729   11.9754 C   0  0  0  0  0  0  0  0  0  0  0  0
    4.4989    1.4551   13.1554 C   0  0  0  0  0  0  0  0  0  0  0  0
    5.7507    2.3101   13.1230 C   0  0  0  0  0  0  0  0  0  0  0  0
    1.6495   -0.9473   10.3977 C   0  0  0  0  0  0  0  0  0  0  0  0
    0.5491   -0.0721    9.8506 N   0  0  0  0  0  0  0  0  0  0  0  0
    0.0044   -0.6395   12.0103 N   0  0  0  0  0  0  0  0  0  0  0  0
   -0.7268   -0.2498   13.4975 Cl  0  0  0  0  0  0  0  0  0  0  0  0
   -1.4758    0.6501   10.7799 O   0  0  0  0  0  0  0  0  0  0  0  0
   -1.7516    1.3401    9.5529 C   0  0  0  0  0  0  0  0  0  0  0  0
   -3.0939    2.0313    9.6929 C   0  0  0  0  0  0  0  0  0  0  0  0
   -0.2981   -0.0119   10.8416 C   0  0  0  0  0  0  0  0  0  0  0  0
    1.5770   -2.4687   12.5897 C   0  0  0  0  0  0  0  0  0  0  0  0
    1.2618   -3.6209   11.6511 C   0  0  0  0  0  0  0  0  0  0  0  0
    2.0647   -3.4846   10.3681 C   0  0  0  0  0  0  0  0  0  0  0  0
    1.6104   -2.2583    9.5950 C   0  0  0  0  0  0  0  0  0  0  0  0
    3.6385    2.0710   13.4399 H   0  0  0  0  0  0  0  0  0  0  0  0
    4.6275    0.6393   13.8753 H   0  0  0  0  0  0  0  0  0  0  0  0
    5.6470    3.1176   12.3907 H   0  0  0  0  0  0  0  0  0  0  0  0
    6.6171    1.7136   12.8186 H   0  0  0  0  0  0  0  0  0  0  0  0
    5.9502    2.7473   14.1053 H   0  0  0  0  0  0  0  0  0  0  0  0
    0.9891   -2.5798   13.5085 H   0  0  0  0  0  0  0  0  0  0  0  0
    2.6246   -2.5825   12.9030 H   0  0  0  0  0  0  0  0  0  0  0  0
    1.5150   -4.5675   12.1421 H   0  0  0  0  0  0  0  0  0  0  0  0
    0.1879   -3.6504   11.4320 H   0  0  0  0  0  0  0  0  0  0  0  0
    3.1365   -3.4193   10.5897 H   0  0  0  0  0  0  0  0  0  0  0  0
    1.9192   -4.3773    9.7490 H   0  0  0  0  0  0  0  0  0  0  0  0
    0.5805   -2.4486    9.2606 H   0  0  0  0  0  0  0  0  0  0  0  0
    2.1998   -2.1725    8.6744 H   0  0  0  0  0  0  0  0  0  0  0  0
   -1.7905    0.6222    8.7262 H   0  0  0  0  0  0  0  0  0  0  0  0
   -0.9709    2.0851    9.3631 H   0  0  0  0  0  0  0  0  0  0  0  0
   -3.3507    2.5738    8.7788 H   0  0  0  0  0  0  0  0  0  0  0  0
   -3.8827    1.3020    9.9051 H   0  0  0  0  0  0  0  0  0  0  0  0
   -3.0787    2.7365   10.5305 H   0  0  0  0  0  0  0  0  0  0  0  0
  1  2  1  0  0  0  0
  2  3  1  0  0  0  0
  2  9  1  0  0  0  0
  3  4  1  0  0  0  0
  3  5  2  0  0  0  0
  4  7  1  0  0  0  0
  5  6  1  0  0  0  0
  6  9  1  0  0  0  0
  6 11  1  0  0  0  0
  6 17  1  0  0  0  0
  7  8  1  0  0  0  0
  7 21  1  0  0  0  0
  7 22  1  0  0  0  0
  8 23  1  0  0  0  0
  8 24  1  0  0  0  0
  8 25  1  0  0  0  0
  9 10  1  0  0  0  0
  9 20  1  0  0  0  0
 10 16  2  0  0  0  0
 11 12  1  0  0  0  0
 11 16  1  0  0  0  0
 13 14  1  0  0  0  0
 13 16  1  0  0  0  0
 14 15  1  0  0  0  0
 14 34  1  0  0  0  0
 14 35  1  0  0  0  0
 15 36  1  0  0  0  0
 15 37  1  0  0  0  0
 15 38  1  0  0  0  0
 17 18  1  0  0  0  0
 17 26  1  0  0  0  0
 17 27  1  0  0  0  0
 18 19  1  0  0  0  0
 18 28  1  0  0  0  0
 18 29  1  0  0  0  0
 19 20  1  0  0  0  0
 19 30  1  0  0  0  0
 19 31  1  0  0  0  0
 20 32  1  0  0  0  0
 20 33  1  0  0  0  0
M  END
$$$$
GEJYOJ
     RDKit          3D
GEJYOJ
 16 15  0  0  0  0  0  0  0  0999 V2000
    0.1862    2.3643    2.6320 P   0  0  0  0  0  0  0  0  0  0  0  0
    1.4660    0.6897    1.0238 F   0  0  0  0  0  0  0  0  0  0  0  0
   -1.0128    0.5673    4.2339 F   0  0  0  0  0  0  0  0  0  0  0  0
   -0.7978   -0.1279    2.1949 F   0  0  0  0  0  0  0  0  0  0  0  0
    0.9242   -0.0901    3.5252 F   0  0  0  0  0  0  0  0  0  0  0  0
    1.8350    2.8587    0.4832 N   0  0  0  0  0  0  0  0  0  0  0  0
   -0.1796    0.6166    3.1536 C   0  0  0  0  0  0  0  0  0  0  0  0
    1.2033    1.9669    1.3263 C   0  0  0  0  0  0  0  0  0  0  0  0
    1.8090    4.3030    0.6772 C   0  0  0  0  0  0  0  0  0  0  0  0
    2.7116    2.3636   -0.5706 C   0  0  0  0  0  0  0  0  0  0  0  0
    0.7815    4.6803    0.6472 H   0  0  0  0  0  0  0  0  0  0  0  0
    2.3669    4.8321   -0.1031 H   0  0  0  0  0  0  0  0  0  0  0  0
    2.2632    4.5704    1.6371 H   0  0  0  0  0  0  0  0  0  0  0  0
    2.8402    3.1001   -1.3709 H   0  0  0  0  0  0  0  0  0  0  0  0
    3.6968    2.1262   -0.1571 H   0  0  0  0  0  0  0  0  0  0  0  0
    2.3004    1.4612   -1.0357 H   0  0  0  0  0  0  0  0  0  0  0  0
  1  8  2  0  0  0  0
  1  7  1  0  0  0  0
  2  8  1  0  0  0  0
  3  7  1  0  0  0  0
  4  7  1  0  0  0  0
  5  7  1  0  0  0  0
  6 10  1  0  0  0  0
  6  9  1  0  0  0  0
  6  8  1  0  0  0  0
  9 13  1  0  0  0  0
  9 12  1  0  0  0  0
  9 11  1  0  0  0  0
 10 16  1  0  0  0  0
 10 15  1  0  0  0  0
 10 14  1  0  0  0  0
M  END
$$$$
GESCIQ
     RDKit          3D
GESCIQ
 35 36  0  0  0  0  0  0  0  0999 V2000
   -0.2315    1.2498    2.7432 S   0  0  0  0  0  0  0  0  0  0  0  0
    1.1744    0.4989    3.3535 C   0  0  0  0  0  0  0  0  0  0  0  0
    1.3218   -0.7239    2.8693 N   0  3  0  0  0  0  0  0  0  0  0  0
    0.2982   -1.1379    2.0159 C   0  0  0  0  0  0  0  0  0  0  0  0
    0.3216   -2.5001    1.4229 C   0  0  0  0  0  0  0  0  0  0  0  0
   -0.6540   -0.1478    1.8404 C   0  0  0  0  0  0  0  0  0  0  0  0
   -1.9214   -0.1735    1.0287 C   0  0  0  0  0  0  0  0  0  0  0  0
   -3.1011   -0.7203    1.8336 C   0  0  0  0  0  0  0  0  0  0  0  0
   -2.8408   -2.0672    2.2223 O   0  0  0  0  0  0  0  0  0  0  0  0
    2.4641   -1.5574    3.2835 C   0  0  0  0  0  0  0  0  0  0  0  0
    4.9626   -0.5812    0.6403 N   0  0  0  0  0  0  0  0  0  0  0  0
    5.2408   -1.7927    0.1354 C   0  0  0  0  0  0  0  0  0  0  0  0
    6.2250   -1.8791   -0.9886 C   0  0  0  0  0  0  0  0  0  0  0  0
    4.7222   -2.9383    0.6097 N   0  0  0  0  0  0  0  0  0  0  0  0
    3.8771   -2.8625    1.6428 C   0  0  0  0  0  0  0  0  0  0  0  0
    3.3930   -4.0803    2.0806 N   0  0  0  0  0  0  0  0  0  0  0  0
    3.4818   -1.6608    2.1959 C   0  0  0  0  0  0  0  0  0  0  0  0
    4.0889   -0.5427    1.6567 C   0  0  0  0  0  0  0  0  0  0  0  0
    1.8517    0.9853    4.0453 H   0  0  0  0  0  0  0  0  0  0  0  0
   -0.6095   -2.7284    0.8964 H   0  0  0  0  0  0  0  0  0  0  0  0
    0.4472   -3.2661    2.1929 H   0  0  0  0  0  0  0  0  0  0  0  0
    1.1272   -2.5854    0.6890 H   0  0  0  0  0  0  0  0  0  0  0  0
   -2.1623    0.8327    0.6656 H   0  0  0  0  0  0  0  0  0  0  0  0
   -1.7606   -0.7991    0.1425 H   0  0  0  0  0  0  0  0  0  0  0  0
   -4.0067   -0.7082    1.2184 H   0  0  0  0  0  0  0  0  0  0  0  0
   -3.2802   -0.1287    2.7372 H   0  0  0  0  0  0  0  0  0  0  0  0
   -3.6748   -2.4188    2.5877 H   0  0  0  0  0  0  0  0  0  0  0  0
    6.1891   -0.9736   -1.6020 H   0  0  0  0  0  0  0  0  0  0  0  0
    6.0016   -2.7369   -1.6302 H   0  0  0  0  0  0  0  0  0  0  0  0
    7.2354   -1.9929   -0.5855 H   0  0  0  0  0  0  0  0  0  0  0  0
    3.7319   -4.8283    1.4736 H   0  0  0  0  0  0  0  0  0  0  0  0
    3.4779   -4.3151    3.0608 H   0  0  0  0  0  0  0  0  0  0  0  0
    3.8907    0.4620    2.0201 H   0  0  0  0  0  0  0  0  0  0  0  0
    2.9386   -1.1178    4.1708 H   0  0  0  0  0  0  0  0  0  0  0  0
    2.0761   -2.5276    3.6101 H   0  0  0  0  0  0  0  0  0  0  0  0
  1  6  1  0  0  0  0
  1  2  1  0  0  0  0
  2 19  1  0  0  0  0
  2  3  2  0  0  0  0
  3 10  1  0  0  0  0
  3  4  1  0  0  0  0
  4  6  2  0  0  0  0
  4  5  1  0  0  0  0
  5 22  1  0  0  0  0
[truncated: 265,933 more chars]
