# Supplementary material for: Bringing the MMFF force field to the RDKit: implementation and validation
Source: J Cheminform. 2014 Jul 12;6:37. doi: 10.1186/s13321-014-0037-3 (PMC4116604; doi:10.1186/s13321-014-0037-3)
Supplement: Additional file 3: — Documentation. The file docs.zip expands to an HTML tree which documents the MMFF-related C++ and Python RDKit APIs; the documentation can be browsed opening the docs.html file in any HTML browser. The full RDKit documentation can be found at http://www.rdkit.org. [file s13321-014-0037-3-S3.zip]

Archive with 260 entries (257 files):
- docs/cpp/
- docs/cpp/AngleBend_8h.html
- docs/cpp/AngleBend_8h_source.html
- docs/cpp/AngleConstraint_8h.html
- docs/cpp/AngleConstraint_8h_source.html
- docs/cpp/annotated.html
- docs/cpp/AtomTyper_8h.html
- docs/cpp/AtomTyper_8h_source.html
- docs/cpp/BondStretch_8h.html
- docs/cpp/BondStretch_8h_source.html
- docs/cpp/Builder_8h.html
- docs/cpp/Builder_8h_source.html
- docs/cpp/classes.html
- docs/cpp/classForceFields_1_1MMFF_1_1AngleBendContrib.html
- docs/cpp/classForceFields_1_1MMFF_1_1AngleBendContrib-members.html
- docs/cpp/classForceFields_1_1MMFF_1_1AngleConstraintContrib.html
- docs/cpp/classForceFields_1_1MMFF_1_1AngleConstraintContrib-members.html
- docs/cpp/classForceFields_1_1MMFF_1_1BondStretchContrib.html
- docs/cpp/classForceFields_1_1MMFF_1_1BondStretchContrib-members.html
- docs/cpp/classForceFields_1_1MMFF_1_1DistanceConstraintContrib.html
- docs/cpp/classForceFields_1_1MMFF_1_1DistanceConstraintContrib-members.html
- docs/cpp/classForceFields_1_1MMFF_1_1EleContrib.html
- docs/cpp/classForceFields_1_1MMFF_1_1EleContrib-members.html
- docs/cpp/classForceFields_1_1MMFF_1_1MMFFAngle.html
- docs/cpp/classForceFields_1_1MMFF_1_1MMFFAngleCollection.html
- docs/cpp/classForceFields_1_1MMFF_1_1MMFFAngleCollection-members.html
- docs/cpp/classForceFields_1_1MMFF_1_1MMFFAngle-members.html
- docs/cpp/classForceFields_1_1MMFF_1_1MMFFAromCollection.html
- docs/cpp/classForceFields_1_1MMFF_1_1MMFFAromCollection-members.html
- docs/cpp/classForceFields_1_1MMFF_1_1MMFFBndkCollection.html
- docs/cpp/classForceFields_1_1MMFF_1_1MMFFBndkCollection-members.html
- docs/cpp/classForceFields_1_1MMFF_1_1MMFFBond.html
- docs/cpp/classForceFields_1_1MMFF_1_1MMFFBondCollection.html
- docs/cpp/classForceFields_1_1MMFF_1_1MMFFBondCollection-members.html
- docs/cpp/classForceFields_1_1MMFF_1_1MMFFBond-members.html
- docs/cpp/classForceFields_1_1MMFF_1_1MMFFChg.html
- docs/cpp/classForceFields_1_1MMFF_1_1MMFFChgCollection.html
- docs/cpp/classForceFields_1_1MMFF_1_1MMFFChgCollection-members.html
- docs/cpp/classForceFields_1_1MMFF_1_1MMFFChg-members.html
- docs/cpp/classForceFields_1_1MMFF_1_1MMFFCovRadPauEle.html
- docs/cpp/classForceFields_1_1MMFF_1_1MMFFCovRadPauEleCollection.html
- docs/cpp/classForceFields_1_1MMFF_1_1MMFFCovRadPauEleCollection-members.html
- docs/cpp/classForceFields_1_1MMFF_1_1MMFFCovRadPauEle-members.html
- docs/cpp/classForceFields_1_1MMFF_1_1MMFFDef.html
- docs/cpp/classForceFields_1_1MMFF_1_1MMFFDefCollection.html
- docs/cpp/classForceFields_1_1MMFF_1_1MMFFDefCollection-members.html
- docs/cpp/classForceFields_1_1MMFF_1_1MMFFDef-members.html
- docs/cpp/classForceFields_1_1MMFF_1_1MMFFDfsbCollection.html
- docs/cpp/classForceFields_1_1MMFF_1_1MMFFDfsbCollection-members.html
- docs/cpp/classForceFields_1_1MMFF_1_1MMFFOop.html
- docs/cpp/classForceFields_1_1MMFF_1_1MMFFOopCollection.html
- docs/cpp/classForceFields_1_1MMFF_1_1MMFFOopCollection-members.html
- docs/cpp/classForceFields_1_1MMFF_1_1MMFFOop-members.html
- docs/cpp/classForceFields_1_1MMFF_1_1MMFFPBCI.html
- docs/cpp/classForceFields_1_1MMFF_1_1MMFFPBCICollection.html
- docs/cpp/classForceFields_1_1MMFF_1_1MMFFPBCICollection-members.html
- docs/cpp/classForceFields_1_1MMFF_1_1MMFFPBCI-members.html
- docs/cpp/classForceFields_1_1MMFF_1_1MMFFProp.html
- docs/cpp/classForceFields_1_1MMFF_1_1MMFFPropCollection.html
- docs/cpp/classForceFields_1_1MMFF_1_1MMFFPropCollection-members.html
- docs/cpp/classForceFields_1_1MMFF_1_1MMFFProp-members.html
- docs/cpp/classForceFields_1_1MMFF_1_1MMFFStbn.html
- docs/cpp/classForceFields_1_1MMFF_1_1MMFFStbnCollection.html
- docs/cpp/classForceFields_1_1MMFF_1_1MMFFStbnCollection-members.html
- docs/cpp/classForceFields_1_1MMFF_1_1MMFFStbn-members.html
- docs/cpp/classForceFields_1_1MMFF_1_1MMFFTor.html
- docs/cpp/classForceFields_1_1MMFF_1_1MMFFTorCollection.html
- docs/cpp/classForceFields_1_1MMFF_1_1MMFFTorCollection-members.html
- docs/cpp/classForceFields_1_1MMFF_1_1MMFFTor-members.html
- docs/cpp/classForceFields_1_1MMFF_1_1MMFFVdW.html
- docs/cpp/classForceFields_1_1MMFF_1_1MMFFVdWCollection.html
- docs/cpp/classForceFields_1_1MMFF_1_1MMFFVdWCollection-members.html
- docs/cpp/classForceFields_1_1MMFF_1_1MMFFVdW-members.html
- docs/cpp/classForceFields_1_1MMFF_1_1OopBendContrib.html
- docs/cpp/classForceFields_1_1MMFF_1_1OopBendContrib-members.html
- docs/cpp/classForceFields_1_1MMFF_1_1PositionConstraintContrib.html
- docs/cpp/classForceFields_1_1MMFF_1_1PositionConstraintContrib-members.html
- docs/cpp/classForceFields_1_1MMFF_1_1StretchBendContrib.html
- docs/cpp/classForceFields_1_1MMFF_1_1StretchBendContrib-members.html
- docs/cpp/classForceFields_1_1MMFF_1_1TorsionAngleContrib.html
- docs/cpp/classForceFields_1_1MMFF_1_1TorsionAngleContrib-members.html
- docs/cpp/classForceFields_1_1MMFF_1_1TorsionConstraintContrib.html
- docs/cpp/classForceFields_1_1MMFF_1_1TorsionConstraintContrib-members.html
- docs/cpp/classForceFields_1_1MMFF_1_1VdWContrib.html
- docs/cpp/classForceFields_1_1MMFF_1_1VdWContrib-members.html
- docs/cpp/classRDKit_1_1MMFF_1_1MMFFAtomProperties.html
- docs/cpp/classRDKit_1_1MMFF_1_1MMFFAtomProperties-members.html
- docs/cpp/classRDKit_1_1MMFF_1_1MMFFMolProperties.html
- docs/cpp/classRDKit_1_1MMFF_1_1MMFFMolProperties-members.html
- docs/cpp/Contribs_8h.html
- docs/cpp/Contribs_8h_source.html
- docs/cpp/dir_0a81fd4208f3f5079b4a7387fd29d30f.html
- docs/cpp/dir_23a33fe98568b3255645b1470e86b63b.html
- docs/cpp/dir_674d26aaa6497a37d766b6041710ccf7.html
- docs/cpp/dir_aea2610be84672b2519823dc858006a2.html
- docs/cpp/dir_fdad07b621f597d4dce3b8bd6b8652eb.html
- docs/cpp/dirs.html
- docs/cpp/DistanceConstraint_8h.html
- docs/cpp/DistanceConstraint_8h_source.html
- docs/cpp/doxygen.css
- docs/cpp/doxygen.png
- docs/cpp/files.html
- docs/cpp/ftv2blank.png
- docs/cpp/ftv2doc.png
- docs/cpp/ftv2folderclosed.png
- docs/cpp/ftv2folderopen.png
- docs/cpp/ftv2lastnode.png
- docs/cpp/ftv2link.png
- docs/cpp/ftv2mlastnode.png
- docs/cpp/ftv2mnode.png
- docs/cpp/ftv2node.png
- docs/cpp/ftv2plastnode.png
- docs/cpp/ftv2pnode.png
- docs/cpp/ftv2vertline.png
- docs/cpp/functions.html
- docs/cpp/functions_func.html
- docs/cpp/functions_vars.html
- docs/cpp/globals.html
- docs/cpp/globals_defs.html
- docs/cpp/index.html
- docs/cpp/installdox
- docs/cpp/main.html
- docs/cpp/namespaceForceFields.html
- docs/cpp/namespaceForceFields_1_1MMFF.html
- docs/cpp/namespaceForceFields_1_1MMFF_1_1Utils.html
- docs/cpp/namespacemembers.html
- docs/cpp/namespacemembers_eval.html
- docs/cpp/namespacemembers_func.html
- docs/cpp/namespacemembers_type.html
- docs/cpp/namespacemembers_vars.html
- docs/cpp/namespaceRDGeom.html
- docs/cpp/namespaceRDKit.html
- docs/cpp/namespaceRDKit_1_1MMFF.html
- docs/cpp/namespaceRDKit_1_1MMFF_1_1Tools.html
- docs/cpp/namespaces.html
- docs/cpp/Nonbonded_8h.html
- docs/cpp/Nonbonded_8h_source.html
- docs/cpp/OopBend_8h.html
- docs/cpp/OopBend_8h_source.html
- docs/cpp/Params_8h.html
- docs/cpp/Params_8h_source.html
- docs/cpp/PositionConstraint_8h.html
- docs/cpp/PositionConstraint_8h_source.html
- docs/cpp/search/
- docs/cpp/search/all_61.html
- docs/cpp/search/all_62.html
- docs/cpp/search/all_63.html
- docs/cpp/search/all_64.html
- docs/cpp/search/all_65.html
- docs/cpp/search/all_66.html
- docs/cpp/search/all_67.html
- docs/cpp/search/all_69.html
- docs/cpp/search/all_6b.html
- docs/cpp/search/all_6c.html
- docs/cpp/search/all_6d.html
- docs/cpp/search/all_6e.html
- docs/cpp/search/all_6f.html
- docs/cpp/search/all_70.html
- docs/cpp/search/all_72.html
- docs/cpp/search/all_73.html
- docs/cpp/search/all_74.html
- docs/cpp/search/all_76.html
- docs/cpp/search/all_7e.html
- docs/cpp/search/classes_61.html
- docs/cpp/search/classes_62.html
- docs/cpp/search/classes_64.html
- docs/cpp/search/classes_65.html
- docs/cpp/search/classes_6d.html
- docs/cpp/search/classes_6f.html
- docs/cpp/search/classes_70.html
- docs/cpp/search/classes_73.html
- docs/cpp/search/classes_74.html
- docs/cpp/search/classes_76.html
- docs/cpp/search/close.png
- docs/cpp/search/defines_6d.html
- docs/cpp/search/enumvalues_63.html
- docs/cpp/search/enumvalues_64.html
- docs/cpp/search/enumvalues_6d.html
- docs/cpp/search/enumvalues_72.html
- docs/cpp/search/files_61.html
- docs/cpp/search/files_62.html
- docs/cpp/search/files_63.html
- docs/cpp/search/files_64.html
- docs/cpp/search/files_6e.html
- docs/cpp/search/files_6f.html
- docs/cpp/search/files_70.html
- docs/cpp/search/files_73.html
- docs/cpp/search/files_74.html
- docs/cpp/search/functions_61.html
- docs/cpp/search/functions_62.html
- docs/cpp/search/functions_63.html
- docs/cpp/search/functions_64.html
- docs/cpp/search/functions_65.html
- docs/cpp/search/functions_67.html
- docs/cpp/search/functions_69.html
- docs/cpp/search/functions_6d.html
- docs/cpp/search/functions_6f.html
- docs/cpp/search/functions_70.html
- docs/cpp/search/functions_73.html
- docs/cpp/search/functions_74.html
- docs/cpp/search/functions_76.html
- docs/cpp/search/functions_7e.html
- docs/cpp/search/namespaces_66.html
- docs/cpp/search/namespaces_72.html
- docs/cpp/search/nomatches.html
- docs/cpp/search/search.css
- docs/cpp/search/search.js
- docs/cpp/search/search.png
- docs/cpp/search/typedefs_6d.html
- docs/cpp/search/variables_61.html
- docs/cpp/search/variables_62.html
- docs/cpp/search/variables_63.html
- docs/cpp/search/variables_64.html
- docs/cpp/search/variables_65.html
- docs/cpp/search/variables_66.html
- docs/cpp/search/variables_67.html
- docs/cpp/search/variables_6b.html
- docs/cpp/search/variables_6c.html
- docs/cpp/search/variables_6d.html
- docs/cpp/search/variables_6e.html
- docs/cpp/search/variables_70.html
- docs/cpp/search/variables_72.html
- docs/cpp/search/variables_73.html
- docs/cpp/search/variables_74.html
- docs/cpp/search/variables_76.html
- docs/cpp/StretchBend_8h.html
- docs/cpp/StretchBend_8h_source.html
- docs/cpp/tab_b.gif
- docs/cpp/tab_l.gif
- docs/cpp/tab_r.gif
- docs/cpp/tabs.css
- docs/cpp/TorsionAngle_8h.html
- docs/cpp/TorsionAngle_8h_source.html
- docs/cpp/TorsionConstraint_8h.html
- docs/cpp/TorsionConstraint_8h_source.html
- docs/cpp/tree.html
- docs/docs.html
- docs/python/
- docs/python/api-objects.txt
- docs/python/Chem.rdForceFieldHelpers-module.html
- docs/python/class-tree.html
- docs/python/crarr.png
- docs/python/epydoc.css
- docs/python/epydoc.js
- docs/python/frames.html
- docs/python/help.html
- docs/python/identifier-index.html
- docs/python/index.html
- docs/python/module-tree.html
- docs/python/rdkit.ForceField.rdForceField.ForceField-class.html
- docs/python/rdkit.ForceField.rdForceField.MMFFMolProperties-class.html
- docs/python/rdkit.ForceField.rdForceField-module.html
- docs/python/rdkit.ForceField-module.html
- docs/python/rdkit.ForceField-pysrc.html
- docs/python/redirect.html
- docs/python/toc.html
- docs/python/toc-Chem.rdForceFieldHelpers-module.html
- docs/python/toc-everything.html
- docs/python/toc-rdkit.ForceField.rdForceField-module.html
- docs/python/toc-rdkit.ForceField-module.html
