# Supplementary material for: Bringing the MMFF force field to the RDKit: implementation and validation
Source: J Cheminform. 2014 Jul 12;6:37. doi: 10.1186/s13321-014-0037-3 (PMC4116604; doi:10.1186/s13321-014-0037-3)
Supplement: Additional file 3: — Documentation. The file docs.zip expands to an HTML tree which documents the MMFF-related C++ and Python RDKit APIs; the documentation can be browsed opening the docs.html file in any HTML browser. The full RDKit documentation can be found at http://www.rdkit.org. [file s13321-014-0037-3-S3.zip › docs/cpp/installdox]

#!/usr/bin/perl

%subst = ( );
$quiet   = 0;

if (open(F,"search.cfg"))
{
  $_=<F> ; s/[ \t\n]*$//g ; $subst{"_doc"} = $_;
  $_=<F> ; s/[ \t\n]*$//g ; $subst{"_cgi"} = $_;
}

while ( @ARGV ) {
  $_ = shift @ARGV;
  if ( s/^-// ) {
    if ( /^l(.*)/ ) {
      $v = ($1 eq "") ? shift @ARGV : $1;
      ($v =~ /\/$/) || ($v .= "/");
      $_ = $v;
      if ( /(.+)\@(.+)/ ) {
        if ( exists $subst{$1} ) {
          $subst{$1} = $2;
        } else {
          print STDERR "Unknown tag file $1 given with option -l\n";
          &usage();
        }
      } else {
        print STDERR "Argument $_ is invalid for option -l\n";
        &usage();
      }
    }
    elsif ( /^q/ ) {
      $quiet = 1;
    }
    elsif ( /^\?|^h/ ) {
      &usage();
    }
    else {
      print STDERR "Illegal option -$_\n";
      &usage();
    }
  }
  else {
    push (@files, $_ );
  }
}

foreach $sub (keys %subst)
{
  if ( $subst{$sub} eq "" ) 
  {
    print STDERR "No substitute given for tag file `$sub'\n";
    &usage();
  }
  elsif ( ! $quiet && $sub ne "_doc" && $sub ne "_cgi" )
  {
    print "Substituting $subst{$sub} for each occurence of tag file $sub\n"; 
  }
}

if ( ! @files ) {
  if (opendir(D,".")) {
    foreach $file ( readdir(D) ) {
      $match = ".html";
      next if ( $file =~ /^\.\.?$/ );
      ($file =~ /$match/) && (push @files, $file);
      ($file =~ "tree.js") && (push @files, $file);
    }
    closedir(D);
  }
}

if ( ! @files ) {
  print STDERR "Warning: No input files given and none found!\n";
}

foreach $f (@files)
{
  if ( ! $quiet ) {
    print "Editing: $f...\n";
  }
  $oldf = $f;
  $f   .= ".bak";
  unless (rename $oldf,$f) {
    print STDERR "Error: cannot rename file $oldf\n";
    exit 1;
  }
  if (open(F,"<$f")) {
    unless (open(G,">$oldf")) {
      print STDERR "Error: opening file $oldf for writing\n";
      exit 1;
    }
    if ($oldf ne "tree.js") {
      while (<F>) {
        s/doxygen\=\"([^ \"\:\t\>\<]*)\:([^ \"\t\>\<]*)\" (href|src)=\"\2/doxygen\=\"$1:$subst{$1}\" \3=\"$subst{$1}/g;
        print G "$_";
      }
    }
    else {
      while (<F>) {
        s/\"([^ \"\:\t\>\<]*)\:([^ \"\t\>\<]*)\", \"\2/\"$1:$subst{$1}\" ,\"$subst{$1}/g;
        print G "$_";
      }
    }
  } 
  else {
    print STDERR "Warning file $f does not exist\n";
  }
  unlink $f;
}

sub usage {
  print STDERR "Usage: installdox [options] [html-file [html-file ...]]\n";
  print STDERR "Options:\n";
  print STDERR "     -l tagfile\@linkName   tag file + URL or directory \n";
  print STDERR "     -q                    Quiet mode\n\n";
  exit 1;
}
